# Supplementary material for: The development of a high-density genetic map significantly improves the quality of reference genome assemblies for rose
Source: Sci Rep. 2019 Apr 12;9:5985. doi: 10.1038/s41598-019-42428-y (PMC6461668; doi:10.1038/s41598-019-42428-y)
Supplement: Supplementary file 2 — supplementary tables 1-10 [file 41598_2019_42428_MOESM2_ESM.xlsx]

## Sheet: Table S1
Table S1 Data statistics for each individual
Individual	Reads No.	Nucleotides No.(Gb)
001_1	3022439	906731700
002_1	3423306	1026991800
003_1	2928303	878490900
004_1	2038976	611692800
005_1	3174940	952482000
006_1	4143963	1243188900
007_1	4513354	1354006200
008_1	3265498	979649400
009_1	4628620	1388586000
010_1	4104590	1231377000
011_1	2744795	823438500
012_1	3921251	1176375300
013_1	4591269	1377380700
014_1	3119262	935778600
015_1	3442819	1032845700
016_1	8211971	2463591300
017_1	3192976	957892800
018_1	3629645	1088893500
019_1	5105216	1531564800
020_1	2145825	643747500
021_1	3553697	1066109100
022_1	2952823	885846900
023_1	3235791	970737300
024_1	3231898	969569400
025_1	3750208	1125062400
027_1	7122234	2136670200
028_1	4127499	1238249700
029_1	2446114	733834200
030_1	3437594	1031278200
031_1	3048613	914583900
032_1	3184896	955468800
033_1	9874967	2962490100
034_1	2909818	872945400
035_1	5016306	1504891800
036_1	5135637	1540691100
037_1	8977734	2693320200
038_1	3694991	1108497300
039_1	2983407	895022100
040_1	8976062	2692818600
041_1	4059752	1217925600
042_1	4273681	1282104300
044_1	3185605	955681500
045_1	2712891	813867300
046_1	3969001	1190700300
047_1	5236251	1570875300
048_1	4114143	1234242900
049_1	4091496	1227448800
050_1	3907046	1172113800
051_1	3505913	1051773900
052_1	3426836	1028050800
053_1	4446793	1334037900
054_1	4045456	1213636800
056_1	4337332	1301199600
057_1	4772978	1431893400
058_1	2811633	843489900
059_1	2379393	713817900
060_1	2416875	725062500
061_1	3180888	954266400
062_1	3124130	937239000
063_1	2741016	822304800
064_1	3080509	924152700
065_1	4873352	1462005600
066_1	2407924	722377200
067_1	2434388	730316400
068_1	3575632	1072689600
069_1	2320482	696144600
071_1	4092854	1227856200
072_1	2487756	746326800
073_1	2205084	661525200
074_1	3365697	1009709100
075_1	3292034	987610200
076_1	2547820	764346000
077_1	3491810	1047543000
078_1	3018185	905455500
079_1	2852630	855789000
080_1	2324861	697458300
081_1	2641514	792454200
082_1	4042537	1212761100
084_1	56492597	16947779100
085_1	4135315	1240594500
087_1	3712134	1113640200
088_1	4023921	1207176300
090_1	4011920	1203576000
092_1	5099275	1529782500
093_1	2357639	707291700
094_1	2221026	666307800
095_1	2940045	882013500
096_1	3727566	1118269800
097_1	1600083	480024900
098_1	3926719	1178015700
099_1	4002704	1200811200
100_1	2930066	879019800
101_1	3412478	1023743400
102_1	4158160	1247448000
103_1	3437389	1031216700
104_1	2736920	821076000
105_1	2605683	781704900
106_1	3043190	912957000
107_1	3658215	1097464500
108_1	3667361	1100208300
109_1	4135450	1240635000
110_1	2518663	755598900
112_1	2315103	694530900
114_1	3119027	935708100
116_1	2634008	790202400
117_1	2786993	836097900
118_1	2106943	632082900
120_1	2399350	719805000
121_1	4072712	1221813600
122_1	3754586	1126375800
123_1	16298992	4889697600
124_1	2465289	739586700
125_1	2351529	705458700
126_1	3591440	1077432000
127_1	2296036	688810800
128_1	2414423	724326900
129_1	4060547	1218164100
130_1	3758842	1127652600
131_1	2563385	769015500
132_1	3160501	948150300
133_1	16381467	4914440100
134_1	2822192	846657600
141_1	4355336	1306600800
151_1	2773908	832172400
158_1	3353051	1005915300
159_1	2511020	753306000
301_1	3357137	1007141100
302_1	3561414	1068424200
304_1	2426785	728035500
311_1	2640378	792113400
319_1	2824256	847276800
320_1	3195248	958574400
321_1	2594166	778249800
325_1	2236379	670913700
328_1	3040438	912131400
329_1	2514557	754367100
330_1	2215830	664749000
331_1	2260893	678267900
332_1	2673499	802049700
333_1	2229998	668999400
334_1	2224745	667423500
339_1	2613061	783918300
340_1	2725185	817555500
343_1	2718552	815565600
345_1	2820673	846201900
346_1	2571854	771556200
351_1	1849022	554706600
352_1	2452411	735723300
353_1	2552683	765804900
354_1	2890540	867162000
357_1	4644802	1393440600
359_1	2276590	682977000
OB_1	24092797	7227839100
PW_1	21726852	6518055600

## Sheet: Table S2
Table S2 Statistics of tag No. and depth for each individual
Individual NO.	Tag NO.	Depth.
001_1	158703	13.4211
002_1	184258	13.6665
003_1	154146	12.5054
004_1	119625	11.1252
005_1	178152	12.768
006_1	195156	15.9421
007_1	195084	17.4003
008_1	172113	13.4221
009_1	194669	18.0309
010_1	202935	15.1601
011_1	150886	12.6692
012_1	181166	15.7347
013_1	210654	16.3781
014_1	164408	13.3917
015_1	170760	14.5654
016_1	235663	26.5981
017_1	164714	12.9154
018_1	166794	15.0118
019_1	206901	18.6489
020_1	123337	11.0645
021_1	172908	13.8715
022_1	160874	12.8646
023_1	160024	14.0178
024_1	162336	13.2777
025_1	187823	14.0923
026_1	212387	25.4497
027_1	186943	16.097
028_1	130960	12.4913
029_1	175693	14.3401
030_1	164067	12.8944
031_1	176374	12.8917
032_1	208020	36.6812
033_1	146407	12.7663
034_1	195862	19.4848
035_1	196145	19.9576
036_1	235088	28.9519
037_1	174598	14.745
038_1	157911	13.3038
039_1	202011	33.9697
040_1	199116	15.217
041_1	195437	16.5205
042_1	173986	13.8176
043_1	137377	13.2368
044_1	202906	15.0496
045_1	172963	21.9482
046_1	191208	15.3031
047_1	193238	16.2122
048_1	178841	15.4476
049_1	177639	14.1194
050_1	169686	14.0007
051_1	198268	17.502
052_1	193501	16.0958
053_1	181379	18.2513
054_1	207621	17.6462
055_1	150933	13.3772
056_1	142648	11.9123
057_1	143006	12.0754
058_1	172976	13.2733
059_1	166178	13.8191
060_1	147778	13.2626
061_1	161000	13.7226
062_1	207981	17.6354
063_1	136999	12.4301
064_1	147473	11.559
065_1	171169	14.5951
066_1	134399	11.8931
067_1	192569	15.0231
068_1	141077	12.2081
069_1	138709	10.8382
070_1	170256	13.7586
071_1	171791	13.6985
072_1	147259	12.1449
073_1	177519	13.6978
074_1	159897	13.3538
075_1	156491	13.3055
076_1	135792	11.7365
077_1	149142	12.3137
078_1	200648	14.3991
079_1	243471	181.528
080_1	194029	16.1784
081_1	186352	14.134
082_1	193991	15.5006
083_1	174286	15.9301
084_1	220116	17.5503
085_1	127494	12.2814
086_1	125718	11.9267
087_1	157559	13.0182
088_1	192404	14.5125
089_1	127439	8.2906
090_1	188144	15.3552
091_1	183813	15.7434
092_1	167149	12.5854
093_1	166931	15.1109
094_1	189869	15.6409
095_1	172937	14.3701
096_1	150284	12.6565
097_1	141969	12.9533
098_1	169916	13.1124
099_1	176392	15.2071
100_1	174696	15.08
101_1	203759	14.5793
102_1	136494	13.2552
103_1	139427	11.9276
104_1	172941	12.9554
105_1	149212	12.6807
106_1	147824	13.5432
107_1	134376	11.2632
108_1	138010	12.4886
109_1	189870	15.4084
110_1	177791	15.1699
111_1	221068	52.962
112_1	134858	13.1317
113_1	140144	12.0533
114_1	179110	14.4038
115_1	124654	13.2313
116_1	145648	11.908
117_1	184661	15.7957
118_1	172643	15.6399
119_1	141321	13.0298
120_1	167328	13.568
121_1	243497	48.3269
122_1	154427	13.1278
123_1	174347	17.9447
124_1	150982	13.1976
125_1	164604	14.6329
126_1	154046	11.7093
127_1	177123	13.6152
128_1	167318	15.2901
129_1	144912	12.0297
130_1	148208	12.7975
131_1	159710	12.7029
132_1	174507	13.1529
133_1	146900	12.6854
134_1	134149	11.9753
135_1	160513	13.6068
136_1	131609	13.7248
137_1	133229	11.9472
138_1	131086	12.3895
139_1	150822	12.7334
140_1	132953	12.0486
141_1	136511	11.7069
142_1	147937	12.6883
143_1	156281	12.5262
144_1	147541	13.2359
145_1	152443	13.2915
146_1	146125	12.643
147_1	110760	11.9919
148_1	135654	12.9864
149_1	151904	12.0714
150_1	144453	14.3741
151_1	186441	17.896
152_1	133186	12.2788
OB_1	296621	58.3465
PW_1	198349	78.6858

## Sheet: Table S3
Table S3 Relationship of LGs between Version 1.0 and Version 2.0 genetic maps and reference genome (ref. 10).
Version 1.0 genetic map	Version 2.0 genetic map	‘Old Blush’Genome
LG1	LG1	Chr3
LG2	LG2	Chr7
LG5	LG3	Chr5
LG6	LG4	Chr2
LG3	LG5	Chr2
LG4	LG6	Chr6
LG7	LG7	Chr1

## Sheet: Table S4
Table S4 Detailed information of rose linkage groups (LGs) V2.0.
Linkage Group	Marker	Location	Sequence
LG 1	198273	0	AATTCTCACGCTTAGGAAAAACTACATGACCAGCTTAAGTAAGGTATAAAGAACGAAACATTTTCCTGCATACTTATAACGCATACATTTTCAATTAGCATTATATATAGTTGGCATACATGTTCCTAAGAATCCTTTGT
LG 1	205956	4.269	AATTCACTGAGATTGTTGTCCCACATCCACAGAGAATATAAATAAAGATTTTGATTGTAAGATTAACCCGTGCATGTTTGAATGAATGATGGTTGAAGTATAAGAAGACGAGGTCTCTCTTCTTCTAATATCCTGTCTTT
LG 1	72205	6.208	AATTCAATACACAAAGGTTGCTGTCTTTTCTTGTTTTTAATTCTTTCACCTTTTCTGGGTCGGTGCCCTCGTTTTAGTGGAGTTACTTTGTTATAGTTATAATACACAGACATCATACATCAGTATATGAACCATAGTTT
LG 1	205971	6.208	AATTCATCTCGTCTATGGAAAAGGGTTTTGATACTCGTTTTGTTTTATATTAATCCTGTCTGTAATCTAAGAAAAGTATCACCCTCAAACATTGCAGTTTTCTGCAATTGACATTAATGAATCATGTGAATGGCTTTATT
LG 1	167367	6.208	AATTCATGGTGACTCTTGGGATATGGTAGCCCGAAAAGAAGGGCGATTAAGGCAGTCAGGGGTTGGGCCTGCTTGGCTCATGGATGTTATCCTTGACAACGGATCCAGTAACTGAGGTAGCTTTTAAGGAGGTGCGTGGG
LG 1	227785	6.208	AATTCTTATCAAAAGCCCTGTCAAGATTAGCTTTCAACCACCCAACAAGAGGAGTAGACCAAGGCTTAATCACCCTTCCTCTAGCCCGTTGCTGTCTCTATCCAACAGAATTAAAGAGTAACTGTAGAGAGTAAATACCA
LG 1	53977	6.906	AATTCGCATGGGTTAGAGATTTTAGAGGCGTATTTGGTTAGAAGTGGATCTAAACTTTTCTAATTAAGTGTATTGGAGAAATTATTTGCATTATATTTCTCATATGTAGTTTCACTCTTCTCATATTTCTCGCGAATGCA
LG 1	165759	7.596	AATTCAAAACATTTTCCTCCCAAAATTTCAGCTTACAAGATTGATTCCTCGTTTCAAAATACTTTGACAACTAAGCTAATAGAGAATATCATTCGTAGTTTGCTCATGATAACTCACTGCATGTCCCCCAGGATTTATAG
LG 1	156874	7.596	AATTCAACTAATATATAATAACGCAATGATGTCACTTGTCAGTGTATGAGCACATATATAACAACAGAAGCATATGGCCAACTTTAATCCTAAACGTACACAGAAAATTAAAGAGATTTCTGCATCTTGAACTTTACTCT
LG 1	123948	7.596	AATTCATGCATCAAACACAAATATGCACAAGATTGTAGTACTTCAGCATCATCTTACAGTGAACTCAAAACTAAAATTACTATGTTAACTCTCTAAAAGATTTCTTAGATGTATAAACATCTACTTTCTTTGATTCATCT
LG 1	38483	7.596	AATTCGAGCCTTTCATCAATGGGATTTCAGTATTTTTGTTAGGTATTTAGTCCTACTAATGTTACTTTTGCCCCAAAAAAAACTGGCCAAAATAAGACTACTAATGCATTTCTTTATTATTTCAGCTTCTGCAGTTACCT
LG 1	205958	7.596	AATTCATCTCGTCTATGAAAGGGGGTTTTGATTCTCGTTTTGTTTTATATTAATTGTCTGCAACTTAAGAAACGAAACACCCTTATACATTGCAATTTTCTGCAATTGACATTAATGGATCATGTGCATTGTTGTATCGT
LG 1	3278	7.596	AATTCTGAAGTTTATTACTTTTTAGAGAGTTCGAGTTTAGAGAAAGAGAGGGGGGTAAAACAAAAAAAATGGTGATTGGGTTGCAGTGATTGGTGAGTGTGAGGCAAGAGTATATATGATGGTAAAAAAAAGATTTGCCA
LG 1	126564	7.596	AATTCTTCATCATCAAGAGCTTAATTGGGTACGTGGGTATTGCTAGACTTGCTTTTTACTGTCATCGGAAACAGAAGCTGCTGCCCCGAAATTAACAACAACGCCGGGAAATGCCTCATAAGCTGCCGGTGCATGAGCAA
LG 1	123290	8.255	AATTCAAGGCAAATGGGGAATGAGGATAAGGATCCCCAATCCCCGCTATCTAAGATTGGGGATGGGGCGGTGATGGTATGTTGAGTCACAAAATACTTATGTAATTGTGCCCCATTATTATGAAAATTTATTTGTCTTCC
LG 1	278223	8.255	AATTCCGTTTTCTCTAAATTTTAGGATTGTTTGGTGGATTTGATGCACACATGATAGTAAAACCTTTAAAATGATTTCAGTTTGGTGGATTTCAATTTTAAAATGACTTTTATCTTTATTTGGCCCAAGTGATTTAACAA
LG 1	109523	8.255	AATTCAAATAATCTCACTACTAATAATCATTTAAGGTTCAAATAATTGCATATTGAATAAGTTATGTCAATTCTTAATACTTAACTTAAATATCTAATCATACTAGATGTACCCAACATTCCATTCAATTTACTTCCTAC
LG 1	124982	8.972	AATTCATGGACCAGTTCAAGGACAGAAGCAAGGTTATTAATCTCAAGGATGACTTCAAGGACCGACTTAGGGACTTCAGCAACAGGGTTGTTAACCACAAGGACTTCAGGGACCGGTTCAAGGACAACAACAGGGTTACT
LG 1	227308	10.525	AATTCAAGAATTGAATGGGGTTGAGAGGAATATAGAAGAGAAGTTGAAGAAATCTCGTGAGGAACTGAATCAGATTCAGAGGGGGATTAAGGAGCAGGGTGTAGAATTTGATTTGAAAGAAAAGCAAATTAAAGTGAAAG
LG 1	102704	11.065	AATTCTGTCATACTAGGAGGAAGGAAATCTGAGACACTATCATGCTTCCTTGAACGGCGATATTTGAGAGTACGTTTTATAACTGTCAACAAATTAACCCCATCTTCCTGTAACATGACAACCGGAGTTCAGTCAATTAA
LG 1	102705	11.065	AATTCAACTATGTATTTGATGAAACAGTCGGGTAATTTAGTTGAGCAATTTCTCTCTTCCTTTCCTATTCTATTTGTTCATTTTTGATGGCAAGCTTCCACACATGCTACTTCTTAAGGTTAATTAAGGACTCCATTGTT
LG 1	15518	11.065	AATTCTGCATAAACTATTACATTGGTCTTTGAGGCCGTTTCTACTCCCATTTGCACATAATTACCAACTGATGTTTGACATATGCAAAGGCATTTTCGTATTTGTCCCTAGTTTGGCATGGAAAAAATTGAACCTGATAG
LG 1	101382	11.813	AATTCATCTTTACCTCTACATTTGAGATCTCATTGAAACTTTGAATTTTGAAACACTTAATGACCTCATGTTTAATTGATCAAAAGATCTCAATGATCAATGCCTAGGACGATGAGGAGGAGGAGTTATCGATCTGGGAT
LG 1	39292	11.813	AATTCGCACGTCTCTTTTCATTTTAGCAAAATGTGTTGATCAGATGTCAGAGGAGAGTAAAACAATTCTCATAAACTCATTTGTTTTTTAGTTGATAATTTGGGGGATATGAAGGTAAGATTAATCAACTCTATATACGA
LG 1	262069	13.202	AATTCCGAGCGCCTGATCAAATCTTGTGAAAGTTTCTTCAACTTCTTTAACCCTCCCAAGTTCCGTCCTCATGATGAACATCTTGATTATGATGAACATCCCGATTATTATGATGAATATATTGATTGTCATGATGAATA
LG 1	56331	13.202	AATTCTTTTGATCTGATATGTACTTGATAGTTGCATGTTCATAGTCTCTCTTGAGTGTTGAAAAATGAAAATAGGAGATTAACACATTAATTGTTGTTCAAAATGCATAGGAAAGTACTCCGGCTTTTGTTACTTTTGTT
LG 1	168101	14.605	AATTCAAAACCAATGCACCATAAAACGGCTCTATATACAACATTATTTGGCTGCATTTAAGGCCTCATATCCAGCAAAGTCCTATTTCAATTACACAAATCCAACCTAATAAATAAAGTTCGCTTTTTTTAAAGGAAAAA
LG 1	256782	16.036	AATTCAAGCTTGTCCCAGACTCATGCCTTCTTCTCCCTCCCCACATTCTTCAACCAACTGTGCTGTCGGACTTGGTTATGATCCCAAACACAGAATTGTATCTTGTGGTGAGGACGTACGAAACAAATCCTGATGGCCGT
LG 1	88357	16.036	AATTCTAGTTCTCGATGTTATTCGGTCATAAACTGAATATATACGACCAGTCATTAGTTCTCCACAACTGATTCAATTCCGTTTGGTTGTATTCTTGTAGACTAATTCTATATATGGTGGTTTGTAACTTGTATATATAG
LG 1	165705	16.036	AATTCATTCTCCTATGAAGAATGAACTCGTAGCTTCTCTCTGAGTTTTGTCGCCAAAAATAACTAAGATGTCTTGGCCTTTTGATTCTCTAGGAGGTTCGAGGTTAGATTTTGGCATGGCTTCATGATCTTTAAAAATGT
LG 1	205798	16.036	AATTCACATTTCCTCGCGTTGTTTTTTCCTTCCAACTTAAGAATGTTGAAATATTTTTGAGAAACTCGGGTTCTCTTCCCGGTCTTGTGCAACTTTGCGTTATAAGCCACATATTAATGCAAGTCATGCAAGAAAACAGG
LG 1	245454	17.137	AATTCTTCTTGCTAGTAGAATGTTACACATTTCATAACCATTTTCTCAAAACCACGTCCCCACCAAAACCAACTCCCCAGCAAATCAAAGCCAGTTCACATATACCAAAACCCAAATTTACAGTAAGTAATGCAATTTAC
LG 1	59320	20.075	AATTCCCCTTATTCTACTACGAACGGTCGAACCAAGGGGCTTGGAAATGGTTTTGGCAGATCTGTGGTGCACGAAGTTTATCCTGTGTGGTGATGGCGGTGTTCTCTAGGTCACGGAGGTAGCGGCGAAGTGGTGGCTGG
LG 1	288454	20.938	AATTCTTCAGATTTTCATTTAAAGGAACCCAATTTGTTAACTTAATGAGCAAATCAAGATCGTTTCACAAAATGTATAAACATAACCAAATGATCAATACAATATGAACTAGAATACAACAAGAGGAGATGCATCACCTG
LG 1	218929	21.64	AATTCCTGTCTGGTTGCTTTCTCGGTGGCACTTGCTAGCTAAGCTAAGCTAAGCTAGACATTATCTCAAACACATAATATGAAAGAGAAATAATAAACTTCCAGATTTCAATTCAGGAAGAAAATGAACGTGGAGGATAT
LG 1	29398	22.178	AATTCAAAACCTCCAACTTCATGCACTATCCCACAACTTAATTACGAAGAAGAAGACGGATGAAGATTATTCACCTTCATCTCATATTCAGAAATGCATACATTTCAAAGACAACATGCATGTAGTTAGGGGCCAAACCA
LG 1	32296	22.889	AATTCAAACGGGTCGTATTGAGGATAAGAAAGGCTGGATTCTTGAAATTGATTGATCTTCGTTCCAAAGTAGAGTGGAATAAGATGTACATTCAGTTTATCACTATGTTTAGAACCACGGTTGTTGCCCGTGATCCTCAC
LG 1	195758	23.593	AATTCAGAAATCTGAAAAGGACTGATGTGGTCGCCAGAGAGAGAGAGAGAGGGAGAGAGGGCTAGCTATAACTTGGCTCTGGTTCGAGCTGGGAATGTGAGGTTAGTGATGATGCGTCTCTCTTTCACGTGTTGAAGTTT
LG 1	162467	25.747	AATTCCTCCAGAAAACTTTAATGTTGTTGCTCAAGAGTGAGCATGGAAACAAATGACCTCAGGTAGTGGTTAGTCAAACAAGTGACACAACAAGAAGCTAATTGGCAATATGAGGACACCCCTCATAGTTTTCAGATGTT
LG 1	250555	25.747	AATTCAGAGCCCTGAGAAGAACCAAATCAAAGTTTGTTTAAAATTGGAAAACGAAACACTTACAAATAATGATCATTATTAGTAATCCAACTTTCTTTCAAGAAGGTTAGCTGTTCAATATCTCCCAACGGATCTGGAAT
LG 1	159739	26.444	AATTCCTTTCTTTAATTTGGTAATAGGTGGTGCAGATGATCTAGCTAGCTACCAAGTTATACTTGGCATTGAATCAAATCCAAGAATGGATCATACATAAACAAGAGATTTTTCTGCAGCTGAGCATGCTCTTGGAGCGT
LG 1	185289	27.207	AATTCGCAATTGACATTATCAAAACTGAAACAATTGTTAGTTCGTTACCATTCTAGTAACACTAAATGACCAGTGTGCTCTACATGTTATTAGGAGTTTGTTCGTTACTATTTGAGATTTTAACAGTTTCCTAGTTCTAC
LG 1	186777	27.898	AATTCGTGCATTTAATAATTGTTTGGGGTTTGGGTGTTTAGTGTGGCCTATTATCATTGCTCCATAAACTTGACTTGGGACTGCAGTAGAATCGATCAGGACCCAGCCACAAATCTATTTTGTCCATAGATTTCCCAAGC
LG 1	44024	27.898	AATTCATTTTTGTACAAGAGGTTGCTTCTCCTACATTGACTTTTGAATTTTCTTCAAGAAGTCTTGCTAGTACTGTTAAGTAAATCCTGATTAATTATCACAAATCTCCACCTAACAAAATATGTCTTACACGTTTATTC
LG 1	205664	29.341	AATTCTAGCTTCTCGGAAAGCCTACGTACTTTGGGCATGATTTCCTGCTGCTTTGATGTTTCTGACCATCTCTTAGGCTTCTATTGTAATACAACATTTTTTCTTCAAGTGTTGCCAACCCATACGGCAAGAGTCCCCTC
LG 1	291086	30.012	AATTCCCTCAGGTTATTACTCAAATCTGGGTACTGCTTTTAGGAGGTCTTGTCTCGGCTGGTATATTGGATGTGTGGGTAAGTAATGTAAATGGTGGACTGGCTCTTGTTCACCCTTGTAAATATATTTGGATGGATTTC
LG 1	256191	30.698	AATTCATGGGAAGAGCTTGAGGGTGACGCAAAAATAATTGTACATGATATTTCTTCTCAAGCAAAGGAGAATGCAATTTGAGTTGGGATACCTTGGAGGTGTCACAATTTTTTATTTATTTTTAGTATGTCTTTTAGTAA
LG 1	96670	31.395	AATTCATAAAGAATTGGTAGCGTGAGCCTCACGGTAAACCCCACCTCAACAACAACTTACAGTCGCACTCAAACCCAACAAACCTTATCATCACAAAATGCTTTCTCCAATATTCAACACCATCTCTTTATCCATAACCG
LG 1	39765	31.395	AATTCAAAAACCGCTGCTTTTGTTTCCTCTCGGCCTCTCCTATTTCAATGTCCCTGCGTTTGTCTGAATATCATCCATCAACTAGCTATAGCTTTGATATATTCCATGCATGGCTTCACCATATATTGTACCATTTTGTA
LG 1	190466	32.175	AATTCGATGGCCCTGCGCTCGATTACTCTCCAATGCCATGATTCGTGATCTTGGTACTTGAGAAGATGAAGTAAATAGAAGAAAATGATAGTTCATAAGGTTTGCTTTATTTTTGTTAGAGACAACTTATTTGGTCCCCT
LG 1	27526	32.175	AATTCTTTAAAAGACTAGAGCTGTTTTGTTAAGGACGTTCTTTAGAATTTCTTGAATCACTTTTTTCATGGAAATATTAGACCTCTGATCCGGCCGTACTTTAAAACTTGAACTACTTACAACACTGAAGAATAGCTAGC
LG 1	44917	34.244	AATTCCAAAGTGTCGCCCACTACTGCTGACTACTTCCATGGGCCGAAGCTGGTGGCTCCTGATCGAGAGTCGAGAGATTCTAACTCGAACTCTCTCCGCGATGACTGCTCGGAGACCTTTGAGATGGCGTTTCGCGGCGG
LG 1	25991	34.244	AATTCTTTCCCTTTACATTTGCAGTAGTAGATTCCGAAAATCATGTGAATTTGAGTACTGAACCCTCCATTGACCAAGAGATTATCCGGCCAACCAAGAAATGTTGAAATGAAGTCTAATGCTGAAGGTGGCAAAATAAT
LG 1	108634	34.889	AATTCCTTCAATTCATTCAGGCTTATATTTAGCGTATTTAGAACACTCAATATGACCCGTTAAGAAATCAAATGAAGTTGGAAACCAGAACAGTGATTGTTCACGTGATTAGTTAACAACTCTAATGGTAAGATGGATAT
LG 1	106356	36.344	AATTCATAATAAGGTGTCTTTTCATTTTACTGTTTTTCATTTGTGACTGTACTTAGCTATTATTTGGTTGTGTGTGCAGAGGCTGGTGTGTCTCAGAATCAGGCATCTTCTTTTAAAAAAGAATCTGGAAAAGTGAACGC
LG 1	53764	36.344	AATTCAAGTCCCGGATACTTGTAGAGTTGTACGTAGTCCAAAATTTTGTTTCAGTTCCTGAAATGTCCCTAGCTATATGGCAATATAAGTGCTGATTGCTTCTATTTGGTGTTTCCCCTGGTTTTGCTTTCTGCATCTTG
LG 1	115644	39.184	AATTCTTTTATGCTTCCAATTCAAACCATGCGCAACTAAATTCTTAGTAGTTAGGGTATGTTGAAGCCCCAATCATGATTGTATGCCATGCTATGACATCTAGTTAGTTTTTGTTTAATCAATGGATGAGAACTTAATTA
LG 1	190296	39.184	AATTCTCATCATTTTTTCTTTATTGTTCTATATATTCTATGGATCTGCAATTCAAATTGGAATATGAATACTTCAGTTTTATTAAGTGTTCGATTTCGATGTCATTTTCATGGTCCTAGAGTACTAGAGTAGATGGTGAT
LG 1	49685	39.921	AATTCTTTTAACTCTGTGCATAGTTCATAAATTTTTAGAGATTAATGAATTTAATTTATTCTTCCATAAAGATCATAGAAAATGATTTGCGAAACCAAATGTGAGATGTGTGGATGAATGCCTGATTACATATATTGGAT
LG 1	75214	39.921	AATTCGTCAGCAAAATTTATAAGCCACATGCAGAGATGAAATTAAATTTAGAAATTAAGAGGGATTACTATTAGTTTTTGGATGAATTAAGGATAAATAATTGAGTTATTAGTCTTGAGAAGTGAGGGAGACGCCTTGAT
LG 1	12729	41.184	AATTCACTCATTGAAAACATAGAACTATTGCTCACAATATCTTAGTGAGACACAATACATAGTCATATATGCATTAACAGCTAAAATTATGTTCTATAGGGACATACAAACACTATACTATGTATTTTCTGAATCTAATT
LG 1	209748	43.53	AATTCTATTTTTTCAATTTGCTCGGTGAAATGGTCATTCGTGATTTGCTATGTGGGATGCCTAGAACCCTCTAGAGTGATGCTAGTACTTTTAACCCTCTTATTTTTTTTATTCTCGATCTATTGTTTGATTTCGTAAAA
LG 1	45575	44.464	AATTCTGGTTGAGTCCTAGTAGCGTCAGATTATCGGTTATTGGCTACTTTGAGCTTATATTCTATGGTGATGTTACTTAGGTTACTTTAGAGTCTCTTGCGCAGTGGTTTGATTTTGATGTAGCCTGCAGAGTGTGGATC
LG 1	254088	45.266	AATTCAAATTTAATTACATGAGCTATGTTTAATTGCAGATATGACAGTTTGTTTGCTCATAACTAAAGATTCCTTGACAGGAGTAACTATGGATCATATTGCAAATTAGTGCTAATTTTTTCTTGAATATTACAGAAACT
LG 1	288351	45.266	AATTCAATTAGTCCTGACCATCGCTATAACATAGCATATATAACAACCAAGACCAAGGGCAAAAAAAAATACCTCAAGAACAACCTAAAGAACACCTTTTTCTTTTTTTTGAAATAAGTAGTATTCAATTCATATAATAA
LG 1	293239	47.359	AATTCTTGTCATACTGTTTGTGCCCAATGCCCTTTAGAGTTGGTTACCGTTGAAAAGGGATCTCGCACATCTATTCCCTCAGTCTAGATAAAGATATGAGGTAAGGTAACTGACCTGTTGATGTTGCGTATGAAGGCCCA
LG 1	73130	48.599	AATTCATCTACAGATACTTTACACGCACGATTGAATATTTACTCATAATCATGTGCTCTGGCAAGCTTTTACAACAGATTCATTAAAGATAAGTCTGTGTGATGATGAATCTTAACTCATCATCAATCTCCCAAAACTAT
LG 1	252518	48.599	AATTCCAGGACGAAATCGAGAAGGGGTTACTGATTCCAGACAAGGACTTCGTCTTGGGATGGAAGTCTGGAAGGTAAATTTTATGCACACCAGGTATTTTTTGAATTGGCTCATTGGGCTAATATTGCAATGCATTGATT
LG 1	50696	48.599	AATTCTTGAAAAAACATGACGTTGTTTTCGCATCACGACCCACTACTATGGCTACTCACTACTTAAGTAATGGGTACTTGACAACAGGTATATATAGACTAAAGTTTCAATATAAATTAAATATGGTCTATCTTGCATGT
LG 1	50715	49.316	AATTCTACGTTTATGTTATAGGGTAATTTTACATACTTTACTATCAAAATTTAGACAGTTGCTAGTTTTGTAGTTAGTATCATACGTAAGTGTCAAACTATCACTACATAAATATGATAGTATCATACTACTATATATGA
LG 1	163233	49.316	AATTCCTTAACATTGAGCTTGATACCAGCGCGACGAAGCTTAGACACACAATGTATTATGTGCGTTGGTGTACTGTTTCTTCTTTGTGGCTCTGCATAACCCGCTGGTATCACACTTGACCGCAACAAGTCAAGCAAATG
LG 1	244848	50.534	AATTCACTAAATTGGATTAGGGTTTTCGACGATTTTCACCTTGAATTAGAATTAGGGTTTAATTAGGTTGAGTTTAGGGTTTTCGAGCAAGGCTGTGAAATTGGGGAACAACAAGCTGTGAGGTTGAGAAGCTGAGTGTA
LG 1	115632	50.534	AATTCAGAGTCTCTTGTTATGAAATCAACGTCAACATATGATCGACTTTGCTCGCACAGAACCATCACAATTGAGTTTGCAAACTTTCATCCTAATTCTTAAACTCAATAAAGCCTCTCACTTACAAATGAGAATTTGCG
LG 1	65424	50.534	AATTCATTTAGAGATTTAAGACCGCTCCAACCACACACGGCCCACAACCCGACACGTGACCCAAAATCGAAAAAAGAAGAAGATTAAATCAGGAGGGAAACCAAAAGGAAACAGATTCATTTTAGGAGGGAAATAAAAAA
LG 1	55833	50.534	AATTCAATACTGTACAATATTACGGTATTCGAGAGATGATCAGAAAATTTCGGAATCTATAACCACATGTAGCAAGATTTATAGATTTTGTCTAGTAATATTTTAGGATTCTATTTCATCTATGGAGATGAATATAAAAC
LG 1	172950	51.611	AATTCTCTATAGCAGCATAGTTTGTTAGATTCATCATCCTACTCCACATCACTACATTGACCAAGGTAAAAGCAACGGATTTTCTGGTTATTCGACCTTAAACATACTAATGTAAATTATATAATAATTCTTCAAACTAA
LG 1	140002	52.643	AATTCCGAAAACAATTTTGGAATACTCCAACAACTTATTTAGGCCTATGTTTATAGAATTAGCAAGAGCAGGCCTCTGTAATTTGTAGATGGCTTGAGATAGATCGAATCTCACTCCCCTCATAGTTAAATGTGATTCTA
LG 1	171362	52.643	AATTCCAAGCACTTGTTCTTTAGGGAAATGTGTGCTTATCACAACAGTTGCGGCCATGGCACTGTTGGTGCTGCTGGAGCTAGCGGTGTGCATAACTCATCCCCGGAAGACCCTTCGGAGGTTCAATTGCAGCAGCAGCA
LG 1	241621	53.292	AATTCAGAATGAAATTGAGCCATCGATGAACTAAGATCAGATAAAAAGTTCATTATTTTTGTGAATAATGGGATAACATGAAGTGTCATCTCATGTTAGAAAAATAAAGCCTTGCACAAGAGATTCTTTGGTTCGAGTCT
LG 1	264278	53.98	AATTCAACATATAACTTGTTGAGTCGGTCATTAATTTGGTGTTCGAAAGTTTTTTGATGACTAAACTATCTAAAAGTATTAAAGTAAAATTGTGAAATGCTCTAGAAGTTTTTTGGTTTATTCTTCACCAAAAACTTGTA
LG 1	174377	53.98	AATTCAAGGGCCAGATTTGATCATCAAAGTCTTATGCAAGACCATTACGAGCTGTAGAGGCAATACCCCATTTATGGGTTCGAAAATCTTTTCTGGGTTTCATCATCTGTGTATGTTATTGTGTTTTTACCTAGGTTTTT
LG 1	95583	54.648	AATTCTATGACAAATCTGTAAAGAATATTTTTCCCTTTAATTTTTGTCTGGCAAATCCTATTTTCCTTCTACCTTTTTCTTTTGTACCGTTCTCTTCTTTCTTTTCCAGCAAAAAAGAAGAAGCACTTCCTCGTCATCGA
LG 1	196473	54.648	AATTCATTGGTGGAATTTATGGTTCAATTTAAGAGGGGACTTCTTCATCAATGCCATCATGAGTTAGAGGAGGATCATATCAATATTGATGAGAAGGCAAGAACTGTCATGTCACTTGACATTGAAGATCATATGGCCAA
LG 1	228067	54.648	AATTCAGAGCCCTGGAGGCCTATTATAACAGCTATTGGGGTACCTTTATGCGAACTTATTTCAGCACTCCATGGTCCTTCATTTCAGTAGTTTCAGCCGTCATCCTTCTTGTCCTCACCGGAGGCCAAACTGTTCTGGCT
LG 1	169872	56.018	AATTCTTAGTTACATCTTTCCCCTTTAATGTGATTGCAGTATAACCCACCATTTACGCTTCCATTTCAACGGCGTAATGAGATCAGTCTGGAAGTTGAAAGTAAAGAGGAATAATAGTTTCTATTATCTAACAGAAAATT
LG 1	241620	56.018	AATTCAATGATACAGTACTAAAGCAGTAAAGCCTTGTGAAGAGGATCAATTGTTATTCATAAGGCATATATATGGGAGTAGTTGGCATTCATGTTTACTTTGTACTTGAAGCAAATCTTAAGGTTCCTCATTGTCCAACA
LG 1	182956	56.018	AATTCTGTGTTTTGGGATGGGACAATCTTCCCCGCACTCTTCTCATGTATTATACCAATTTCCTGTCATCCACAGAGGGCTACTTCCACACTGTTATCTGCAACCATAAGGATTACCAGAACACGACTGTGAATCATGAC
LG 1	77898	56.719	AATTCATTTTGTTCTTATCAAAGTTTCAAGTGTTTGAAATTGGTTGTTGTGCTTCATGTTGTGGTCTGCAGCCAGAGAAGGAAGGGAGTTTCGACTTTGCTTATTTGTTGATGCAGACAAGAACAACTGCTGGAATTACC
LG 1	168008	57.412	AATTCTAGCAGGTATATGGATACCAGGCAGACATATGATTTTTTGGTAGAAAGCCTACCCAATTTGGCGTGAGAATTGGCTTGCATGCTGGAAGTTCCTGCTGAGTAAATCTTGAATCTGAAAGGATTAAATTTTCAAGA
LG 1	130135	58.114	AATTCGTCACTCTCTAGAGCAAAAAAATTGATGTGATACTTACTATCTATTTGGACAGGAAGGGATGGAGATTGAGATGTAGACATCAAGGGCGATCCATAGAACATGGCTAGCAATATTAGCATGGTCAGGTTCAGTCT
LG 1	133961	58.794	AATTCGAGATCATTGGTTTTCATAATCTCGCGGGCAGCCTCAGCCGACGAGACAAGAACCAGTGGGGCAGTTCCCAAATAGAGGACCATGAAATCGGAGCCATAGCGTTGAGCTAGGTTTTGTAGGGAGCGATGAGGGTT
LG 1	191496	58.794	AATTCTCGTAGATTCTAAAGAAAGAAAACCATAAGGTGTGGATAAGTATTTGTAGTTACCATAGAGAGAAAACAACAATACATTATTTCCTTTTGTGGCTCCTAACAAGCTATGCACATATAGATGCTTCTATAGGCCAC
LG 1	110552	58.794	AATTCAGCTAATTTAAGTGGATCATATATAGTTCATAACATGAAGATGCGAGGATTGAATTACAAAGATATGATCGATTGAGAGTTTGGTGGACTGCTCAACCAATACATACTTATTATTAATTACCAAACAAGCTACTA
LG 1	163380	59.447	AATTCAGATTCTCATGCAGGATGTAAGGCATTTGGCTCATCAGTTTAATTTCATTGTGTTTCGACATATTTATCGAGAGACAAATTTCGTGGTAGATTATCTAGCTGCACTGGCTCATAGATCTCAAAATAATTCTATAT
LG 1	128155	60.854	AATTCAAAAAAAGTAAACTACTTTCCATCTAAACTCAAAAGTAGTGAAGCTTTTAGTAGAAGACAAGTTGCAAAAGTGATATGATTTCACATGGAACTTAGCCTTGAGAATACCTATATCAGCAGCTACACGATGAGCAC
LG 1	127150	60.854	AATTCCAAGATACTATATGAGCAAGAATGCTCAAAGGTACCCATGTTTATACCAATCAGGCAAACGGATTACATTCAAATCCCCAATGAAAATGAATCAAAAGAACACTCTGCACAAAAACCCAAATTCAGCATCAACAA
LG 1	142889	60.854	AATTCAGATACTCTTTCCTCACTTTGTTCATCAGTTTGCTCCCTTTGTTGGGGCCAATCCTTTTATTGCCTGACGAAGAAGGAGGAGCCTTGTCCAAAACCCTCACTTGCCGGCTTTGTTTACGGGCGGCTTCTTTCTCA
LG 1	96067	60.854	AATTCACGCCGAAACCTGAAGCCAAAACCAACTTGCAAAAACCCCAAGCAATGCCCCTCATAAGAGCTCCCCGAACGCTAGCATTCGTCCGGTAGCATACCACGCGGTGTCGGCGAGGCCAAAAAGCTAGCCTAGATGCT
LG 1	204315	60.854	AATTCAACAGTCAAGCCCACTGGGAGTTATAATTTTTTTTGTTATGCAGGGGAACAAAAAGAAATACCATTGCTGTAGACGATCAAACCCCATCAAAGGACGCTCAAGTTGCCACACCAGATCAAGACTCTGTTACATAA
LG 1	143485	61.536	AATTCAAGGCAAAACAGTAATCAATGGACGCGGAAATAGTCTAAAATGGCAAACTAATAAAATAGAGGAAGAGAAAGTTGACTAACCACCCAATCTCTTGTGGTGATCATGGTGATGATTATACAGCAAACCACCCAATT
LG 1	147209	61.536	AATTAACCAAAGTTGTTTCAGGAAAACCCAATTGTAGAAGACGACTTAGACTTGTTATATGGAGCTCAACGAGTTGGGTCGAGGCCTGGAAATTCTGCGATCACCTACCTTCTCTCTCCTTCGATCTCGTTCANNNNNNN
LG 1	104166	61.74	AATTCAAAACCCGGAACCAATCCAATCCTCGCGCTAGGAATCTTCGAATGAATGTCTCATATGAGATGTTTTTTGCTGACGAACAAAGAAACTGTTAACTAACTTGTCCTTATCTTCTGTTGTGGATATGATAACGTCCT
LG 1	143484	62.096	AATTCTGAAATAAAAATGGTTGATAATTCAAACAAAAGATGATATTAATTAGTAGATACCAGAAACTGTCATTTTTAAGTCTATGAGTTGGGAATGATGAAATATATTTGTGAATAAAATATACGTATCGAGTTTCTTCT
LG 1	127149	62.217	AATTCAGCTCAAGCTTTTGTATCGTTTGGTAGTCCTCTCTCCTGTACATTGCAGATTCTTGTATGCTTGATTTCCCATTCAAAATATGCAAGGCCTATTCTAGTATCTTTTCAAGTCCTTGCTTTATGCAGGTTCACCTG
LG 1	154590	62.897	AATTCAAGGTATTGAGTTGGGTTCGGTAAATTTTGCGGGAATTGAAGTTAGGGTTTTGGGATTGGGGCTGAACAGCTAAACCCAGAGGTTGATGGTAGTTAACAACCGCCATTTTCAGCTGCGTTTGAGAAGTGGAGCCA
LG 1	215994	62.897	AATTCTCCCCGCAACATCCTGCAATTTGACAATTTCAGACCAACAGTCATATTCAACAAACCGAAACCACATTCAGTATCTGGCCAAAGATCCTCACTACTATATATTCATTACCTCTCCGGTCCCAACAGTAACCACAT
LG 1	152280	62.897	AATTCAGGTATGGTGCATGTATGCAGGAATTGCTCCCTTGTCTGTACCATTTTTGCAGCATGCGACGTACTCATTTATTTTAGATCGGTTTTAGATCCCCTTTGTCTCATTTCTCATTGTGTTACGCATGTTTGTAATCC
LG 1	204044	63.577	AATTCCATTACTTAAAGCCTTCAACATTTCAGTCCGACACCTCAAATTCTGAATAACTTCAAGATCGATCTTCTTCACCCTGAACGCCTTGAAGTCCCGATTACGAAGCCAATACGCTGAGATAGAAACTTCGAAAAGCC
LG 1	115637	63.577	AATTCTTATTGCTTCTTGTTGATGACTTCCTTTAGCTTGTGTTAAGATTGATAAATATTAATTCATGATATTTGCATCAACTCTAACCAGGTTGGCACGTATATCTTTGGCTATCCTATGTTCCACTCTTGGTAAGTACA
LG 1	134633	63.577	AATTCAAGACAGGGGGGATGTACTGGTGGTCGGAGTAGTAGATTGGAGACACCAGGTTAGAGGGGATGTACTGACAATCATAGGAGTAGCCGTGGTTCGAAGAGAGAAGGGATGGATTGGAGGCTTAGATTGTATGTCAA
LG 1	208639	63.577	AATTCTAGCAATGTCATGGTTTTGGGTTAAGGTTGTTTAGGTATTGATGGCTAGGTTTTTAGAGATGAAGCTTGATCTCTAGCTTCATGTTTTTGGGTTGTTGTGGCTTGATTTCCAACGGCAATTAATGAATCTTCTTT
LG 1	137666	63.577	AATTCTTTTCCCGTTGGAAAAGTTTGTATTTTGTCTTTGGAGAACGTCCCGAAGTGGAAAAGCGACTGTATTGCTATCTCCATCAGTAGACTTTTAGATCAGAACAACAGTATTCCTTTCTCATTCTGGTTTGAATCTGA
LG 1	125252	63.577	AATTCTTCGTACCAAGGAAAAAATCATCATCCCACAGCACAGCCACAAACAAAATCAAAAGTGTGCAGATAAAGAGTTCCAGTTTTATAATTGTGCAGTACCCCGTGCTGGATCTTTTCCAATGACTGGATGAGGGTTAA
LG 1	203430	63.577	AATTCAGTAAAATTTAAACTAGGTATGATGTTTAGACCTAACCCTTATCTTAGAAACATCAAAAGGAATTTCAAGTTGGTAGTGTCATATTTGTTTAACTGCACATTGCCAAGAATGGGATAACTTCAACTTGTCCCTTG
LG 1	127667	63.577	AATTCTGATTCTTTATGCAAATCAAGGACTAAAGTGCCCATGGTGTCTGCATTGCCATCCCTACTGATATTCCTACAAAAAGATCATTCTATAACATCATCTTGGGGAAGTTGTATAATTTATATTCATAAGTTTGCATG
LG 1	210057	64.258	AATTCAAGCTCTGGAAGACGAAAATCAAAGCCGTGAATGAGCCAATTCAGCTCAAAGTAGTAGCTGAAAATCCAGCTCCTGCTGAATTAGTACCTGTTGCAACTCCACAAACCCAGCAGAAGCATAAATCTTGCTTGCAA
LG 1	23405	64.258	AATTCGGATTTGCTTTTGCAATAACCAATAAAGCATATTCAAAACCACTGTGAAAATAAAAAGAGCAAACTAAAACGCTCTCTCTCTCTCTCTCTCTCTCTCTGAGACAGTAGTACTCATAGAATAATGATAGCGGAGCC
LG 1	130869	64.938	AATTCAAGAGCTTACCAAAATCATTGGCAGAAAGTGGCGGATCAAGAAGTGAACGGCAGTCAAGAAGCGTTACTACAGCATACTTTTCCCATTGATGATCGGGAAGGTGCTTAGAGGCATGCGCGGCAATCAATCCAGCA
LG 1	131467	64.938	AATTCTACCTGTATAGAATTGGCTTACACCGCAGATAAACAACCTATTTGACTTTGACCTACATATGAGACAAACTGCATACAATACTAGATGTTCCAGATCAATGGCCTCACAAGTTTTCCTCAGTTAATTTGAGGCTG
LG 1	214419	65.619	AATTCCTTTGAAGGATTTCAAGGGTTTTTGGTTGGAATATATCATAATATTCAATGAATTTAGTTTAAGGTCATACTAAATCAGATTGTTTTAATTTAATTTTGTATTAAATGATGGACAATGTATAGAAATTATTATTT
LG 1	73132	65.619	AATTCGTCGGATTTTTGATACTAATATTGAGCTATTCTTTTAAGATAAAAGCCATGTAGTGGAGGCAAATGGGGAAACAAGTAGATCAACTAGATGTTTTTCTGAGACTTGTGTGTTGCATGCTATATATTTAGTGCAGA
LG 1	128873	65.619	AATTCAATTCCATGTGGTTATTGTTAGCTTAGTGAGTCTATTGGGTTAGACATCCACCTGCAAATACGCACAAAGATATCATTGCTTTTTTTCTAGGAGATGGACTGCAGTTTTTCTGGCTGCATATGACAACTATTAGA
LG 1	211401	65.619	AATTCGGACTCAACAGCGAAATCAACCCGAAAACCACAACCAATGGAACAATAAGCACCAAAATTGCTGAGTAAGACGAATAAGACCAACATGCATATGAACCAGTACTACCAGCACCAGCAGCACCACCGCCGCCGCCG
LG 1	140905	65.619	AATTCGATCACCAGAAACCAGGCATTATACAGAAAACAAAGGAAATTTTGCATCCCCCTCCCCCATTGGTTTCTGTTACCTTCTTTAATTTTTCTTCTGCTTTTGAAATGTCCATGCATGCAGTGATTTTTGATGTAGAT
LG 1	76156	65.619	AATTCCTCTATTTTTAAAGTTTTAAGACAGTGTAATGAACCAATAATGAGGGTTCACAAAGCGCACCTTGCATTAGATCAAGGTCAAGCTTCAAATGAGCCAACCTCTATAATCAATACTCGGAAGGTTTAGGCTTTTGA
LG 1	134075	67.005	AATTCAAATTCACTAGTTGTTCCAATCACCAGAAGCTTGTTCCCCTTTGGAGGAAAGCGCTTAAGAAGGCCCCATAGTGTTTGATATATCATGGTTGAAAATCTTGGACCAATAGGAATAAACTCCATCAACCTCTCAAC
LG 1	272723	67.682	AATTCAAGGGATCAAGAATAAATTCATGGCGCTTGAAACATTTTAATACATTGAACTATTTGTTCTTTTTAACTAACTGATATAAAGCAAAACAAAAAATTAATCGAACTTATTGCATAGCACCATACGAAAATGAATAT
LG 1	201091	68.368	AATTCATTAGCATAATTGGTTTGATAATCTTTGAAAAGCATGGAACAAGTGCGCATCTGATGGTGATTATGGGCCTTTTTTATAGTAACTAAAGGAGGCTTTTGCGCACCCCAAAACATTGTCCTGTTCCTTTCTACCAA
LG 1	125251	68.368	AATTCTTACAATATCATCTCTTTGGCAGTCTGGTGTAAATTCAGAAATTTATATGACCTTAGCAACAATGTTTTATATGTTCATGCACAATGCTTTTCATAGAAACATAACAGAATCTGCACTAACACAGTAACACGTAT
LG 1	171485	69.056	AATTCTAGCTTTGCTGATGCAGCTGAATATGTGCAGGGACTGGGGTAGACGTTTTATGAGGCTATTCTCACAGCACACTTCTTGGGACAATCTAAAAGATCCGGAACGTCCCTTAGTGATTGGATATGTATCTCCCGATT
LG 1	65990	69.056	AATTCCTAGTCCTATTCGGAATAGTTTTCCTTGTACCATTAGAACATGTACTTTGTAATCCTTATATATAGAGTTCATATTCTCAATAATGATATACACAATTCTCTCATCAATCTCTCTTGATTCTCTTTTCCTTAAAC
LG 1	94376	69.056	AATTCATTTTTGCAGACTACCTTTTTCATCAGCAAACTTCTAGTGATCAGTAAAAAGGTTATGCTAGTAGTAAAATACAAGACCTAGGAAATATGTAAACGATGCTTGTGGAGCAACTAGAAGACACTTTACCATGCATG
LG 1	37535	69.056	AATTCTTGCATGTGTTCATGGTCCAAACAATGCACCCTCGCTCATAAGCTTAATAGATTCAATTCGAAGCACCAAAAAATCCCAACTCAAACTCTTCCTAATGCACCTTGTTGAACTCACCGAGCGCTCTTCTTCAATCG
LG 1	195389	69.772	AATTCTGAATCAAAAAGGAAAAACCATATTCAAAAGTTGAACAAACAAATAGAAATGAGATGGAAAAAAATAGAAATTATCGAATATATACTTACTCGTGGTCGTCCTCTATGAATTATATGCTTAAACAAGGAAGCCAT
LG 1	154596	70.461	AATTCTTCGAACATCTTACCTTCATGTCACGGAAGGAAGCTTGACAACAAAGCAAGCCATACAACCACGTACGTTGACAATGCACCACAAGTCCATGTCATGGAAGCTCGATGCAACAAGTCGTGCCGGAAACAGACAAC
LG 1	84744	71.895	AATTCCAATCCTCACTTGGATTTCCCTAGAAGGGAATACTTCCCACCCAAATTCGCTTTGATGAGATTTCTCTTCACCTATATTCACCTTAAGAAGATCTCTCCTCACACATATTTGCATTTAGAGAATTACTTCTCACC
LG 1	169827	71.895	AATTCCTTTAGCGATGAGGTGATTTCTAATATCACGGAACCATTTGTGTTATCCACGGCCAGTAGTGTTTAATAAGGCGAAGTCAAGTTTGTTCAAGTTTGACATCCTAAAAAGGGTAAACGAGAACAATATTAGTATTT
LG 1	132956	72.609	AATTCTCAGTAATTACAACAAGTAAACTAAGCAGAATGACGTAGTGGGCGAAGATGAGCATTTACAACGAGTGTACTATAGGGTTGCCCACTATCGGTGATGATGCACAAGCACCATAACATTTTTGTAGACGTACAGCA
LG 1	169758	72.609	AATTCTTGACTAAGGGCAACAGTTGTTATCACATTTACGTATATATGAGCTTTATTGATTCATCTCTAGTACTTTCTGCCTAATTGTGGATATTTCATTTCCCCGTTCATTAATTGTTCTAATAAACTTGTAGTGCTGCA
LG 1	21135	73.301	AATTCCAATACTTGAATGTTTAGCATCTTATCGGCTATTCATCATTTTCTTTGTTAAATGACATGGTAGTTTCTCAGCATTTTGTTGCTTTTTGACAAATTGGAGTTAAATTAACTTACATCTAAGCATAGACTTTAGGA
LG 1	252514	73.301	AATTCACTCCTCCCTCTCCCTACAGATCTAAGCCTAAATCAAATTGTGCAACCATGAGAAAATATATCACAAAGCAAATCAAACCATAAAGTGTAAAGTAGATTGCTCCTCGAAGCAGGAATGACACTTTATTCTGCTAT
LG 1	171398	74.29	AATTCATTATAGATCTGCAACATGCCATGGTTTTTCTAGCTGTCCATGCAGGGTTATATGCGTACTGCAAGTTTCGTTTGAGTAATTGGTAGATTGTTTTGCATTCTCAAGAACCCAAATTGCTAGTTCAGGGCTTCTGC
LG 1	14405	75.314	AATTCAGTTTCAATCGTTCTTAGTAACATAAATGAAATAATAAGGAACTTCTTCAGAACCTGTTATATAAACATTTAGATGCCTATATAAAATTCAGTACAAGCCAGCATAGATTCACTTGGACAGAAAAATCAAGATAT
LG 1	167860	75.329	AATTCATAAAGTACTGATAGTGCAATGGAGAGAGAGCCTTGTAGAGATCCTATCAGCTAGAAACTTAACAGAGTAGAAGGCAATGATTACTTCGAGGGATCAAACCTCCAATGTTTAAACTAAATATTTTCATTCATACT
LG 1	132959	76.928	AATTCTTTTAGGAAAAAGAAATGTAGGAATACAGTTTCAGAATCATCAACTGATCAACAAATGACTTGGATCTATCAATAAGAACTATGGTAATTGAATCATTCACCTAGCAAATTTCAAACTCCGATTTGAATGAAATA
LG 1	227498	77.665	AATTCTAGATTTCAAATATTTTCTCATAGAATATTTGAGCAATTTAGTGGAAACACCACGGCTCAATGTACTGAAGAAAGAACAACGGAAATCCCATTGTTTGACAAATAGAGAATTGAAAGATGGAAGAAAAAAATATC
LG 1	233834	78.401	AATTCTATGTGATTTCACAATGTCACTGTGAGAATATATATTTGTTTCCAAGAGGAAAATGTTATGATTTTAAGTGTCAATACTTGGTTGACTTGGGGCTTGGTGGTTTGGGATCATAAATTGTGATATCATATGTTGGT
LG 1	208640	78.401	AATTCTCTCTCTGCTAAATTCTCAAGCATCTAGCTCCCGAGCCATATCCTCCTATAAGCTCTGTTATGTGAATTTAGCTCTAATTGTTGCTATTACCATCCAGCCAGTCACAACAACATCGTTCTCAGGTCTAACCTTTG
LG 1	15389	79.231	AATTCATCACATCACAATTAGCTGTTCAAATCAAGCAATAAAAAGTGGAAAGAAATACATCCAAGGCCAGCCTTTTCAACATTACTTCATATACAAGTCACAGTCACTTCCCCCTCAATTGTATAAACACCAAGCCATCC
LG 1	168011	82.791	AATTCTCTTAGCGCTCATGTAAAACCCTTTTAATATACTAGGAATTTTAACGTCCAATTACGTAATTCCATTTATTATTATTGGTAATACTCTCAATTATTTTTCTTAAACAATAATTCAAATACACTCTAAATAAACTC
LG 1	210291	83.206	AATTCCTGAACAGCCACCTCATACCTTCTTAGTACTACATTAGAAGAATGTAAACCTCATGCCATTGCTTGCTGCAAACAGGTTGTATTCTTCCATAGTAGCCTCCTTATTGCATGCATGATCATTCTCAATATGATCTG
LG 1	139994	84.018	AATTCCCAGGAGTATCCGTGACAGTCATAGAAAAGTTCGTGACAGCCAGGATGGACTCATAATACAGAGAAATATGGCGCTCTACTTTTCTGGTGGGGATAGGCAAGAACTGAAGTTGAGGATTACTGGCCGGATATGGA
LG 1	288182	84.681	AATTCTTTTAACTGCAACCCAATGGAGTGTAGTTGGTCTATGCATATACTTGCAGACTTGATTGACAGCAAATGCAATGTCAGGTCTTGTCAAAGTAAGATACTGAAGAGCTCCAACAGTGCTTAGGTACTGAGTTGGAT
LG 1	27479	84.681	AATTCCTCTTTTTGTAATTGAATCTGTTCGTAATTGCAGTACATCCCGATTACTTTACCTGCAAAGAATATCATGGTGGATACTTCAATCACTTAGAACACAAGTATGTCGGTGGAAGCATCAGCTACTACGATAATGTC
LG 1	210292	85.271	AATTCAGTCCCTGTCTTCTTATCTGGTAATGAAGGTTTGAGGTGCTTGGTTTTTGGTACACAATAATCTTCCTCTGAAAAGTTCCAATTTTAGCTTATAGTTTCTTTACAGTTATTCAATTTGTCCCATTTGTTTTTCCT
LG 1	283088	85.271	AATTCCCTACTTCTATTAAGAGATATACACCTCAATAGATAACCAGAGTTAGAGTTATATTCATGTACTTCTTGTTATTCTGATAGGATTAAATCGATTGGCTTTATCTCAATGTAAATCAGATAATGTTAAGTCCACAT
LG 1	169898	85.271	AATTCATAGCAGAAGTAACAACAATCGGAAGCCTCCATCACAAAAATTTGGTCTAATTAATTGGATGGTGCTATGAAAGCCATGAGCTTCTTATTGTCTATGAGTTCATGCAAAATGGAAACCCAGACAGATTCATATTC
LG 1	129704	86.566	AATTCTCATATGAAATTATGCTAAGCAGTAAGTGAAGAAGATAAACCTGGCATCGCACATCAATTCTGGTGTCCTTGTCCAGATCAATTTTGGTCGGTTTACCCGACATTAATTTATGTCCTATGGTTCCAGCCACACAA
LG 1	155052	87.226	AATTCAAGACTTAATTTGGTGTTGTTTTGTTGATATAGGTCCTAAAGCAAAATCTTATTTGCTGCTGCTTGTACGAATGAACCAATTATAGTTGTTGAGACAGTATCATATATCCAATGGAGTTCTTTACGTAGATGGAT
LG 1	217717	87.226	AATTCAGACCGCCAATGTCTGAAGTTGTGGGATCTCTAACACAACTAATGCAGAAGCTCAAGGGGAAAGGCAATGGAGCGGATGGTACACAAGTTGACCCCTTCGAGAGATCTTTTCGTTCAACCAACACCCGCTTCATG
LG 1	181288	87.908	AATTCAGTAACTGATAGTCTTCGGTTTGATCTGTTATTGGTTTCTTAACTGTAAATGTGTTTGGTTCAAGTATGGAATAAGGGCAAAATCATGTATGGAAGAATCGAGAGAATCATCAGTTAGATTCTATAAATGCGGCG
LG 1	181287	87.908	AATTCTAAGGGTAGAATGGGAAAGACATGGAAGGAAAATTATAAAAGTATAAAAAATAAGGTAGGAGTGTGGTTTACAATTTGGGAAGTGCAAATTTCACTCTCCTTATATATATTCTTTTGTTCATTTTTTTTCTCTTT
LG 1	198980	87.908	AATTCTGCTTTGCAGATAGTAGAACGTTGTATGAGATTTCCACTTGCAATTACAGTTGTTGGAAGATCACTATGCGGGCAGCCAATAGAGATTTGGCAAAAAAGAGTATTGGAATGGTCTAGAGGTTCTTCTGTTCTTGA
LG 1	158750	88.592	AATTCATCAGTTGAATAAATACTGTTCTTGATGTCTGGGAGAGAGGGGTCAACAGGGTATTCCTTCTTCTCTGATGCAGAAGAAACAGTAATATTATAGAACTTCGACTTTGTCGGAGAACAAGTGAAATCTAAAGCTGA
LG 1	151567	89.324	AATTCAGTTATGAATTGAGACATCTACCATCTAACTTTTTTTATGCAATAACAATGGAACCAGAGACATAAGTATACCTCTTTCTTTGAGTTTGATCGAACCATTGAAATAATGATGGCTTCCTTTTCCCGGCCCTGGAA
LG 1	133104	89.324	AATTCTACTCAACAATCTGATTGTGTCAGTGAACATGATTCTCATATTAAAGTGTCATACCCTGCATATATAGATGGATCCCAGCAGAAGAACATTGCTGATAAATCCAAAGAGCTCATGGATTTTCTTTGTGAGTCAGA
LG 1	152996	89.324	AATTCAGAATAGGGGAGTGAAATTTGTAGTGCCCATTTTGTAATCCATACTATGCGTTTTATTTTTAGTAAATATTGTATTTTTGTAAGAATTTCAACTAAAAAATAGATGAGTGCGGATTACAAATTAGGGAGTATAAA
LG 1	187400	89.324	AATTCAAATAAAATTCGATCTCCATCTTTATTTTAGATCCCATCATTGATTTGGTATGATAATATACAAAATTATCTACAGTGTAAGTGATAATCTTTTTCTTTGTTTTGGAGAGATCGCAGAAGATGGAGAACTTTTGT
LG 1	216263	90.669	AATTCATATCATATATATAGGTTGTAGATTTTAACAACTTTACTGTAATGATCATTTTTTTCTTTAATATGTAAATGAATTTCAATTAACCGACACTATGGTGGTTACTTCTGATATGCCCACTAAATGTTGTAGGAAGT
LG 1	23297	91.348	AATTCCAGGGCCATATGATCAATGTTTGATGTTTGACATCTGGGGTAGTTGGTAGTAATGATTGAGCATGTTTCATCGGTTTGAAAGTGTCACATGCTTGTGGTTGTATCTATAAATAAGCTCCTACGGTTTGAAGCTCC
LG 1	169164	91.348	AATTCCAATTGATCAACCCTTTAATATATTCATGGAATAGTGTTGCAATGAGATAGGGAATAATGGAATATGATCACACTCCTATGCACTCACATAGACCCATCTTCATTGTTCCTCAAAATAATCATCAATTCATGGAT
LG 1	142095	91.348	AATTCCTTGAAAATGCTCGTCTTTTTATCTTTGAGACTTACTGCCGCATACATCAGCGCATTGACATGGGGTTAGTAATGTCTTTTAATGAAATTATATTATTCTAATTGTAGCACGCTGTTATACATTATGAAAAGTGA
LG 1	169165	91.348	AATTCCATTTCAGGTGGGCTGCTACTTTCTAGTTAATTTCCAAGTCGAGTCGTCCATTCTTTATAATTTAAGTGGGGATGGATCCATCTCATGTGTGCATGCCTATCATCTAGCGTCCTAATTCTTCCATCCAAATTTTC
LG 1	129736	91.348	AATTCTGTATAGTTGGCTGTGTACAAGAAAAGAGCATCTGGAACAGTGGTTGTAAACTTGTAAACCCTAAGTAAACGCAACTTTTGTTCGGATTGAACAATATTATAGATCTAATTGAGGTATAAACTTTCCATAAATAC
LG 1	260249	91.348	AATTCCTCCAGCAAGCATTGATAATAGGTTCCGCTTCAGCCTCATCGGCCCAGAAAGCCTCAAATTTGAAAGAAGGCTTTCTCTTTACTAAACTGGGGTTGGTTTCGAGTAGGATTGGATTATGATCCGACCCAATGCGA
LG 1	216888	92.028	AATTCATCCAAACATTGTCTCAATATGTACCCTTTTGGCTGCTTGCGGACAATGTGGCCAGAAGGTGAAAATTGATGCCATACTTTCAGCAGCCAAGCTACGAGGCATTGAATTGAACACAATTGCCTATAATTCGGCTA
LG 1	90459	92.028	AATTCTATATTTACTGTTTTTAAATTTCTAACATGCTGCATAATCCATGATTTCTTTTGAATTGTTGAAATATATTAACTCCATCTAATAAAGATTCTGCATTACTAAAGCAATTGATTCGCGGGATATAGTTTGCAGCA
LG 1	103516	92.028	AATTCAATGTCTTGAATTGGTGGAAGACAAGCACTGCCAAGTTTCGAGTTCTATCAAAGATGGCAGGTGATATATTAGCCATTCCCATTAGCACAGTTGCTTCTGAATCTGCTTTTAGTGTTGGAGGTAGAGTCCTTGAT
LG 1	127101	92.709	AATTCTTTAAAGTGTAAAATTGTTTGATTCCATATTGACAAAACCTGTGAGCAATTCTTTTGAACACTGAGTTATGTTACCAACTAATAAACCATGGATTAGTTGATATTTGAATATGAGTATAATGTAACTGGCAACCT
LG 1	151930	92.709	AATTCATTTCGTTTCTATTAAAAGGCCGAAAAAGTTTTTCCTTAAACAAAAAGACCAGTTACAAGTAGGTAAGAATCAGTTGTTTAAACCTTTAAAATTGCGTATTCATAGTGTCTTTCCTGTTTGGCTTTGGATTACTC
LG 1	140814	92.709	AATTCCAAATCCACCACAATACCATCATCTGCCGTGAAGCTACGCCGAAAGATGATAGGCTGCAACAGGTCTAACTCACCCCGAATCCTGATTCTTCCTGCATCAAACTCTGTGGTGTCCTTTTGAACAAAATAACCTAC
LG 1	143343	92.709	AATTCTACGTTTCTAATTAATGAAAATTTATGGTACTCTTTGCTGATTGTTCATTCCTCATCAACCCAATAGAGCAAGAAGGAAGTATAAGTTGGAGAATAAATGCCTCGATCTTAAGGAGAATTGGGTGGGTGTGTGTG
LG 1	186230	93.39	AATTCCGGAGTTTCAATCCAAAGTTGGAAATGCAGGTGCTGCGGACTCAGAAACCTTCAAAACCCGGAATGGTCTCTTTGGCAATGAGACAGTGTTGGGGTTTAGCAATCCTCTTAGGGGTTTTGTAGCATCAACCAACC
LG 1	147957	93.39	AATTCCTAATTGGAAAAATTATCATTTTGGTCATCCAATTATTACTCAGTATGTTAATAGTTTTAGTATCCATTATATGTAAAAAGAGTGTAAATAGTAACAAAAAACAAACTCATTTAAACATGAATATAACGTCGAAA
LG 1	128035	93.39	AATTCCTTAACGAAATAAGGGCACTAATAGAAATACGGCACCGGAACATTGTGAAACTTCGTGGTTTCTGTTCACACGCCAATCACTCATTTTTGGTCTATGACTACCTAGAAAAAGGTAGCTTGGGTTCAACCTTGAGC
LG 1	143443	93.39	AATTCATGATAAACATTACCGGTATAGCCCCCAGTCGAGAAAAACACAGCTGGAACATCATGTTGGACATCACACTGTTGTTGGTACGGGCCTAGAGTACTGTCTTTCTTTGCAATGAGGTGTAATTCATCAATGGTGTT
LG 1	129738	93.39	AATTCTTCGAAGGCTCAAATCAAACTAACCTCAGGTAACTTCTTTTGAAAATGTTCCTCTAGACAACTTGTCATGATCCTTCTAAAGACACTAACAGCATCCTGCAGCAGAAGAAGTTGGTTAAGTGAGATGAATCTTAA
LG 1	106367	93.39	AATTCTGGAGTATTTCTTGATATAAAAGTTTGGGGACCTGGAGAAACAAGGAAACTCCAGTTAACCTTCAGTTCAGTAGTTCAGTTACTTGAAACTAAAGCACAAAACAAATAATTCAGCGACTTTAATTTTCTTCCGGT
LG 1	131298	93.39	AATTCAAACATGTCCGCGCCGATGTCTAATCCAATTTGGTACCTGTGCATATAGGTATTCATGATGATGCCTTCACTTCTTTTTCGGAGGGTCTTTGAGCTTCCAAAAATCTTTTGGCAATATCCAATGTCATACCTTAG
LG 1	185340	93.39	AATTCGGCACCGCCACTTTTAGGTTAGGTTCCGGAGCGCCCAACCGTACCGGTTCGGGTACTATAGAAAACCTTGTTCGCACGATTTCTATAAACTTACATCAGGGATTACATAAGAATAGCAATTTGGTGATGCGAATT
LG 1	131937	93.39	AATTCACTTGCTGTTGTTAGAGCCTAACCAAGCAAATAGGCTCAAGATGCTCCAGATCATACCCAAGTGGTCCCCTAAAGCGCAGAGTGACCAAGAGTGCTACCATCACCCATGTCAGCCGGGCTAGAAAACAACCAACG
LG 1	129737	93.39	AATTCTGTAACTATTATTACTTTTCATCCATATTTTAATTGGTTGAGTTTTTATGTTCTGCTACTGTCTTTAGTCTTTACATACATGAAGTATGTCAACTTGATAGTATTCGTTTGGTCTTGTGTATAAACAGTTGGAGT
LG 1	186233	93.39	AATTCTGTGTATGCATATTGTTCTTTGCTTCTAGGAAAATGATTGTACAAATGTCGATTTATGTTGTAAACGCGTAAACTATTATAAAGTCTAAACCAGGAAATGAAAAGGAAAATAAAGAGTCATAATCATTGAGGTCA
LG 1	126930	93.39	AATTCAAGATCACCTCCGCCCTAATGGTGCACACAGATGGCACAATTATATGAAGACACCAAAGTACGGTTATTATGTAATATTTCATCAACTTCTAAATATGTATCTATATAAAATTTCTATCAAATTTTTATTAGCTG
LG 1	131507	94.07	AATTCTGGAATTGGATGCAACCGGATTTTGTATTGTAGTTTTGTTTTTCTTTAGGTTTCGATTGTTTCTACAGAAAATTGTTTCATTGAAAATGTTTTTGTATCCCTTCTGGAGAATGTGTAATATTCTGTCTTTGCTAT
LG 1	131508	94.07	AATTCCCAAAACAAGCAAAACAAGACTAAAACCTAACTAGCCGCTCAAGCAAATGCAAGAACAAAAAATTCTAAACAGAATCAGAGGCAGCAGCCATGCATATGAAAATCAAAGGAGAACCCTTTTTCCTGAACCAAAAA
LG 1	182542	94.07	AATTCACTGAATGCATTGTAGCATCTGGAATACTCAAGCCATTATCACCGGTGCAGCTCCGGATCTCTAATTTGTGAATTGTTAAGGATACACAAAATGAACGTGGCCAGTTTTTCTTTCCAATAAGATAAATGTTTAAA
LG 1	119257	94.07	AATTCCGGCTAGACAACACCTAGCAGCTACACCACTGTCACTTACCAGTATAAAACACCCTCCACGTTGTTTTTAGGAAACAAGAAAAATCAAATTTCTTAATTGCTTTCTTGTGCTCTATCTTCCTTCCCAAACCTCGG
LG 1	133411	94.07	AATTCTAAGCCTGATATGACTAGGAATAATATGATGAAGTGGTCTGATCCCAAGGTAGGCTCTGTTAAGATCATTTGAAATGGTGCGTAGGATGCAGGCTAAACCTTTAATGGTATAGGAGCTCTTGCGAGGGATGGCTA
LG 1	121610	94.07	AATTCCATTACTGGCTTGCTGCTGCTGCTATACACATGCACGTGCAGAGGCCAACGCAACCCCCAGGCCCCTACTTCCCCAGCAAAATCGATACTCGACTACTTCTACGACCAACTTACTTTCTGCAGAAGATAACATTA
LG 1	143442	94.07	AATTCATGACGAGCTTTCTGTTGATTCTTCACTGATGGAGAGGAATAAGGACATTGTTGATTTCCGGGATGTCCTAGACAGAGCTTACTGGCCTCGAATTAGAGGTCTAATTCAAGATGAGGAACGAGAAGCGCAGGAGA
LG 1	126928	94.07	AATTCAGAGCCAATACTTCGCACCCTTTGGCAGTTGCACCATTATCTCCGCCTGGCTTGGATGATTTTTCATTTGAAACACAAATGTTTTCTAAATCATAATGATGTAGCCATGTCAGAAGTCCATCTTCCTATGTGATC
LG 1	128083	94.07	AATTCACTTCGTGTACAATTGCATGCACAAGTTTTTAGAGTCATCTTTGATAAAGTTTCTTATAGTGACAGGAGTAGTTTAGATGTTATGGGGAAGTGGAACTTCGTAATCATAGATCGGTAGTGTTTCCCTTTTAGATG
LG 1	207957	94.751	AATTCTCCTAAACCTAATATATGCATGAATATTCTCTCTTAGCTAAACAGTTTGGCATGTATGTGTTAAATTACCAATCTTTAGTATTGAGATTAATGAAAAGCTTTATACCAAGAGATTGAATTTAGAAAAACAAGAGA
LG 1	146835	94.751	AATTCTCCTAAACCTATTATATGCATGAATATTCTCTTAGCTAAACAGTTTCGCATGTATGTGTCAAATTACCAATCTAAATTATTGAGAGTAATGAATAGCATTATACCAAGAGATTGAATCTAGCTAGAAAAACTAGA
LG 1	128654	95.431	AATTCTCGTATGAATATGCAACTGGAAATTGTGTACTTTGCAGGTATAAAATACTATACACCAAATCCAGAATCATTGCAATATTCTCTTAACTTTAATTTCAGAAACTAAGTTCTGATGGAAACAACCAAATGCAAACT
LG 1	128653	95.431	AATTCTTCTGCAGATAGTCATTGGGGTCCGATTTCGTCCTCACAAAGCTCCCCACGACTTTGTCCTCAAACACCTGAGCCTCGCCCTGCTTCAGCAGAGCTTCCACCACCGACCTCCTCAGGTACACCAGCTTCAAATTC
LG 1	165754	95.431	AATTCCATCAGCCTTAAGATGCTGGTGCACATCACGGACCCACCTGTGGTATCCTGCGCCTGTTGTCTCCAGTGGAACAAAGTTCAACTTGTGCAGGTTACTCATCCTAAAAAACAACAAAAGATTAGGGTTAGTTTCGG
LG 1	116539	95.431	AATTCCACATTATACGTTAAGTTACTATTTGGCAAACCTTGAAGTTTTTCGATCATATCTATACACTCCCGGACTGCTTCGTCAGTAGAACTTAACATATGATCATGTGATTTGAGTTCCTACAAATTAAGTGGAATCTT
LG 1	124651	95.431	AATTCTAACTACTAGGAGCAAGCCGCACTTGAGAGCAACGCTCCAAAACTATAACGACCAGTTTGGTCATCCTATTAACAAGGACCTCAAGAAGCATCGAAAGGATGAATACCTTGCTTTGCTGAGAGCCACTGTAAAAT
LG 1	137143	95.431	AATTCTAAGAACTTGGCAAACCTTTCCAATAGCGGCTACTAAACAGATCAAACCAGCCTGCTTCGGGTTCAGCAGATCCATGACTTGTTGATGTTAAGTCATGCATTACCTCAGTTACTCTCTCTTTTCCGTATAATGTT
LG 1	121466	95.431	AATTCTTTTCTTTTGTGAGGCATGAAATATCTATATATACACAGTAACTAACGAAATACCTTTCTTGAAAGAGTGTGTGGAATATAAGAGCTCTTATCTCCCAAGGATGCTGAATGATGAAACAGGGTCATTGCATTCTC
LG 1	128731	95.431	AATTCATAACCACCTTTGATAAATTTTTATATATGAAACTTAGGCATGTCTCTAAAATTAATTAACAGTAAGTGGAATGGAATAAATAAAAATACAATAGGTTGTTTCATGCAATTCTAATTCATGTACTATTTATGGCA
LG 1	121469	95.431	AATTCAAAAGTAGTTTGCAGATAAAATGTGTTATATGTTTGAACATGCATGGTACCTGCCATTCTCGGTCTGGGTTCACCTTCTAATAATTGTTGACGTTCCGTTTGAAATAATAAAATGCCATCGGACATATTCCCGAC
LG 1	143811	95.431	AATTCCTTTCTTTTTCTTTTTCTTTCTCTCAACAGCCTGCAGGAACCAAAATATAGGTGAAATCTGATGCAAAGGAAGATGATGAAACAAAATTACGATCTCACGACTTAATTGAATTACAAACTTCTTTGAGGACATAA
LG 1	130288	95.431	AATTCCATACTTCGATAAATTTCCAAATTTCAATTTCCCTAAGATCAGGACAATGCCATCGATAACTTTAACCGGAAGATATTTGGATAAAACCATTCCAAAGAACACAATTTCTTTGGTAAGAACATGTACCTGTAATT
LG 1	138403	96.112	AATTCCTATCCTGATATATCAAAATGACATATATGAAAGCCTTTGATGCAATATCCTTATATATCTCTCCCACTTACTGTTCCTCTCTAATTTTATTTTATTTGTAATTGTAGGAACCATAAAGCTTCTTCTTCTTTGGT
LG 1	138676	96.112	AATTCGCAGCCCCTTGTGGACTACTTACTTTCACTGAATTATCAAGGAGAAGTATGGGACTGGCAGAAATACAGTTTTTGTCAAAGAGAAAATTTAATTCAAGATAAGAATACTAAAAAGTTTTATGCTAATATTGTCTC
LG 1	176063	96.112	AATTCTTACAGTATCCAGACACTACAATAGATTAAAAAATAATTCTCACTCACTTGAAGTTAAGATTGTGACAGGTGCTATCACAGGGGTATTCACAGTCAATAGCTTTAACTGTCCTTCGATCAAAGTACCAGTCTCCC
LG 1	126927	96.112	AATTCCAGGAATTTTCTTGCAGTTGCTTGGGAATCAAATGTTTTACCAATCTTCCTCGAAGTAATTGCTCCATATGTGGTTTCCCTAGAGGAGTTGCTACTCTCAACAGACAACAAGAACTGATCTTTTGAGAGAGTTAC
LG 1	176062	96.112	AATTCATTTACTACAATATAATGCACGCTGCTTGGTCTCCAAGGGATTATGTTGTCTTTGTAGAACTTGAGAATATTTTGGGCTTGGAATAGGATCATGCTAATGGCTCACAATTAATGCACCTCTTTTGGATTCTTGAC
LG 1	143344	96.112	AATTCTGATATTTGTTGTTTGATTTGGAACTTTTGTAATTTTTAAATTTCCTCCATCTTATTCTCAAGCCAAGCACTCTTTTCTTGATCTGATGTTTCCTTACTACTTGGGCTGTTTTAATATCTTATATTTGACAGGGA
LG 1	138402	96.112	AATTCCTTTACAAGGATTACCTTACTTCTCAGCTCTAAATATAGATCCCCAAAGGACTCTTAGAAATATTAAAACGCATTTAAGTAGAGGACTCTTATGAAACTAAGACATCTTCGTGGAATCCAAATACATTGTCTCTT
LG 1	127983	96.806	AATTCATTCCATACTAGATAGAGCCTCTTAAGTGTAGAGATGGGGGGTTTAGTGTTGGAAATTGGAAGTCAAATCAGCAAGTTTGTGATGATATCAGTGAAAACATGTTATAAATCAGTTGGCAATCATCCATTTGTTGT
LG 1	133217	96.806	AATTCATGATGGAGCAATTTCAATAAAAGAAACAAACTTAATGGAGCCATGTTTCAAAAAGTAACTCATTGTGGTTCAAAAACTTGGTGGAACCACCTGGAGTCTCTTTTTGAATGTAGATGAAGTTGACATTCATTTAT
LG 1	159697	97.477	AATTCAATTCAATGGCGTGAAAAAGAAAACAAAGCATTTACTAAAGAGGCTCTAAATGGGTCGGCAGATATTTTTCTTGTAGCATACGCAAGCATACATGTTTGAGATAGGGCATTGGATTTGCCACCCAATATCATAAT
LG 1	139799	98.162	AATTCAAGTAAGTAGCCCTTGGTATGCGGATATTGTTAATTTCTTAGTTACAAATAAAATCCCTAACCATTTGTCAAGTCATTTGCACGCTAAACTTAGAAAAACTGCTAGGCAATATATGTGGGATGATCCTTGTGGAA
LG 1	189245	98.162	AATTCCAAATCTAATTTATTTTAAATTTTTACAAATTTCAACCAACTTCTAATCTAGAAGAAATAAATCTAAGTACCAAATATTAAAATGTAATTCTTTCCCTGTTTTTTTTAGCCAACTAAAAGGTGAATTTGCACAAA
LG 1	136259	98.162	AATTCCTTTTACAGTGAAAAATAAAGAAGAATAAAGAAGATTTCGGCCAAGAGTGAAAAGGGGAGAGTTTTAAGGAAAATCTACTTCGTGTGCAATCAGGGAAAGAAAATAAAAGAGAATAATTATTGAATTAGGTTTCC
LG 1	127349	98.162	AATTCATAATTTTTGAAAAAATAAAATAAAATAATGCTCATTTATAAGGTGTGACATGTTTATTAGTTCCTCAAAGTCAAACTATTTAGGAAACAAGTTTCATCCTTAATGCTAGAGAAGTGTTTGCCATGTTCTATTAA
LG 1	124191	98.162	AATTCATAATAGATTGATACAGAATATGGATTTGATACTTAAGTATCAAATCATTTAGAAGCAGATGTAAAAAGCAAAAATTCTCACAATATTGATCTGAATTTTATCATTCTGTTGTTTGTTTGAAATCTTTCCACCTT
LG 1	130124	98.842	AATTCTATAGCAATTGATACTCGCATGAACAACACATAATGGTACAGCGTATGATGATTTCCTTATCCAAGTTCCAGACCCAAAAATATTTTTAACTATAGAAATAAAATTCATAAGAGCTAAACAGTCTCTGAAAGATG
LG 1	173706	98.842	AATTCATACACAGAATAACTTGCTTGCTCATTCCCAGTGGAAGTAAGTCCAGCTGTTGTACTATCTATAATACTTCCCCCAGTATTCAGAATGTCCACAATGAAATTCTCAGATAACTTGTTCCCACCATCAAATGAGCT
LG 1	166059	98.842	AATTCGTGAATGCTATGAGAATATTGTGATGGTTCTTAATGAAGTTTTATCTAGACTATAAGTATCACACAACTGTTTCATTCCTTATTTTCTTTCCTGCAATATTTGAGCATCAAAAGATGGCATGTAGATGAAATTAC
LG 1	127359	99.388	AATTCATAAACAGGCTTACCTGATAGTTTAATTCAGTGGTTGGGCTGTTGTGGTGACCATATAAACCTGATTCCCTAGTAACCCCTTTACATATATGGTTTTAAAGTAATAGAAACCCTGGCTGAAAAAGGCATGCAGTA
LG 1	134959	99.388	AATTCATAACTGCGGAGAAAGATTCAATTTTCATAGCCGAAGCAATGCATGAGCTTACAGACAAGTTGGGCACCAACTTGACCCACTCAACACCATGCAAAAGCAAATGGCTAGGCCGGAGCTATTAATCATAGACATAC
LG 1	166890	100.017	AATTCTGGAAGGGACAATTTTTGTAGATGTGAAGAAGTAGCTTTTGTATTTTAATTTTATAATCAAATTTTATATTATGTGTACTAAACTGTTATGCACAAGTTTTGATAACAAATCACAATTGCAAAGTTCATAATACT
LG 1	144021	101.995	AATTCCGCACTTTTGATTAGTATCCTTAAATTGTTTGCAACCTAAATAAACTTCTCTTTTGATACCCAGAAAGCCCCAGAAACCTCTGCAGTCTTTCCAGTATGCAGCTGACCGTAGAATTCGGGTAATTAACTTCTTCT
LG 1	137491	101.995	AATTCGATTTCATTTTGAGGACTTGGTATTTTGGTATCCTCGGCCACCGTCGAAATCACTGTACACGTTGGTCGTTTCGGGTTTTCTGATGCCCTTTTCAATTCGATTTTGCATGTTAGATTGAGAATTGATAATGGATA
LG 1	129567	101.995	AATTCTGCTCGGAAAGATGACTTGCAGCTTTACCATTGGGTGAGTTTTTGTACATTATGAGACGTGCCCCTCGTAATACTAGCCCCCTGCTCGGACGATGTTTATGTTGACATCTACTTTGCAGGTTAGAGTTGTCAATG
LG 1	126885	102.649	AATTCTGATGTGATATCGGGTATTCGACGAATTAATTGTGCGAGGGGTTTTCAGATTTTGTTTTATGATCGTAATTATTTTCGAATCATTGTTTACGAGTTATAATTGTGTGCAGGGTGACGTACCGAGCTACTGCTCAA
LG 1	172324	102.649	AATTCTGTCCCTCAAAGTGATCGAGTAAAGGTGTGTCATTTATTTTTATCTTTTTCTCATGAATGGAATGAAGAAAGAGAATTTGACCCCTGTTGTGTCACATGATTCATTTCTTTTTTTTGTCGCAACTTCTCAATAGG
LG 1	161094	102.649	AATTCAATTATATTTCTTTGAATATACATTGCTTCAAATCAATAGTAGTCAATTTGTTTATTTACTAAAAGTAAAATTTCTTTACTTTCTAAAAGTAATTAATTTAAACACTTGATTCTTTTATTCATTTTTGAGTACCG
LG 1	116714	102.649	AATTCAGCATTGAGTTGATCAGAGTGGGCATCCCAATCCAGAAGAGATGCGGCGAAGGCCTGGCCAGCACGGACCCTGTCACCGCTTCTTCATGCTGCTCAGACGACGAGACCAGAGAAGCAGCGTGAGCCCTCAGCGAT
LG 1	120764	102.649	AATTCACTTCCCAGATGGAACTTCGGGAGAAAGATGCGATCGACACGGTAGGGCTAGACCTGTGTTTCGAATTGCCAGAGGATGCTACCAAAGTAGAGGTGCCCAAGCTGGTATTTCATTTCAAGGATGCAGATTTGGAA
LG 1	128855	103.162	AATTCACTGGCCGGAAACTCGGGCCTGAAACGAAGCGGCAAAAGCTGCAGACTGAGATGGTTGAACTACTTGCGCCCAAATGTTCGACGTGGAAATATCACCCTCCAAGAACAGCTTCTGATTCTTCAACTTCATTCTCG
LG 1	147767	103.34	AATTCCTCCTCAAATAATTTCAGACATTAACCTTTTCATGACAATAAGTGCCATTTTGTTATGCTTAACCCACGTATGATACTTGTTTTTATCAGAATTGGGAGATTGCAGTGTTGGTGTAGGAGGACAAGGATCTTTTA
LG 1	112811	104.042	AATTCTTCACAAGAACGACGACAGACCGGAGCACCCCCTTTCTTCTCATGAGCCCCAAGAACTGCATTAAAATCTCCAAAAACAAGCCAAGGACCAAAAGAATCCTTAACTTGAGCAATATCGAGCCATAATTTAAGACG
LG 1	173438	104.042	AATTCAGAAGAGAGTCGAGGGCATTTGAACCTTGCAGAGAAAACATATGAGAATGAGAGGCACAGGAATACCAACTCTAGGAATGCCCTGAAGCCACCGCGACCTCCTAAAGGTCCATCACTCGATGCTGCTGATCAGAA
LG 1	94713	104.042	AATTCAGATTAGCTCCTTCCTCCAATAGCTTGAGCTTAATTAGATTTAATTTGCAACCAACAAAGATATAAAAACTTGTAGTTGCATACTCCATGATAGTAGCCAACAGAAGCACCAGTGCGAAAAAAATACTCCTCAAT
LG 1	154238	104.732	AATTCTTCCAAGCTCCATCGCCTCTCTTTTGTACTCCAATTCTAATTCTTCTAATGTCTGTGGGACTGTTGGGTAATCAAACTGATGACCAGATTGCACTTCAGATCCCTTTTTATCAGATTCCCATCCATCATTTCTGT
LG 1	207870	104.732	AATTCATTTAGATCAAATCTATTGGTTGCCCGTCCATTAATGAGAAACCATCATATTTTGAAGTCTATATTGTAGGAGACTATATCTGGATTAAACACTTGTGAGCCCATCCATCCATTTGAAACTGTTGTCTTGTTTAT
LG 1	130644	104.732	AATTCGAGACTGAACATAAACCCACAAGGCTCTTTCTTTTTTCTCTGTCTAGGGTTTTCATTACCTCATTGTTTCTGGCTCTTGTTTTTCAATTTGTTGCAGGATGGCCTTCAAGGATAAGGATATCCAAGAATGGAAAT
LG 1	128862	104.732	AATTCTGCTGGATACATAATCAATATACTATAGTTTGGAGTTTGACCCTTTGACTTATCCACCAAGAACTAATGTCTCACGCGCACAAACTTCTAATAGATCGACTTGTACAATTCGATCACTTCAATATTAAAATACAA
LG 1	129137	105.413	AATTCTTTTATCGTATCTCCATAAGCTTTGGTTAGAGAGAAAAACAAAACAAGAATGATCTTCCACTTTTATGTTTTGAAGAAATGTTGATGCATTGTAAACAGCTGGATTTGAAGTAAATGTTTCGTCAATAGCCACAT
LG 1	132394	105.413	AATTCTTTCAGTTAATCTGCCTATCAGATATTATGTAGAGAGCAAAATGTGTACAACTTTAGATGGAAGGATATCTGGTCTTCTGCTATCCCCCCAAAGTTGAAGACTTTTCTTTGGCTTGTTCAAGGTAAATTATTGAC
LG 1	130645	105.413	AATTCTTGAATTGCAAGAAAGCTAATGGAGCATCTCAAGTTTAAAATAGCAACTTCACCATTTTAATCACAAGATGCAAGCATATATAAACCAGAATGAGCAAAAATCTACTTCATTTGCTTCTTGTCTTATGTTATGAA
LG 1	204595	106.093	AATTCGATGCTTCTTGTTCATCACCCGAGGCTCCACCATTTTCATTTCCATTTCCCTTGGGAAGGTCCATACGTTTTTTTCTTCTCCCACTAAGAAAAACACAAACAATTTAATGCTCAGAATTTGTCTAAATTCTATGA
LG 1	204594	106.093	AATTCTCAGCCAAATCATGTGATAATGAACAATGAATGCATATGTAATTGCTCTCCATAATATATTCCAAAGAGTAACTAATTAGAGCATTTCCTTGAGATGTGTTTATTGTCTATATCTGCTTGTAGCGGTGATGATTC
LG 1	165818	106.093	AATTCAGAAAGCCCCAAACGGATTTTCAAAACCTTAATTCAATTTTGAAAGAGAGAAGCCCTGAACCAGCAAAACTAGAGCGAGAAATGTATCAAGCTAGTTAAAATCATCTTTAAACAGAACAAGCATTTCCAATTTTG
LG 1	134714	106.093	AATTCGATATAAGGAGTTGGTATCCGTCCTACCATTTTGGTAGGGATTAGACAGGGTCTACGTTTCCTAATATGTTAATGTAAGCAGCGTGTGTAGATGAGCTTTAGGCCTAGATTAGAACAATGAATAATTGAAGCGGA
LG 1	128999	106.773	AATTCATAACTTACTGCAAGCATGCTTAATATCACCATGAAAGAACTTGTTCGAGTACTTTAAGGGTGTCCCTGTCTTCGTATGGCATATATATACATTTAGGTTTGGGCTTTCTAAAGTAATATCATTCATTTCAGCAG
LG 1	132845	106.773	AATTCAGACAGAGATGCCCTCGTTTGTCCTCACGGGTAAGGTATGTCATGAAAGTCACGCAAGATAGAGTTGTCCCATTCTCCTTTGAGGGTAATGTCTATGTTGCAGTAAAAATCCGGATAGAGCGCAAAGAAAATGGT
LG 1	128471	106.773	AATTCCCTAAGCTCTGTGTAATAGGAATCTACATTTCTTTTTAGTGACATTCAATATAATGTCTCTTTATTCTCATGATTAATGTACGCACATGTAGGTATCCTCCTGGCCATGGTGATGTATTCCCATCCTTAAGTAAC
LG 1	129571	107.454	AATTCACGCCCTTGGTTGGGTTAGTGGATACTATCAGTTAGAGCTCTAGTCTGTCCTTCGTGCTTTGTTTCTTGATTGAAACGTGATTCGTGTGAGTTTATCTCGTGCTTTGTTTATTGATTGAAACGTGATTCGTGTGG
LG 1	144221	107.454	AATTCTGAAATTGTGTGAAGCCAACAAAGGATTTTATGTGAAAGCTGGTCAATTTGTTGCAGCTCTGCGTCAGGTTCCAAAAGAATACTCATCAACTCTTTCCTCATTACAGGATCAGGTATAATGAACTGGCTAGGGTG
LG 1	128415	107.454	AATTCCCAATCCCTCGTTCATTTTCTAGCTTTGTTGTAGTTATGAAAGATGTTGGGAATGTTGATGTGAATCTTTTGGCACTGGGTTTTGCAGCCCAATTTGGGGGTCGGAATGGTGGACGTGGGGCCCACGTTGCCAGC
LG 1	172293	107.454	AATTCAAACTCCACATGCTGCGGATTAAGAAGGTGAATGAATTGGGTGTTGTTTATTGTTTAAATTTCATGCTTTTGCTAAGTATTATGCAGCAAATTGTAAGGATTCAAGGTTAGGCCTTTCTGGAAATTTTATTTCGA
LG 1	64679	107.454	AATTCTCACTACTTGAGATCTCTATAGAGATAGCCATCCCAAACACCCTAAAACTCAAAATGTCAGTTCTGTGCAAATCTAAGCTACCCTTATGTTAGAAGTTCTCAAGAACACTAAGAGCACAAACCCAGAAACAAACC
LG 1	89679	107.454	AATTCATGTACCACATAGGCTTCATCTATGAACAACTCGTCACATAGCCACTTCCATTCATCTATTGATCTTTCACCAAAGAGCTTTTCTTCATGTGGGTGTGCTCGAGCATATTTTAGATCATGAGCATACTTTTTAAA
LG 1	144827	109.466	AATTCAATGATTTGAAATTGCCTGCATAGAGGTGTGCTGACCGATATGCAGATATTATTGTTTGCTGGTCCACCACAAGGAAACCATATCTCTTGTTTGATGTACTTCCTCTTGGCCCTTGTATGTTGAATTTCACTACT
LG 1	178585	109.466	AATTCTCAGTGAAAACTTCCTTCGCATAGAGATGCATGCATATATCATAACTGCGCCTGTAAACCTGTCAAAAATAAGAATCTTCATTAAAACTGTTTAAATTATAGCAAATGAAGAACATTATGACAATAATAATGACA
LG 1	145498	109.466	AATTCTTGTTTCTCTTGCTCCATTGGAATCTTGGAATTTCTGGGTATTTCACTCTCAAATTAAAATCCACGCTGCTCAAACTAAGCGTTCCCATTTAACCAATCAAAACTAGAACACCATTTGCGATGGGAACTGGGGAG
LG 1	134377	110.096	AATTCTAATCTCACCACAAATAACCATTCGCCAAACTGCTAGTCTATTAGATCCAAATCAATTCCAATTTCTCGATGTTCATTATTCCAATCACTAATTCTGTGTACCTTATATGAGAATCTTACTCCTTATAACAAAAC
LG 1	159677	110.781	AATTCAACTATCATGGGACTTCACACTGAGGTTGACACATTTGATGATTAGAGAAGAGTCCCCTTCCAGAGAAACACTTTTTAGATTGTGCCGGAGCGCAGCAAGGAGCCCATCTTTAAGGGCGGTTCCTTCAGCAACAG
LG 1	134592	110.781	AATTCAAAATACGTCAACAATACCGGAGAGCACAGGCTGAACACTGTTCAACAATATGGAGAAGGCCAATAATGGTGACAAGTCAGCAACTGCTTTGGCTACCTCTTCGTCGTTGGTAAAGATGTAGGATAGACGTTCCC
LG 1	154960	110.781	AATTCTCATGACGGATGAATATTGAATGAGTGTAAAGGTTAAAAGCTTTAATTAATTCTTTTGTGGTGTACTCTGAGATTGTAGTACTTGAGACCTTTGATTTATCAGTTTTTTGTTTGCACCTTGTTGCATGTGCAATT
LG 1	141253	110.781	AATTCTGGGAAACTGGCATTCCCTTCCATTTATTTGGTCTGCACTTGATTTGCCTTAGTCTGGAAGATTTACATTATATTAAGCTGATGCTCGCTGCTGTCAGTTATTTGATGGCTTCACATACTGCAAGTTTAAAAGGA
LG 1	129033	110.781	AATTCGGCTCTTCAACTTTTTCTTTTTCAGAAATTTGCAGATCCCCATGCATCTCTACATCTAAACATTTGCCTCCATTTTCCTCATCACTCACTGATCCAGCATCTGAACCGTTCCAAGAACTTTCTTTCTGAACATCT
LG 1	124590	110.781	AATTCTTTTCAGGGCCCTTTTGTCAATGGGGAGAAAGTTTCTTCCGTAGACCTGTCACTTGCGCCCAAGTTGTATCATATGGAGATTGCTTTGGGGCATTATAAAAGTTGGTCGGTTCCAGATTCCCTTCCATATGTGAA
LG 1	72436	111.461	AATTCTTGAAACTATTTTCAGGGGCTGATAGATGGAATACACACCGTTCAAAATAAGAAGAAGGATGATGAAGAGCCAAATTCAGAATTAACACGCACTGATATCCTCAAGTGTATACAGTCTGGGAAAGTCAGGTTTCG
LG 1	124818	111.461	AATTCGATGCTTTATGTGGTTTGAGAAGCCCATAGGACTTGAGGGTGGTTGCCCCTTTTCTTTGGTTCTTACTCTATCTTTCTCCTTTTTCTTTCAATCTTCTCTCTCAAGTTATCATATTAGAATGAACAATTTTGTTT
LG 1	145244	112.821	AATTCCCAGCTAAAGTTTTGACAAGTATTTTTTAGGGCGGAGGGCTAAAGGACTACATCCCATGTTGCAACTTAACCAACAATAGCACATTATCTCACATACCGTTGTTATGCAACTTTCCATTTTATTGGACTAATAGA
LG 1	139378	112.822	AATTCCCAAAGCTGGACAGTAATTATTGTTGACTTTAGTGATATGGTTTTCAGTGAGTAGCTACCTTTATGAGTCATACTGCATGCCATTGTCTGGTTCCAGGCTCTTTGCCCATTTTGTCAAATTATCTTTAAATCCTC
LG 1	204752	113.512	AATTCAATCAAACCAGTTTTATATACACAAAGATACACAATATAGTTTCACACAGGAACGGAACTAGAGGGGGCTGGGTTGTGCTGCAGCCCACCCCAGTTTTTTGGAAAAGAATTTCAAGCTAGGCAAGAAATGATGAG
LG 1	130281	113.512	AATTCTGAAGGTTTTTGCTGTCACTTTCTTGAATATTGCAACTTAATCGTGATGATACTGACTTAATAGCCTCTTGAAGTGATGATGAAAGGGGCACCTCATCTGGAGGAACATATCTAAGTATCAAGACTGAAACTGCT
LG 1	130315	113.512	AATTCAAATAGTATCAGTAAAAATGGACGAATGTTTCTGTAACTTTTTTCATAAAAAGAACAGAATAATGAAAATTACAAATGCAAAGGGGCAGTGATTTTGACAAAAGCCTTGAAAGTCATTTTAAAGATAGTCCTAAA
LG 1	152257	113.512	AATTCGACAGGCTCAAACGGATTCCCTTCCCGCTGTCCGATCCGAGCCGCATTCCGACGACGATAGCGATGCCGAGGTCGCCGCTGCCGCGGAAAATGGCGAGCCGAAGAAGGCCAAAGTGAAGAAGCCGAAGAAGCCGA
LG 1	156397	114.191	AATTCTAAAATTGCATTTATTGTAACATTACTGGAGACCATGATGGGGTTGATGGGCTTGCACGAATCTTGTGTTGTGATATCCTCAGTAATTGCCAACTCTACAAGTACAGATCATGAAATTGGCAACATTTGCTAAAA
LG 1	210603	114.191	AATTCAAAATCCGAAATGCGATAACTTAACCATTCGCTCTGAAATACATAGAAACCTTTTCAAATTAAACTAAGCAACAAAATAACTAAACTCACAAATGTCAATACCGACTCGTTTTCTAGAGTCACATATTACATCAT
LG 1	166057	114.877	AATTCTTTGATAAATTCATGAACTGCAGCTGTCGGAAGCTGCAGAATATGCAAGAAAGAAAGGAGTAGTATTGAAAGGAGACTTGCCTATTGGTGTCGGTAGAGACAGTGTAGATACGTGGGTCTATCCAAATCTGTTTC
LG 1	143489	114.877	AATTCAAGGAACAAACCTTTTACTTTGTATATAGATCTCATGCCTACAAAATCATCAGTCCTGCTCTAAGCATAATGCACCTCTTACCAAAAAGAAATGTATAATCAAAACATCAGTAAATTTGTGGCTGCCCCAACAAC
LG 1	206196	114.877	AATTCACCTAGTAATAATTATTTATAACTATCCCATAACCTTATCTTATGAGAAAAATCCAAACCTTATCACATTTTTGAGCTATAGTGGTCAGCTAGCATTAAATAGCTCACAACCACACGTCTCTTCAAATTTCTTTT
LG 1	130316	115.558	AATTCTGAATATAGAGCTGTATGATGTGTTAGAACTTTGTTTTTTAGTTCAATGCACAGTTGCCATGGTTTTGTTTTAGATAATGTTTTCCTCAAGTTCCATATCACTTGATAAGAATGTACATCTCAGTTAAACTTGCT
LG 1	126578	115.558	AATTCAAAAACATTTTTAAGTGTTTCTAGTATCAAGTCTTAAATAAACTGGCTCTTTAATTTGTTGGTCCAATGAACTCAATGTACTGTAAATAATACTTCTCTGTGGATGGGACAAGTCTCCCGCTATAAAACGGTTTG
LG 1	140414	115.558	AATTCTGGGTTCTCAACATCAAGCACGGCTGGGAAAATTCTGGCTGTTGTGCGATTTGTCTACAGAAATAGAAAACAGACTTGGTCAATTAATAAAATAATGGCAGCCGTTAACAAGACCAGATGCTAACATTCTTCCAA
LG 1	155290	115.558	AATTCTGTTGTTTTATGACTAAAGAATATTAATCTCTCCCATTATATGATTCATGTCCATTCTTCACAGATTTATAAAATGTTAAAATTCATGGGTTTTGAAAGGAAAATAATAATAATAATAATAATCATATCCTTTCA
LG 1	181445	115.558	AATTCTTAGTGGAGATTAAATTGAAGGAAGAAAGTGCGAAAACATGACGAAATGAGAGTCAACGGCGGTTAACACCGGATTCTGCCCAAGTTGGCCGGGCAAGACCATGTGTGGAGGAGAAGGAAGAACTGATTAGGGTT
LG 1	152087	115.558	AATTCACTTCTAGATGAATGGCCAAGATCACATCATAAGAGAGGAGGATTCCTCTATAAATAGCAGCCATTCTTTACGCCAAGACGATCACTTCTTGATGCAAAATTCAGTTCATTAGCCGAGCTTTCTTCTCTCCAAAA
LG 1	155289	116.238	AATTCTGTGTCCAACGTTGTCACATCAATCACATCATGCAATATTAGTACTAACAGACACAATAGCAAAATTAGGTTCAAAGTGTCCTAGCAAACACAAATAGGATGATTAAACTTGATATTGATTATACGGATATATAA
LG 1	125590	116.238	AATTCGCAGATTGAGGAAGCGGCTTCACTGCTTCGACACGCGGAGAGGCCTCTGATTGTGTTTGGTAAAGGAGCGGCATTTGCTCGAGCTGAGAGTGCTCTGACGAAGCTAGTTGAGACCACCGGAATCCCATTCCTGCC
LG 1	131510	116.238	AATTCTACTTCTTATGATAGCCAAGTTGCTTCTGACTGCCAACAACACTAAAGAACCACTTTTGGGGTTTACCGAAATGCCTCCAAGCTAGTAGGTGAGCAATTTTTGCTTCTAGCTGAGATCTGAAAGGGGATTAAGGG
LG 1	140415	116.238	AATTCAAAAGGAAACTTGACCGCATGGTGGAGATTAACCAGAAGCTCATTGCTGTTGGGGAGAGCGACGACATTCCCCTGGTGAAAAATTTGAAGAGGATACCAATTGTTGCTGCATTGGCCTCTGAACTTCTGGCTGCG
LG 1	25275	116.238	AATTCAACAGTATTGTATTGGATTCCCATTATTGATTTTTCTGTGGTTGATCTTAGAGCGAGACGAAGAAGGCTAGTTATGATGAGACTAAAAATGCTATCAAGTAAGAATCAGGCCAGTCACTATGACATACTTTAGNN
LG 1	126579	117.626	AATTCTCTCCACTGGCTGTCCAATTTTGGTTGAGGTTTCCGAGTGGGAATTTGAAAAGCTTAAAACTTCTTTAACTCAGCTATAATGCTGAGAAATTTTAATGCTTGTAATATATATTTAAAGCGTACAAGAGCTGCTTG
LG 1	209556	119.736	AATTCACAATAGCTCAGTAAAATCATTATAAGTTTCTGCAGTATTTAAAGCCAAAGAGACATCTTACAACAGAAGAAAACCAGAATCTCTTGAGTTGATCCAGCATCTCTCTATAAGCATCAACTGGAAACTCCCTGTGA
LG 1	184022	119.736	AATTCTTTATTTATTTTCCTTTTCCATTTCTATTGTCGATTTTTAAGTAATCTCTTCAACTAAACCATATGCAGGGATTACTATGATATCTTTTGTTTGATTTTAATGTGATCTCCTGAACTGAATTATATGCAGGGATT
LG 1	140509	119.736	AATTCCTTCGGAGAAGGGATGTCAAGCTTATTAGGTATTACTCTGGAGACTTCTTGTTCTTGGCACTATATTTTAACTTTTAGTATCTAGTCTTGAATTGCATAGTTAGGGATGTTAATGTATTGGCTTGCCTAGATTTT
LG 1	157514	121.106	AATTCAAGAATCTCTCACAACAAGTTCTCACCAACTTCTCAAGACCTCACTTGCTCTCTCTATTTAATGCTTCAAGACTTGATCTACTATTACAACCTATGCCCCTATTTACAGATATCTAACCCGAACCTATAAGACAT
LG 1	150722	121.106	AATTCAAGCAACCAGCTCTTGAATTAGTGGACTTTTGAATTTGAAATGCCCTTGCGAAAAGTTAGTATCATGATACATCAAAGAGTAAACCTGTCTTTGGCTTGCCTTTGTTGCCCTGAATATTTTAATGTTTCTCAGGA
LG 1	140410	121.792	AATTCAGTTGTGAAGCAGGACCGGACCTGAGATGAGGCCTCATGTAGAGGCCCGATAGTAGTTTTGAATGTATTAAATGTAAATACTGAAACCATGATGGCAATTTAGCCCAGTGGTCTTTGATGCATGTTACAAAACAT
LG 1	177007	122.477	AATTCTAAGTTATGAACTACTCCTAAGTGCGATAAGTAAAGTGCATATAAAATACATGAACAAGAAAGTAAAGTTCTTGGAATGTAAAGTACTGAATTGAAGCTAATAACTAAAAATGAAAACAAGTTGTAAAAGTTGAA
LG 1	112661	122.477	AATTCATCGTAAATGAAGACTGATTCCCTTAAATTTTCTTTTCAACATGGATTATAAACCAATATGTTCTTGAGATATAAGTAGTCCTACCCTTACCCAGTTTTCACCACAAAGGGGGAAAAAAAGTAAACTGAACAAAG
LG 1	165815	123.157	AATTCTGTTAAATATATTAGGTCATCACCTGCAAGATTAGAGAAGTTTAGGAAGTGTGCAGCTCAAGAAAAGATTGAGTACAAGGGAGGAAGATGTTGATGAGGATAGTCATGCAGCAAACTTGCATCAGTTTAAGCTTT
LG 1	131951	123.157	AATTCATGCCTTCAATTCAAAGGCCAAAGTTTTCAACATAAGAGCACATGCAAACCCCCTGAATATTTAAGCCAAGACAAAATAAATGCTTTGGCAAAGCCTTCTTCCCTTCCCTAAACAAAGGGGCAGAAAACTATACA
LG 1	130409	123.157	AATTCAGAAATTAAAATCAAGCCTCGACAACAAGAAGCAAGCAAATCTCATTAGGATTCTCATTGTGAGTGATAATGCTAACAAAGGTTTGGGAGAACAAAAGCCACAAATCAAAGTCTAATTATAGTAAGGTGTTGAGG
LG 1	163940	123.157	AATTCTAATTTGTTGGTGAGGTAATAAATGAGAATATTTTAGGTAACATATGGGCATTGGGCTAAGCCTCTTTAAAGTAACAAAATTGTGATGAATTAAATTACTTACATGGGTATATGAAGTTTTAGCATTCCTAATGG
LG 1	140739	123.157	AATTCAACAGGAATGAAAATAGGGGATTCTATCAATTAAGCAAGTGACAAAAATTAAGTTCAATACCGCCGGAAGCAACAGAGATTGCAGTAGTTCAACAGGTTCAATAGCTCTCCCTTTGATCGACTGATGTGATTTTG
LG 1	126125	123.157	AATTCAAAGATGGAGCTGTGATGTTGAACAAGGTTCCATTCTTGCCAAGACTGCATGCACCAAAGAATAAGAATCAAATAGCTAATTTTGGGTCAATTCACATAGTACTAATGACTCGTCTAGAGTAGATACGTACATAA
LG 1	209457	123.157	AATTCGAATAATTGGATTTTGATTCTTTCTACAGCTTTAAAGTCCCAAAGCTGTGCAGTACTTCTATTAGATTAAAGCTTCACATACTTTGGTGAGTTGTGCTTGTCAAGTTTGTGTCTTTATTGGTCTCTTGCTCAGTT
LG 1	131388	123.157	AATTCTGTAGATACATAATCGACTAGTTTAATTTCGGGCAGAAAACAAATTAAAGTCACAAGCCTGAGATAAAATAAAGAAGCGCCCATACTGCAGCCAACTCATGAGCTCGAGATGGTTTAGCCAGTATATTCTTTGTG
LG 1	119628	123.157	AATTCTGCTGCTCCTTCAAGCTATACTACTTAGGGCTTACTCTTTCCTGCCCCTGCTGTTCCACCTGGTTTTTCAGTTCCTAACTTGCCTACTTACCCACTTTTTGCTCAGAACCCTTATGTTTCAATCTCTGCCATGCC
LG 1	124922	123.157	AATTCATGCAATCAATACGATCTCGACAGTTACAACCAAGATTTTTATCTTTTCCTTTATTCAATAGTGTATCTTTCACTATAAAAATTCATGCAATCAATGCGATCTCGACAGTTAGAACCAAGATTTTTATCTTTTCC
LG 1	289785	123.157	AATTCTCTAGTAGGACCACAAAGCACACTGCCTCAGTACCACTGTGCAATCACTTGCATTTTGTTAAATCCCCTATTTGAGCTACCCAACAATAAGCACATGCACCATTCATTATTCAATATCAACTACGAACAGACAAA
LG 1	155452	123.157	AATTCCATTTAAGGAAGGTTTCATCAAGAGGTCATGTAGCTCACTTCGAGATATTGGAACGCTGTCCCTGTCAGCAGCATCAACTACATACCTGTGATGACATCCATCATCATGGAAGAATTAGAAGTGAATCCAATTGA
LG 1	161827	123.837	AATTCCAAGGAGAAGACTCACATGTAAAAATTATAGAAATCATTAGCTCTCTTGTGATGTCGCATATAAGAGAGACCATTTACCCCACACCCAGGTCCAGAGTATGACCCTCCTTTCCCCTAACCCATATATGAAGACAA
LG 1	119625	123.837	AATTCACAATTACTAGTGATGATAATGTCATCTACATATAGCAGTACATAGAAACACATAGTCTGTATGACACTGTTTGACAAAAAGACTTGGGTCAGCATATGAAGCAGTGAAGCCAATACTAGGTAGAAAATTGGTGA
LG 1	129895	123.837	AATTCTATAGAAGCTCTTTCTGAGCGAGCAGGGATGAGAGACAATGTTGCCATCATTGATCTGACAAATACATCCATTTTGGCGAATAAGCTCGAAGAGTCATTTATTGAGTACGTGCTTTTCCTCTATTAATCTATTAT
LG 1	130776	123.837	AATTCTGTACTGGACACAAGGTATAGCTTATGTGGGTACATGATAAATTTATGATTGTTGGCACTTCACTGTATCATGTTACTGATGTTAGTTTAGTCATATAATAAATTTATGACTATTCTTTGCTATAATAGTACTAA
LG 1	112070	124.517	AATTCACAAGAAACTCAACCAAAGAAAAAATCAGAAAAATGATATAAGTCAATTTGAATTACAACCTTACAGAAAGATGATACATCTATCCTTATCCAACTACAACACTCTTTACTTTAACAAAAGTCAATCACCAATAG
LG 1	147010	124.517	AATTCAACTAACCCTTCTACAAGTATTTCTGGAAATGGTAACAGTTCTGGACCTCATGGGAAGAAATCTTCAAATTTAGTAGGAGCTATTGTGTTCTCTGTTATCGGTGGTGTTTTTGTGATGTTCTTAATTGCACTGTT
LG 1	127893	124.517	AATTCAGTGTGTACCTTTGCTGTACAAAGGTTGTTTACAATTGACAGGCGCATGTAATCAGACCCCCAACAGTTGTGTTACATTGCTAGAGAAACTGAGTAGGGGTTCATGGTCTTGTAAAATCTTTCTGTTACATTCAA
LG 1	152048	124.517	AATTCTTGTTCTTAAGTCGTACAAATTTTATGTTTATGTCCAAACTATGTTGGGAATTTGAAACATTTTGAATTGATAAACGAATGTTATACACGAGTATATCCAACTAGAGGTCTAAAATGACATATTTTGAATATAGT
LG 1	129896	124.517	AATTCACCCCATCAGACGTTGAATGCTTTGGTTTTAGAGAACTACGCTTCAGCTTTTTCCGGAAATCAGCAGAAAGTGCTATTGTTGCAGATAAAACAAATGTTTGTCTCTTCTTCCTCTGGAAGTTGGTCATGGTAACA
LG 1	139844	124.517	AATTCACTTATTCTTTGTTCCAATTTGAAAGTTTTATAATTTTGGTAATGCAATCTTGTCAGGTACTATGCATATGTGGTATTGTCAGGAACAGTGCTTGTTTCCTAATAACTACTTTTGTTTCAAGATAACTAAATTCC
LG 1	147009	124.517	AATTCTGATACGGCCCATTGGTACTCTTTTCCTTCCCTATATCAGGGTTGCCATCAGTTTTTACAATCACATTAGCCTTGGTAAAAGCTGGGATTTTGCCATAAAGCAGATTGTTTGACACATCTAATTGAGTAAGTGCA
LG 1	139537	124.517	AATTCATTGACACTACCATAACAAAGTTTTTGATGTGTAATATGCTATTGAACTATAGAAAGGCAACATACTATTGTCATACAAATGGCATTATGCGGGTTATTTAACACGAATGCATGGTTAATTGTTTAATTACTATC
LG 1	136749	125.202	AATTCAGCATCCCCCATCTTGTCATCAAGACTAAATGTGTCTTTGTCATACACAGCCTGCAATGCCCAGCAACATAAATGTTGGTTCAGGAATAGTGAAATCCAGAGTTTCATATCATGCACCAACATGTAAAATACAAA
LG 1	186813	125.887	AATTCAGGAGATGCTGCCCATTCTGCTAGAGCATGCCGTGTTGATTCCTTTGTAAAATCATCCCACTCTTTCTTTGTGAACTTCTTTCGGTTTCGCATCTTGTGGAAGGTTGAATAGTACTCCTGTTGATCACATGTCCT
LG 1	155339	125.887	AATTCAAGCTATATATGTGTTGAAAAAGAGATGTTGGACTGCAAGAAGTTTTGTGTGATTGATGTTCTTACAAGGTGGAACTCTACTTTTCTAATGTTAGAGACTACTATTGAGTTTAGGAAAGATTTTGAAGGAATGGC
LG 1	135631	125.887	AATTCAAAACCCAATGCAGTACAACTTTCTGCTTACCTGCTCCATATTTTCTTCTAGGAGCGGAAGGTTATAACTGCTAATCTTTGCAACAAGATTCTGATCCAGTAAAATATCTGTTATTTTAAGTTTATTTGAATATA
LG 1	209481	125.887	AATTCATGGATTTGGTGCGTTGTGTTTGTGTTCATTTTGATGATTGTAATTGTAATATGGATTGGAGAATTTAAGAGGGTTTTGTGGTTGTGTAGTTTCTGTTGTTGGTCTACTCATAATGGCAACATTGTTTTTGCATG
LG 1	129875	125.887	AATTCCCATTGTCAGTGCAAGTCTTAACGTGTGAAGTTTATAAGATGATAAGGAATTGAGTGCATAATTAGCTATTGATGTTCTTACTTATTTGACTGTGGTCCGATGTTCATACTGTTCATATGAGTTCCATTTACTTC
LG 1	183426	125.887	AATTCCAGATAGAGTCCAAAAACAGAACCTTCAGAGTTACTAATGGTCAGCCTAGCCTGTTTTGAGTTTGAGCATGAAGAATACGTTGGCCTTTAACCAAAGTTACAATCTAGTAATCAAACTTTAACATTAACAAAATG
LG 1	204507	125.887	AATTCGAAAACTGTCGTCGCATTAGTTAGATGAAGATATGAAAATAGGGTTTATACCATTTATAAATTAGAAGGTGCAGAGAAAAAAAAAATTCTAATGATTTCCTGTCCATAAGAGTAAATTTATATTATGATAAATAT
LG 1	129874	125.887	AATTCTTAATCCCAGAGGCTTACATATAAATGAAACACTACAAATGCAAATTGAAGTGCAGAGAAGGCTACATGAGCAGCTTGAGGTAAAGCATTTGCTTAAACTGTTGATAGAGAAATCCCAGAATGAAATGCATTTTC
LG 1	139384	125.887	AATTCATTTTGCTGAATGGAAAAGATCTTGCACTAATTAGGTGTCCAAACAACATTATTGCTCAAATGATTGAAATCCAATAAAAAAAAAAAGGCTTCACAGATTCATACCTCTCCACCATCCGCTGTCCAAGAATTTTA
LG 1	252972	125.887	AATTCAAGGAGATAGTGATGCAATAACTACAACAATGTCAATTGAGGCATCTGAAGTTCTTATTGTATTGGGAAATGTATGGTGCTGTATAAGATTTTATATATAGTTCTGGAACTATCAGATTCTATTTGCAAATCATG
LG 1	176987	125.887	AATTCTGCAATATGTTCTGATTTTCTTAATACCCGTATCCAATCTAGAAAGCACAATGATAACAGCGCACCGATACTAGATCGCCATCTCCCATAAATCCTCATAGCTATTTCGAAATACACGGGTCTCTCTCTCTCTCT
LG 1	154477	125.887	AATTCTTCTTTATCGTCATATGATGGAAGCTGTATCATCTGTAACTACAAAATTTAGTCATTTGGATCCATTTCATCATCCTGATCAAAAACTAGAGTCACATTAGTTCTGTCATCATTTGATTCTGGTTCTTCAACCAC
LG 1	128157	125.887	AATTCTTGGTTCGTTGTTGAGATCTTAAATTATTTGGTTTATCAACGGTGCTGACTTGCGTTTTTCTTAAAAAGAAAATGATTTTGGTTTTAGAAATAATCAGTGTTGATTTGTTGTCCTTGAGTCGGAAAGGTGTTTTG
LG 1	94613	125.887	AATTCGACGTCAACAACCTTTACTAGGAAAGCTTGGGAAACTTTTCTACTTCGCAAAGAAAAGGAAGAGAAGAAAGAATATTCATTTGCCAGCAGAAGTGGATCAAACTGGAATGGAAATCGTTGGTGTTGATGATACTG
LG 1	128598	125.887	AATTCTTCTCGATCATGCTGTCAAATTAATTTGTAGAGATATATATGGTTATTGATTAATGAGCAACTCTTTCTGGTGGATTCTTTGCAACTTGAAATGAATGTGCCAATGATTTGCAGAACATCCAAGGTTTCCTGTGG
LG 1	139470	125.887	AATTCTGGATATGATTCTCGAGCCTAGCCAGGACGTGCTAACTGTTGAGGAAGCTCAAGCTTTGGAAGCAAATAGAGCAGCTTTAGAGGCAAATAAGGCGAAAGCCATCATCCTAATGACTCGTCATATGGATGATTCGC
LG 1	214724	125.887	AATTCTGAACAATCAGCTCACAACTTATTTGGCTTCGGAGGCACAGTATTGAGGCCAAAATTAAGCAAAGAGAACGCTCTGAAGATGGTGCTGGTTTCTCTGGCAATGGTTCTCGCGGGGTATGCAGTATATAGGTTATG
LG 1	132942	126.568	AATTCGTCAAGCTCACTTGCTCCAATGAAGGACAGGAAAGTCCCAAACTCAAACCATGGAAGCTGAAAGGCCATAAATAAGGATCAGAACTGGAACTGCATATGAGGTGCATATTCAAGTGATTCAAGATGAGCAGCCAT
LG 1	124892	126.568	AATTCTAGGATTTTTTGGGGTTTCAAGGTAAATTCTGATTTATACACTTGAAATTGATCAATGTTGTAGTTGAGAAAGTTGTTGGTAAGTTGTAAGGATTGTGTTGATGAAATTTTGTGACCCAATTCAGGGTTGGAACT
LG 1	154676	126.568	AATTCAAGCCTCATTCCAAGCTCTTTAAGATAACTCACGCAATTCTCCGTCTTTCTTTGACCAAAAAGAGACTAACTTTTTGGGAAAAGATTTGGGAAATTTTAGAAAAATGAACCAGCTGCTAAGAGGTTTTAGAGCAA
LG 1	145241	126.568	AATTCCTAACCCTAAGGTTGTCGAAAATTGGGGATCTGAATGGCGGCGGCGATGAGGCTTTGCGTGCGGCGGGGTGCGGCGACGATGGGTGGAATGAAAAGAGAAGAGGCGGCAGCAGCGAGCAGGTTTTCAGAAATAAT
LG 1	142323	126.568	AATTCTGAAAAGGGTCAGAGCTTGGGAGGATGAATTATTTTTGGCATGACTAACTGAAAATAGAATGATAACAAGAACCAAATGCATCAAACGGGGAGATACTCTTGCCATAGCACTACAGGCAGAACCAGATGGAGGGG
LG 1	128180	126.568	AATTCAAATAACTATTGGTTCCTATCTTGCAAGTTGGTTAGTTCATCATCCTCTCACTTTACAGACATCAGTTTATAGACATTTACTTAACAGTATTGTTTCTGTTTTGCTGTGAAAGTACTGAACTTTTTGTGCTTCCT
LG 1	153411	127.248	AATTCAGGTTCGGGACGTTACACTGAAGGCAGGATACTTCTGGCCAACCATGTTGGCCCAAGCTCAAACAATATCGAGTTCTTGCCACAAGTGCCAAATGTATGCAAACATCACAAGGGCACCGCCCATTGCTCTCTCCA
LG 1	149456	127.248	AATTCAATATGCTCCAGGCTTTTGTGAGTGAGTATGCTGTGACCGGAAAAGATGCTGGAGCAGGAAGTCTTCTCGCAGCATTGGCAGAAGCTGGATTTCTGATTGGGCTTGAAAAAAACAGGTTCTATAGCTTTATAATT
LG 1	162716	127.929	AATTCTTCACTTAACGAATTATGCTATTAAATAATTATCTTTGTTATATTCAGAAGCACTGAAATAACAAATTAAAAAAATTCTAGAACGAGACCTTGAAATCCATATCCCCTGATGCATCTTCAGATCCAGTTATGTCA
LG 1	131434	127.929	AATTCCAATAAGAAAAAAGTAATAGCATATTGGGATGAGAAGGCAAAACTAACTTGTAACTTCATCTTTCATTCTCCAAAGGGAAAAAACTTCATCCATAGGTAACAAGAATGCATGAACTTTGCAAACACAGCTGAAAT
LG 1	143488	127.929	AATTCTTTCTCTTTCTGCTCATGTAATTGCCTGTGGTTCAACCTGAATTGTGTAGTGTAGTCACTTTGAGAAGAACTAGTAATTTGGTACTCAAGTGAAATGTAATTTGACAGTGACTGGCCTTTCATATCTCTCTATTA
LG 1	130745	127.929	AATTCCATAAGTCATCTCTTATGACATTATTAAATTCAATAGCTCAAATAGTGGTAACATAGAGTCCATTAGAGAGAGACATAAGCTTCTCTAGTATGTACTTATGTCCGCAATCATTAGAGGTAATGCAAAGGAATTAG
LG 1	109893	127.929	AATTCCTTTACAGTTTCATAAACCTACATCACTTTCAAGTGATTTTCATTGTAAAAAATATTTAATTTTCACAATCAAAACCTTAAATATTGAAAACTCCTTTGAATGTGCGCATACATTTTTATAGTTTCATAATTTGT
LG 1	132946	127.929	AATTCATAACTATTTCCACGTCCTCAAAATTCTTTCTAACCTTCACAAGTCTCCTTCCAATTTCTTAATCAATTAAATTTTGATTTCTCAACAACAATTATAACCAATAAATAATAAATAAATTCCCTTTCCAAATTCTC
LG 1	108685	127.929	AATTCCAAGCTCTCGAAAGCCAACAAATACATAATACTGAATTAGAAGCAGTGCTGAAGAATATAAATGACAACTCCATTTTTCACAAGAAATATCAGCAGGCTTCTCTCAGATTCAGAATATACACAGCAAGGATAGTA
LG 1	190157	127.929	AATTCATGTAGGGATACACCTTAAGTAAGGATGAATAAATAAATTAAACAAAAGCATTCATATATTTTGTAGATACAAGGGAAAAGAAGTACATATTAATGTCAACTAATAATCAAGTCATATTGTCATGATACTCATCT
LG 1	126127	127.929	AATTCTTCTTCGATTCTCCCAAAGCAAAGCTACCCAACTCGAAATTCTTACCTGAGATGAAAGAGGAGGAAGAGAGGAAGCTTTCTGACCGGTGGGATGACCTACGGTGGCTCGACGGCGAAGAATTTGCCGGATTTGTC
LG 1	134379	128.609	AATTCAATGCTACAATATCTGTAGGAACACCATATTGGTCCATAACCTCAAATGTCATAAGAGCCTCGGGAGTGCGATGGGCAACTACATAACTACTAAACACAGAAGCAAAAGTGGCCAAAGAGAGTAACCTTTCTTGC
LG 1	126852	128.609	AATTCCCAATTCAAATAACTCTCCAGTCTCATAAACCACATTTGTTTTTATAATTTCACGTGATTGTGCCATTGGTGTAGAGATCAGCCACAAGCTCTGTCCAATTAAGAATGTAGATATCCATGTATAAGGCTTCTTCA
LG 1	120083	128.609	AATTCATCATCTGCAAGCTCCACACCCTTTGGCTTTGCTTGTTTTTGCAGATGTTTTATACATCTAAAAATGGAAAACAGTTAATAAAGAGATATACTTTTCAGAATTTAACATGTTAATGCTTTCTAAGTTATGCTACA
LG 1	162715	128.609	AATTCAGTGATTTCAGGTTGCTGGAAATGAACATGGTGTAACAGCATTTCAGATGGATATAAAGGTCAGCTATCCGTATATTCTCATAGTTGTTTGAAGCTGAATTTATGTGACGTTTTGGAAAGAGGGTGCGTGTGTCA
LG 1	190158	128.609	AATTCTCTTATCAGAATCTAACCTTCCCACAGGCCAAGCATACTACACATATGACTAAATCTTCAAGTTGAAATTCAAAATGATGAGTTCTATGTATGCTCCTTAGTCCTTAGATCACATGAATTAGCTATATTCTTTGA
LG 1	124594	128.609	AATTCTTGCATTCTTTAAGGAACATATATATTAAAGGTTAAAGTCCCCTTGCCTATGAACTTGTCAGTATGACAAAAGTTATTTATGTAGATGTAGTGTAGTAATAACATTAGGGCAATGAAATGTCAAAAGAAAGAAAA
LG 1	126580	129.291	AATTCCACCGAGTACATGTATGGAACCACATTCTTATGTTGCTTTACATCCCCGCTTTTTCTGATTGCAGAGAATTTCAGCCAACAGAGTCCTGCAGTGTCTTCTTCCAAATACTGGTCACTCTGAGTTCTTTGCTCAAA
LG 1	141215	129.291	AATTCATAATGAATAAGAAGAAATAAGAATGAAGCGAGGATAATACACGATAAGCAAAAGGGCAGGTGTATTTAGCAGTTAGGTTTAACATTACCCGTTACATTTTAGATAGCCTATAACAATAGTTTTACCATTCTTAA
LG 1	132945	129.291	AATTCCGAATCCGTGTCGTATAAATTCTAAATCGGAGGAATCGAATTTTAGGGAAATTGTTGAGTATTGAGTATTAATTTTCGAGGGAATGAATTTTTTATTTTTAAATTATTCCCTTTTTACAGTTATTTATATGCTGC
LG 1	139047	130.602	AATTCTATGGAAGGTATGATGAGTCAGGACAACATCCTAGTCCTTTTGCTAAGTTCCTTGAAAAGCATGGCATTTGTGCTCAATACACTGTGCCAGGAATGCCACAGCAAAATGGTGTTGCTGAAAGAAGTAATCGTACT
LG 1	154145	131.284	AATTCGAGAAGCAGCTGGACGAGGTCGGGTCGGCCTTGAGTAATAGCCAAGTGAAGTAAAGATTGACCATCCGAATCCACAGAGTCGGCTGCTTTCCATGAAGGGTCGCTCTTCTCGAGCACTTCTCTGATATCGTCCAT
LG 1	173956	131.944	AATTCTTTTCAATGAAAGAACAGAAAGTTAATCAAAGGACATAAGAACAACAAAATTCGAGTTAGAGTATAAAATGCACAGAAGACATGATTATAATGCGCGAAACCCACCCGTGCTCACACTGAAACATAAATAAAAAG
LG 1	129866	134.125	AATTCTCTTTTTCTACAATAGTCAAGATTCAGCATTCGATGAATGGGAATTGAACAACAATTTTATGCCTTCCTCTAGTTGTTTCGATTGCTTTAACTTTTCCATAGATCTGTGTTTTGGTTTGTCCTAGGGAATTTTAT
LG 1	136656	140.202	AATTCTACAACTATTTAATATGTTGCTAAATTGAAATTGGGGTTAAATCTGTTAACTAAGTATGAAACTGGGCCTGGATTTGGACAATTGGTGCAAATAAAGTTATAAAAAAATATATTAATTAGGCCCATTAGAAAAAC
LG 2	128714	0	AATTCATGTTACAATCTCATCTCTCGCACCCACAGGCAACGTATAAAATGAGAAGCAACTTTTCTCTGTGATACAAGCAGATTGAATATAAGAAGATCGCCTAATTATAAGTTTGACTTACCACTGATGGGAGAAGGAAT
LG 2	40272	5.008	AATTCAAAGCTAATCGTGATAGTGCTCTAATATAATTATCATTATCACGGGTGGTTTTGTTAATAATATTCTTCCTTTCCTAGTGATGGGTCCTAATTCTTTGAGCCTTTTGATCTAGCTTAGCTATACATAAAGCACTA
LG 2	254026	7.165	AATTCTCTGTTCAAATTCCTCGACAGATGAATTTTTGGCCACCATCCTTTATTCTTTAAGTCTGGTTGGATAAAGTTTGTTGGGCAATGCATATGAGGTGCAATTGGATCGATATGAGTCCTGTAGATTCGGCTGTACGT
LG 2	188254	8.292	AATTCATTCATATGCATGATTCAAGTTCGGCATGTGAGATTTTTCATGAAAGCCCTTCGCTTTTTACCCTAATGATTTGTTTTGAACTGATAACGGCAGTGTTCTACTGTGCCATTATCATCCACATTGTGTGGAGAGGA
LG 2	73108	9.935	AATTCCGTGATAAACATATTCCCAATTCTTTCTACAAGTCTTTTTGTCATCACAGCTCAACTGCATTCCTTTCAATCACAAAGTCAACTTGAAATTTAAAGAGTGATGCAACAAGAAAAGCCCTTCTCTTTTTATCTTTC
LG 2	16800	10.625	AATTCTAATAGAACAAATACTTAAATAGAGATCAGTCTCAATTTTTCAAACTGGTACAGCAAATTACATGCCTGTTGTACGCCCACTGGCATAGAGGGAGAGAACTGCTTGAATGGCAACATACATAGCAGGGGAATTGA
LG 2	97990	11.219	AATTCTGCCACATCATGGGACTTGAAGGATGCTGCTGATAAGAATTGGAAACATAATGATGTCCGCGAACCCCAGCACTCCCATTTCCAGAAGATGCAAAAGCTGCATAAGAAAAGACTAGTAAACAAAAAACCAGAATA
LG 2	231688	11.909	AATTCCGGCCCTTAGTCCTTCCGGTTGTTGAGACTATCACGGAACGCTCAGCCTGACCACAATTTGACATATAACAATTACATATGATCATCAACTGATCATACAGAATAGAGTGTTTACAAAGATCAATAATTCCTATC
LG 2	257683	12.59	AATTCTGCTTTGTCATCCTGACCCTTTCCTCAGCCTTATCTCTACAAGTCTACAACACGTACTACTTGGCAAAGTTGCGTCCCAAACTTCTGCAAAAGGAAACTTCCAAGCAATTAATGATCGAAGTCATCGAACTAGCT
LG 2	214872	14.004	AATTCAGGATAGGTAAAGTGCACTACCAGATGAAGTTCGTTGTCACATACTTTCCTTCCTCCCCACAAAATGTGCTGTGAGGACGACGATTCTGCCAAAAGATGGTACAACAAATGGACTGCTGTTTCCAATCTAGACTT
LG 2	179690	14.004	AATTCGATGGTTTTTGGGATTGAGATTCTATGCCTGTCTCTCTGCCTTTGCTTTGTTTCTTTGGTTACTTTTAGTTTTGATTTGATGTCTTCAGCCAAGACATTAACATTGATTTTGGGTTGCTGTCTTTTTAATGTTGA
LG 2	195371	14.004	AATTCACTTCAATTATATGAGCGTTGCACCTTAGTTTATAGATCGACTAGAGTTTTTGACATCAATGTTAACCTTAGGCATAGTTATTAAAGTTAAAACACTAGATATAAACTATTGTAATACAATAATGAAAATTAGCT
LG 2	180839	14.004	AATTCGCAAGTGCAAAAGCTCCTAAAGAAGAAACATGAATAGCCCTTCAAGTTACTAGGATAAGGAATTACTGGAACAAACAATTAGTCCACCTCTCCATCAAATCCCCAATGTTAACAATGAATGCTCTGCATATTCAA
LG 2	189344	14.004	AATTCTGCGATTTGATCTACGAGGCTCGACTACTTCTGCAGTTGACCTTACAGGATTACTACTTGTACCTTTGCCCTCCTCAATTTTACCCAACTTTCCAACAACTGGTGCAAAATTTCCTTTATTTCCCCGTTCGGATT
LG 2	140378	14.684	AATTCTTAGAATGTGAAGAAGTATTTTCTTGATTCAAATTGATGAATGATTACAACGTTTTATACAGCAAATCACCTAACAATAAGTATTCTAGATCATGTAGGATTTGATTTCTCAATACTCCCCCTCAAGATAGAGTG
LG 2	133304	14.684	AATTCTACAATACCCCTCATGTTTTTTCACAACTTCTTGATTGTTCTAAGTACGTACTCGAAAAATCAGTCACGGGTGCCACATCAAATTCATCAGCTATATAATTCTAGGATCAATCCATTTGCACATTCATACCCATC
LG 2	186642	14.684	AATTCAGTAGCAGGACAGGTGGTTTGGGTCTCATTTCTTGTCATAAGACTTTTATTCACAGGTGTTGTATCTTCATAATCATCCTCATTCAATCTTCTGAAGTCAATTCCAGCCAGCTTATCAGAAACATTAGTATATGG
LG 2	209532	14.684	AATTCTTCTCTTGATTAATAAATTGAGCTTCTGTGTATTTTTCAACAATGATATGGCATGCTGATGTAGAACAACACAGCAATTAACATTCTTTTTACTATACATGCAGGCCCTAGCTATATGTAGTCTGAGCCTAAACC
LG 2	218586	14.684	AATTCCTATTGCAGAATACGGGAAGTGAAATCGGAGCATCATGTCTAGGCAGAACCATCATCAGGTGACCTCCTGCAGGACACTTTACACTAACTCGACAACCTTCAAAGACTTCTCGTACCAGTCAAGAATGGGAACCA
LG 2	161746	14.684	AATTCCTTCCCTTTCATATTATTCCTGAGAGACAGTAGCTGAGGCATCATTTATCAATATTATTGCAGCCATCAATGGAAGTGTTCAAGGACATGCTTCATCAGTTGGATATTGGGAAAGACAATCCTGATGGTGCTGAC
LG 2	169345	16.783	AATTCATTTGATTTTGTGTTATTCTAAATTATTCATCTATTATCTGAAAGCTATCTCAATGGCATAACAAATACTGCTCATAAGTTTTAGGATTTTGCTCCATAATCCTAGTTAAATATATCACTCCAAAGGTCATAGTT
LG 2	134230	16.783	AATTCCTTTCTGGGGTATGATACATATTTTATGCTTTTACCTCAAAATATATCATGCTGCAACCGTGTCCGGCTTAGCCAAGAGTAAAGGTAGGTATCAATCATATGAGGCTAGCTGACCAAAGCGAAAAAGGAATGAAT
LG 2	120605	19.312	AATTCCACCAATGTTGAGCAGGCCTTCATGGCTATGGCTGCTGAGATTAAGAACAGGTACTCTATTTTTCTTGTCATTGCTTGATCAATAAGCTGTAAATATGATGGCAACTGGACTTTTTATCTCTCTATCAAATATGA
LG 2	124240	20.998	AATTCGAAGAGTTATGGGGAATTGAGGTTGAAATTAGGGGTACCTTTAGCTGGGTTGGATGAAGGAGATGTCAGAAGCAAGCTTGAAATTAGGGTGGTCAAAAATGGGGGAGTCGATTCAGAGAGAGGTGGAGTGCTCTC
LG 2	150783	20.998	AATTCGAGTTTTTGAAAATTAGGGAGATTGTGTTTAACTTGTACCCAACTGTTGAACTTCTACCATTTCCCCGTTAACCTGACTAACATGATCTCTTTTGAGATTGATAGTATATCTGGAAAGCTTGTTGTCAGATGGAT
LG 2	86051	22.575	AATTCCTCTCCCTCAGATATTGTCCAAGAAGGGAGTTGTTATTCTCCCTGACATATATGCAAATGCTGGTGGTGTGACTGTGAGCTACTTTGAATGGGTTCAGGTATGATAAATGCCTGAAGAATGTATTTGGGCAATCA
LG 2	101914	26.494	AATTCTGTTTAGATTGCCTAACCAGCTTGGTATTGTCCCAAATAATTTATTCTTTCCTAGATTCAACATTTCCAAGTCTCGAAATTGCATGAAACAATTAGGAAGCTCCCCTGACAGTAGGTTCTCAGAAAAGTCGAGAT
LG 2	159278	28.856	AATTCTATTCAACTCTAAATTTGATTGTAAATTTTGTTGATTCTTCTGCAAAAAGACATTCAGCTTTGAGAGTTATTAGAGAAGAAGAAATTGCAGATTTAGTGGCTGCTGCAGCACTTGAGATAGGTACAGGTGCTAAT
LG 2	159274	28.856	AATTCTTATATAAATAGTGCCTAAGATTCAAATTGAACAAAAAGACCCAAGTTAACTAGAAGAAAAGAAAAACATGGAAAACCAGAGAATTAGCTCAGAAAACTATGTCTCTGCTTGGAATTTGGGAGGTCTAGTTGTCA
LG 2	85629	28.856	AATTCACCCAAATTAAATATCAAACAGAAGCTCATCTCTATCTTAGCTGCTAGCTCATGGTCTCACCCTTCTCTTTTCTCCATAATCTTCCACAAATGACTATGCCTAACTATCATCTCTTCCTATGATCACCACCCATC
LG 2	70529	29.803	AATTCAATTGATGACACAGCATCATACCTGGACAAAGAAATAGAGTTGAACTTGGTTACTTCCTGCCCTTGAAGTCAGAAGCTGAGGAACCATTGCAAGTCAGCGGTACCATTAATGTACTGTTGGGACCATTTGAGAGA
LG 2	128924	29.803	AATTCTATTCGTTCATTAGTTTATCTTTTTTGGTAGGGCTGGTAGGAATTAATTAATGGGTAAGGTTTAGGGTTTCGTTGAAGCCAAATTACATTAATTCCTATTAGGTGGGAAACCTCCACTGCACTGTACCTTGACAA
LG 2	158239	30.66	AATTCCGATGATGATTACTGACCAAAGTTACAACATACCAAACTGATTTTTCATGTTTCCAAAAAGGGTAACCTGAACAATATATGTGGTAAAAATGGCTTGCTCTTTGTCAAGGAGAGGACAATAAGTAGACAATACAA
LG 2	178866	31.34	AATTCTATAGCACATATTTATAGTAGCATTACAGGGTTCTAGTCTGGTAGAATGGATTCAGTTTTATTTGGAATTAGGGTTTGGTGCATCCAGCTTATACAACCCTCACCTATTAGAGTGTCAGGTTCTTTGTATGAGGT
LG 2	128961	31.34	AATTCAAAGACCTAGTACTCGAAGGCTGCCCTGCCGACCCTATCGAGCAATTCCCATTCGCAGAGTTCTGCGCCGAGAAACTTGCCTACCTCACCTCTCAGGACTACTCTACCATTTCACATGCGCGGCGGGCGGCCATG
LG 2	169547	31.34	AATTCAGTGTCCTTTTCTTTCAGATTGTATGCATTATGATATGTGGCAACAAGTCAGTTAAGTAACTTTGTTATTTTGATTAGTTCCTAATTCAGAAGATGACTGGGTCAGTCAAGCCAACTATTCAATTACTTATTTAC
LG 2	118182	31.34	AATTCTAGAACCTTCCCTGCTATTACAATCATAGAACTAATCCTAGTTTAATAAGGCACACAAATGTCAACATCCTTCAACAGAATACTTTATTTATCAGTAAACCTAATCTGCCAAGCAAAATAAGATTTGATGATTCA
LG 2	158238	31.34	AATTCTATTGACGGCAATTGCTTATGGTTTACCAATTTGGCTAGATTGAATTATAATTTCACCCGTTCGAGTTTTAATATTTTGACAACCATCTAGGTGATAGTCTAAAAGAATGAATTATTACATTTTTCACGGGCCAG
LG 2	133341	31.34	AATTCAAACTTGAATAGTTTCAAAGGATGACCACCGTTCGATTCCTCCGGCTGCTCCAAGACTATTACTGGTTCTAACCCTCCCACCCCCTCATCAGGTGAACTGTTAGTACCTCAAGTTTTTTTGGTCTAGTATAAGCT
LG 2	126535	31.34	AATTCATTTATCAAATTTATTCACCAAATAGTGATGTGTGTTCAATATAAATGGGATTTACCGTATATTTTGATCGGATAAGTATTCTACAAAAACACTGACACATCATTTATCGAACAAATTTAGCGAGCCCAGCATTA
LG 2	192959	31.34	AATTCAAAGGAATAGACGGAATTGAAGGATTCGAAGCCATCTCCTTCTAAAATTTGAATTGGGAATCGCCGATTGGGGATGAAGATAAGAAGATGAACTGCGGGTTTATCACTTTCGGGCTTTTCGAATGGAAGAAATTG
LG 2	185608	31.34	AATTCAAACGACAGTTATCTATTGTTTGTAATGACTTACAATAACAGTTTGCTGTTGTTTGTTTTGTATTCTAATAACAGTTAACTGTTAGTTAAAGTACCATCACAAGACAATTATTTGTTATTGTACACTCATTTAGG
LG 2	126534	31.34	AATTCAGGAGAGTATGACTAGATTTGAAGTCATTTTTCGTCATTATATAGTTACTCTGTCTCTGTCACGCGGGCACATTTTGCAAGCGCACATGTACAGAAGACCACACACCTGTTGATGAAATTCTCTCCATCGTACAT
LG 2	73942	32.025	AATTCAGCGATTTCATCAACCACCACTTTGCCAATTGAAGACTTCTCTCGTACCTATGGCATAAGGAATTATGGCTGCAGCTCTTAAAATACAAAGCCAGAAATTACAAACAAGTAAGCACACCATATAAAAGAGATTTG
LG 2	197201	32.715	AATTCATATAAAGCACCTACTGAGAGGGTTAAAAGCTGTTTTGTTAATCCTCTCAGATCGAAACAAAAATTCTTATATGGATACATGCAAAAGTGTTCTGACTGGATAATTCATGCATTGGGTCTTCAAATTAGTAATTG
LG 2	194058	33.4	AATTCATCAACAGTTGGCGTGCATTAAGCCTTGTTTGCAAGGACCAACTCTCAGAGTTGTCAACAGTAGAAATGTGCATTCAAGGCATGCATTGAGACTTACTATACATCCTTCAAAGGATAAAGCCTCGCACCTTTGAA
LG 2	157901	33.4	AATTCAAGCAATATGCAAAGTTATATTTGGGGGAGAGGCTTGTGGGTATTAAGGGTTCCTTTAATTATCACAAGTGTGAGGTCACAGTATCACTTATAAGATATATGAAGCTTTGATTCTCTAGTGGATTATCAGACTCC
LG 2	226157	33.4	AATTCCAGCAGTGGACAGGATATATTGTAAGCAAATACCATGAACTTAATTAGTCATTCAGGCCACAAGCATATTAGCATGACTATAAGAATAAGGTAGTAAGAAATTTATAGCTTGAATACTTGAATTGCTTAAATTTA
LG 2	62147	33.4	AATTCACAGAGTCTGCCTAACCTGAATAGGATTTAAAATGGTGCTCCAGCTAGCCTCAAAACACCTGAAACTGTCATCATGCTAAATGGTCTTATATAACACCCCAAATGAAGGCTCATATCACTGAAGTCATGCAGCTA
LG 2	210396	33.4	AATTCTACAGTTCAGTGATTGGAAGTGGAAACATTCAATTTTTGGACAATGCAAATGTGAAATCACTGAAGAGAGTTACAGCAAGGACGTTGCTTACAATCTTATGTTGGTTCTCATTTGCCTCGAGTCCCTTGACTAAA
LG 2	3941	33.4	AATTCGGAGCAAATGATCCCAACAATGAAAAACAGGACGCACAGAATCATATGCATTAGAGCTAGGTAACATTACCTTTTCAATCAAGTCATACCCCACTTTAAACCTGACATCTTGGTCCTTCTGAAAGTTTAAAATGC
LG 2	219560	33.4	AATTCTTTCTATTATGGCTTTGCAATTGTATGTTCATTGTTTTTTTCATCTTGTAAATTGAGAGGCAGTGTTCAAAGGTTGAAAAATTACTCAGATGATATAAGATAATGTACTTCCAGCTCAAGAGAGACATTTCTAGG
LG 2	186533	33.4	AATTCTTTGTGAGTGAAGATCATTCAATTTGTGTCCTTTAATATAGAACTTCAGGAATGCATGAGTGTGAAAACAGAGGTGCAAATGCATGAGAGTGACTCTATGAGTGATGAAAGAGGCGCATAATGCGAAGAGATTCA
LG 2	211801	34.08	AATTCTTTAACTATCCTTGGCTATCTGCCTCCAAGTTAGATGAAAGCTTCCTATAATGAACCGTTTAAATGTTGCCTCGACGAAAGTGTCCAAATTGAATTGAGTTCATTTCCTTGGCAGGATATCACCTGTCCAACCCA
LG 2	121526	34.08	AATTCGAGCATTCGATCGACTTGTGGTTTTGGCATATCTATCGTAGAAGTGTTCCGGAGACTTTGGATGGTCTCAGATATGGTTCCGCCTCGATTGGCGTTACTTTTGGGGATTTAGTTCAAAACGAGGGTTTCGAACTT
LG 2	77211	34.08	AATTCAACTTTTGACTAATCGCGGTTCAGGTATGCATTGAAACCGAGACTCAAAAAGAGTACGGACCCGAATAACTTACGATCATCACAGCCTACATAAGAGTAGATAAATGATAAGGAAAGAACATTATATTGTGATCA
LG 2	81004	34.08	AATTCCTTCGAAAATTCTCACATACCAAGCTTCTGATGAACCATTGTATAATGATATAGAGCCACTATACAATCTTCAACCCAAGAGGAATCAAGAAGGCTGTGATGTTAATTTGATAATAGGTGGACTCAATTTATGGC
LG 2	43557	35.433	AATTCCTTGTTTTTGCCCTTTTACTCTATGTGACTCTATTTTGCATGTATACCACATGGAGAAACTTTAAATTAATTTGGTTTATAATTAATTACTCACAACAAACAGTTATTCACAATCAGGACTAGAGAATCAAGTCC
LG 2	194045	35.433	AATTCACAATTTAGGCTACTATCTCGCTGACGGTATCCATCTTAGATGGGCGACTTTCGTGAAATCAATTCCAAGGCTTACCCGACCCAAGGATATGAAGTTTTCCCAAGCTCAAGAGGGGTACGGGAAGGATGTGGAAA
LG 2	26699	35.433	AATTCTCATGATGTATACCAATCAAATCAACACTTGAATACAAAGAAAAAAGAAAAGAAAAAAATTGAGATTGGTACCTAGTAGACACACCAGCTGCGCTTCTCAATCTAATAGATGTCGACTACGTTCTAGGGTTAAAG
LG 2	194056	38.11	AATTCAACATCATCGAACACTGGACGTTCAATAAAGTAGTCCTCAATCAAGAATTTGCCAATTTCTTCCTTGAATCTCTCCTTGTTTGGTGCATGACTTGAATGAGAATCACGCTTTCCAGTTTGATTTGTAAATTCAGC
LG 2	13554	39.506	AATTCTATATACTAATCGAGTAGAACCATAATCCAGACTTAAAAGATGGTGAGAAGATGGTGATTTGTGATGGCTAAATGTTTTGAGAAGATGGTGAGTAGAGCTCCAGGTTTTGCTTGAAGTGAAGAAAAGTTTGGCGT
LG 2	194456	39.506	AATTCTTCTAGAACTCTTCTTGGTAATTGCAGCATCATAGACCTTCCAAAAATGCACAAGAAATCTGCCCAAAGCAGATTCTAATTAACCCAAACTGCCCCGTTTTGACTAGAATATGTTTTGTTTCTCTGAAGCCTCCT
LG 2	13536	40.288	AATTCGCCCAATTCACCATCAATAGTTTCAAAAAACTCAAATATTTACAGTACCTAACTATATTGAATAAAGACGATCATATTTTAAAATGTTTTGTTCATCTGAACTGAACACATCCAAATTTTAAAAAATATGAACGC
LG 2	48090	40.288	AATTCACCGGACTGTTCAAATCATCTTAATTATATTCTTTCTCTGACACAATGTCATCTTGCATGAAGTTTAATGGTAATAGGGAACCAAACTCCATAGTATTGACTTAAATCATAAACTCTCGCAAGCGTACGAATCGT
LG 2	261243	40.288	AATTCAGATAACTTCCGCAAGCCAATGCTTGCCACATGTTTCTCGAACGTGGATTTAGGCAATGACTTAGTGAACAAGTCTACCACATTGTCCTCAAATCGAACCTGGTTCACTTTGATCTTGAGGAGCTTCTGTTGTTG
LG 2	13541	40.288	AATTCAATAAAAATAGTAGATAAAGCTCAAATAAATATGGTTAGATTCACCTATAACATTCCATATAAAGTTCAATAAATGATAAGGGTAGGTACACTGTAAATTCAATCTTTTCTCTCATTTTTTCCAAATAGTTTATT
LG 2	48104	43.141	AATTCAAGACAAAAGACATAAAAATAAATTCTTAAAACTATTTAGACGACAGATGAGTTATAATTTACCCAATTTTAAGTGAATTTCAAACAACAATCAAATGTCTTTGAAAATGCATCAAACAACAGATTGTTAAACAA
LG 2	252484	45.702	AATTCATCTTAACATTTGGTATTGTTAAATTTATTTGTGATGTTTAATTGTTTGAGGTTTCTTGTTGTAATCGCCAAAACATTTAGGGCACACTTTGTCATCCCTTATCCTCTGTGTTGTCGGTTAACTTGCAGGATGGA
LG 2	20490	45.702	AATTCTCCCTACATTTATTGCTCAACTGACTACACAAATAGTCCGGCTAACATCCAAAAAGAAGATGCAAAAAACTAAAATGCAAACAGAAAATTGCAAAATTAAAATCCAAAAGGAAAATGAAAAGAAAAACTAACAAC
LG 2	60836	48.023	AATTCTGTTGTATGTTGTTGATCTCATTGTAGGTAGACGAGGGTTGTAGGTCCTCTTTGCTGTACAGTATTCATAAAGGTCATGCTAAAGACAAATAATAAAAGAACATGATTCACCGGATGTAATTCTTTTTGTGTACT
LG 2	270245	48.891	AATTCATCAACGGTGTTGACCAAAGTACCAAACACTTAGAGCTCATCTCTCTCTCTCATCATAGTTTTTCTTAGCTCGGTTTGGAGGGAACCCTCATCAAATCTAGGTTCTGGGCTATCCCCAATATGATCCCAAGGCTC
LG 2	182031	48.891	AATTCATGATTCTTCCTCTTGGTACGAAACAGGATTTATAAAAACAAAACAAAGTAGAACCACCAAGGACAAAATGCCAGAATTTAAACAACATTGAATCTACAGCAACACGCCTGAGCTATATAATCACCGTAGTATGA
LG 2	182022	48.891	AATTCTTAGAAGATGCTAAAATAGATGAATCTCCCATTTCAGTCATATTATCAACATTAATAATATCCATTTCTAGCCTGAAATAAACAAACTTAAGATGTTACTTGAGACTTTGAGAGTTGGGAATGAGCATGATAAAA
LG 2	252460	48.891	AATTCTTTCCCCTATTGAAGTGTGTGCTGTTACTCCTTGCATTTGTTGTTGCTCTTTTCGTGCCTTTAGTGCTCACACCATGCATATCATCTAATTCGGGTTTGTATTGTTTAAATACCTCCGCAACAACAACAGTCACA
LG 2	60809	49.572	AATTCATTAAGGAAGAAGAGCATTTGAACATAACAAGGTACATAATGAATGATGTTATAAGTTAGTTTACCTAGAATTAGTTTTTATAAAGAGAGCTAAGTTCTTTTATTGTTTCTTGTAAAACATGCATCAATAAGGTG
LG 2	144462	49.572	AATTCAAATTGGACACGGTTGATGAAATTTGAAAGTGCAGGGGTGTTACTGATTAAATTGAAACCACAATCACTAACATGATGTTACCCCCAAACCTCAGGGGGGTAAACTGAATTTAGTCCTAGAAAAAACCGACCCAT
LG 2	182016	50.253	AATTCATTGCTTGAGAAACTTAACGATTCTTGTCTACTACTTGATCATGAAAAAAGTGGGTGTGTAAAGATGCATGATCTTGTGCATGATGTTGCTAAACATATCTCATCGAGGGACCAACACGTGTTGAAAGTAGGTGG
LG 2	252485	50.253	AATTCCTTGTAGAACTATTAAAACAAACCCAAAAATACAGCCCTGGCATTTTCTATAGGAAAAAAATATTATTGAGAAAAATAATGCAGCAAGAAAGCTGGGTCTAAAAAAATGAGCAAGAGACAAAAACAACAATTACA
LG 2	127450	50.253	AATTCACAAATCTAGCCACTAATTTCGATGAAATTTTTGAGTTTTGAAGCTCTTGGGGTGCCTAGCAAACCCTCCAAGCAACTTGGACTGATTTGAAACGATGAAGGAGAATCGAAGCTTGGAAGATTCCAGCCCCTTTT
LG 2	27439	50.937	AATTCATCGAAATTGCAGTAGTAATAGAAGTCTTCTCCCGAAGGTATGGCTAGCGAGGACCCCGAGAGGTTGGCCGTGGCTGCCGCTAGGGAAACATAAATGGGTCAGGTTCAATTTGCCGGATAATTTTGGGAACTCGC
LG 2	22881	50.937	AATTCTAAAACGAAAAAGAAAAATTAAGAAATTAATGTAATGTGACGTTGTGGCGTATAATTTCGAAAAAAAGCAAACATGGGCATAGGTTCGAAAGTGACTGCGCAAATCGCATATAAAAAATAAAATAAAATAAAAAA
LG 2	269773	52.341	AATTCCAAGTATGCTTTTTTTTTTTGAATGTGAATCCGCCATTTTGATAGGTGTCTGCTCACACATCTGCTGGAAAAACTGTTGTTGCGTCGTACGCGATTGCGTTGTGCTTGCGTAATAAGCAACGTGTGATATACANN
LG 2	262522	52.341	AATTCCTTTTCACCCAGATTTGGTATGAGGATTTCTCCTCAGCCAGATTCACCTTGAGGGGATTTTGCCTCACCCAAATCCGCTTTGAAACCTCGAGACATTTTTTCCAAACAAGTTGCGCTGCCTCTCTATCAGGCCAT
LG 2	151273	52.341	AATTCTTTTTCTCTTTTAGATTGCTTTGATAACCTGTGGGACATTTGTCGTAAAGCTTGGGAGTTTTATTTGTATATTTGAGAACATGTTGTTATTTCGAATCTCAGTTGATTTTGGAGTTGTTGGAATTTGGGGAGCAG
LG 2	278006	53.073	AATTCTTGGGACGACATCAGAGCTCGAGTTATTCTGCTAGTCCATCTTCTGCTCATATTCATTGGGCACGGCCTTCTTTCCCTCATCTTAAACTAAATGTTGATGTTGTGGTGAATGAAGTGGCTGGTTTGAGAGGTTTA
LG 2	171761	53.073	AATTCTTGTTGGAAACCTCAAAGTCCATCGTGGTTTCCTACGCTTTAGAGTTCGCAATTTTGGTACATTTTAGGGTACCTCCGTCAAAGATGCTGGAGCTTGGTTTCGCCCTTTTGGATGGCAGCTTCTTCGGCGCAATG
LG 2	232253	53.1	AATTCCTCATTAGAGTCTCTCTCTATTATATAAATATATCCAAAAGTAGATTTTATAATTCTGGAAGTACATTTAATTTTCTAAGTTCCCATTACTTTGTTTTTTGCGAGTATCTAAGCACATTTTTCCCTCTAACCTAA
LG 2	92297	53.84	AATTCATAGTGGCCATAACGTGATCGAAAAGCGGTCTTGGGTATATCAGACTCCCTTATCCGCAATTGATGATAACCCGATCTCAAAATCGATTTTAGAAAAGACCTTAGCTCCCCTCAATTGATCAAACATATCATCAA
LG 2	174857	53.84	AATTCTAGTGTGATAAAGAGTCCCTATTGGATAAGAATTACTCAAGAAGGTTCCAGAAGAGTCCAGAATATTTCGGCAAAAGGAAGCAGTATTTGACTAGGAAATCTACTTGCATATGGAGTTCTACTTGCATTAGGAGA
LG 2	49252	53.84	AATTCTTATTGGTAGTTGCGTCTGGTCAATATTGAGTTCAAATGTTTTCTCTTGGTTTTATCTGTTCATCTCGAATAATAGTACTTTTTTTTTGTTCTCTATCATTTTAGTTAAACATTCATTGGATTACAAGATTGGAA
LG 2	202395	54.869	AATTCTATCTAGAATAGTAAAGCTGACTTTTGTAGATTAATTTTTGGAAATTACTTGATTAATGAACATGAATATTTAACAACTATTGTTGTCAAATTTTCTTTACTATTTCTATCTCTCAAAAGAGAAACAAAATATGA
LG 2	165150	55.918	AATTCCCAGTATATTGTCAACATGGATCTTTTGTGTCATCTTCAACTTCTAAGACCATAGAAAACCACAACTTGGAAATCATCTCTAAGAGCAACCGCTTCTGCAATAGGACTTTGAAAGGACCAACCTTTTAAGCAGCA
LG 2	201947	55.918	AATTCTGCCATCATGGTAGAGGTTTCTGTTTGTGTTTGCTTTACACTCTTCCAAGCTACAGCACCCCAGCTAACATAAAGACATAGCCTGATGTCGATTTTCCTGAGGCTAGAAAATGTCCTGCAAAATATGCATTAGAA
LG 2	49255	55.918	AATTCTTCTACCATTTGTCGTTTGCAGCAAATCAAATTCTTTTCGCGTTCCATTAATAAGTACGAGCGAAAACCAAACAAACACAAGTGTTCGCGTATTCATCGTTCATGAATTACAAACACTTGCCTTCATGGCACTCA
LG 2	42669	55.918	AATTCAAAATAAGCCTCTCCACCTAAACAGCTAGATTCAGATGGTTAACGAATTTTACAAAAATAATTATGAACGATAAATTCATTAAAATTTTACCCCAGAAATCAGACATAAAGAGAAACGTTTCAGAAAAATATGAT
LG 2	268350	55.918	AATTCCAGCAATGGCACTACTTAAAACCGGTCGATTCATGTAGCCCACGTCATCCTCTTTCGATCCTTAGTGGTCTTGTTGATTGATTTGTATCGCAGGATCTCTGATCCTCGATGAGAAATTTATCCCGGCTTTTGTAG
LG 2	58459	56.934	AATTCAGGAAGGCTTTCTCAATTTTCAGCACCTCATTTTCCAATAACACATCCTTCTTCTCTTCGTTTATTCTGCCAATTTCCTTTTCTTTCTCTTCAACATCTTTTTTCAAAGCACTTTGCTCTTATTCCATTCTCTCC
LG 2	94597	57.992	AATTCTTCTTTCGCTGAATTTCAATTATTTATAGCCAAAATTGGGACTATCTCAGTGATAAAATAGGTTTTCCGTTTGTTCTTGGAAGGATTAGATTTGCATAATGTTCGTCTAGGGTTTATCGCTTTCTTGTTGTTTTT
LG 2	174287	58.676	AATTCAAATCCCAACATAACAAACTCATATCCGAAATTCATAACGGAAAACAAACCAATGCCCAAATTATAATCCAAAACCAAATAATGTGCTCGATAAATAAAACGATAATTAAACAAATCAATAATTCAGAAAATATT
LG 2	58534	58.676	AATTCAAAATGACAAATTTTTATTCCAACAAAGGCATCATTCACGAAACCAGTTGTGTTTCTACTCCACAACAAAATGGAGTAGCTAAGAGGAAACATCGCCACCTCCTCAATGTAGCCCGAGCCATATTATTTGAAGCC
LG 2	1239	60.391	AATTCAATAGAACAATATTGTTTCCTAAAATTGATTACTTCTATGCAGATTTTAAAGGATGGTGACTCATTGATGAATGTCGGAAAGCTGAAGGAAGCATTACCCTACTATGAGAAAGTTATGGATAAGTTACCATTCAA
LG 2	89107	60.395	AATTCAAATTTATAAATTTCTTACTAAATCATTCTGGAACCTTTTTAATGTTTTGCTACAGCTATTAACCTTCCTCCAGGATTTCATCAAATTGAGAGCTTAAAGGGATCAAATTATAATAGANNNNNNNNNNNNNNNNN
LG 2	260430	61.261	AATTCCTCTAACTTTTTGGCTTACTCCTCCATTCTTTGGATCACCTTACTTTGTGCATCAATCTTTTGTTGTTGAGTCCCTACAACGTGTTAGGTCTTTTGAAGCTTTTCTTGCAACTATTCGTTCTTTTTAGACATTTC
LG 2	68887	61.261	AATTCTCATCATTCAGACTCGTTTTCAGGGGATTTCTCCTCATGTAGATTCCACTCCTCACTCAGATTTCTCTCGAAGGGAATACTCCTCACCCAGATTCGCTTTGAGGAGATTTTTCCTCACCCATATTCGCCTTGAGG
LG 2	196994	62.271	AATTCGAGAATGTTTTGGCGTGCGGGGCCACGTCATTGGAATATTATTTACTTCTTGTGAAATATTGGGGAAGCCCTTCTGTTTTTGATTTTCGTGGTTTTAAGCCACCTTACCTGGGTCGCTATATTATATTGCTACCT
LG 2	58535	63.074	AATTCAGGGACATTATCACTGTGAAGAATTTTAACCTTGAGAGAAAATTGTGTTTCAATAAGATTAATGAATGAGGTGAGATATTGATGTATGTCTGATTTATGATGCATCAAATAGATCCATGTGCAACGTGTATAATT
LG 2	127444	63.848	AATTCAATCAATGGTAGATGATCCTCTTAACTTCCCTTGAAGTCCAACACACACGCTCTCAACATATCCTCCATCACTTGATTCACTCGCTTAGTCTGCCCATCAATCTGAGGGTGAAAAGCCGTACTCATATCTAAGTC
LG 2	201837	63.848	AATTCTAATTCAAATTAAACTATTAAGTTGCATGCATCACTGTTGAATCAATTAAATAAGCTTGCCTTCTATAACATTAATTAAAAATCAATCAATGTGTAAATCAGCAATTATGGTTTGCTTCAGAGGCTTGTTTCTCT
LG 2	7904	63.848	AATTCACACCATTTACTTTCTGCTTTATGTTGATGACATTGTGGTCACGCGTAGTGATGCACGCCTTGTTCAAAGCTTCATTGCTGCTGTAAGACGTGTCTTTGACATCAAAAATTTGGACCCTCTTCACTTTTTTCTTG
LG 2	269775	65.592	AATTCTCAATTGCTTAGAGTCTGTTACTATTTGAGATTTTTGTTCACTAAATGGTTCATGTGTTTTCCAGACGATGCAGTTAAGAGACCTGAAGATTCAAACTACACAGTGGATGTTTTGACTAGGTGTCTGGTTGGCAC
LG 2	151271	65.593	AATTCAAGTCGAAGTGCTTTGACTTGAAACTAATAGTTGTATCCTGCAAGATAGATGTTCGAGAACTACAAGCACAAGAGTATGGACGAACTTCTGTTTTAGGAGATTGCTACAAGCAAGCCTCTATTAATCTCAAATCA
LG 2	290514	66.534	AATTCAGCTTCACTCGCGATTATCCTGACCTGCAGGATTAACCTATACATCATCGAATAGTGCACCGGGTTCTATGAGTAAACTCAAATACAAAAACCACACAACTCACACTAATAATGAGGAAATCCTTTCAACCCAAG
LG 2	115473	66.534	AATTCCCCAATGCACAACCAAGGTACTGTGGAAGCTTCAAACTTTTTGATCATGGATTGCCAAAACCAAACCTTTTCACTATCATGAGGAGTACCATAGAGCCAAGTTATATTACATTGAAAAGAAAAGCTTACAAAGGA
LG 2	261686	66.534	AATTCCCACCTAAAAATAAAATGCTGGAATATTCAGGTTCAATAATTAACAAGAATTTCTTTACAAGTTAATAATTTTGCACCAGCTTAGTCCAGACTCTTGGTTTGTGGTCCTGATGATATGTCCAATGGAATGCTCTT
LG 2	151270	66.534	AATTCTGGCAAACTCTACTATGTGTTTCTCTACAGAAAGAGGGGGGGAAAGAGGAAAGGAGAAGCATTGCGCTCTGTTTCTTCTCGTGTTGTATATATAGACAACGGGTGAACAGTTGCAACTGTTCATTTAAATTCAAA
LG 2	260431	67.293	AATTCTCAACATTTTCCTCGTAATAAGCAATCAATTTTAATAAAAAATAATTTCCTCGCTATAGGCTATAGAATGTACAATGACGAAAGTAAATTTCATCACTATACATTAAACAACTTATGACGACAAAAGTAAATTTC
LG 2	210462	67.293	AATTCTAGAGGTGACATTACTGGGTCTTCTTGTAAAAGTATTCAATGAAAAATAATCTATTGACTGCATCAGGTATTCCCATCCCAATGGATTCATCAAAAATTGAGAATCCTTCTTCATCATGTTTGACTGCATGTTAG
LG 2	55918	68.065	AATTCACCTCCTCCTCCTCCTTCTCCAGCCTCACATGAAAAGAGTTCATCTCCTCCTCCTTCTCCATCATCAGTACTAGAGGAAACTTCTTTTGTGCGCATATTGATATCGTTTCTTGTGTTTGTTTGTTTCTTCTATTA
LG 2	174274	68.695	AATTCACGAATATTCTGTTCCTCAGGTAACTAGTGTCCTAATTTCTGACACAGGGATTGTCAGTAAATTGTCGGACTAATATATAAAGTTTCGACAATCAACTAATTGCCCGATCAACTTTTCCTGGTTTTACCAGAATT
LG 2	239313	69.468	AATTCAACACTTGTAACTGACCAAACGCTGACTTGCCGAGGATAGTAATTAGAGAAGATTTATTGGGCTATACTTATGGTGTGCACCCAATGTTTTCCCAACCTCGTGTGCAAAAAATAAAGCGAAAATGGGAGAGAATG
LG 2	41824	69.468	AATTCTTTATGAAGTTTCAATACTCTACAGTGATCCATCATCATTTTGCCTCTTATAGTAGAAGAGTTGTGGCCAAAAGACTTATATATGCAAAAGAGAGCTCATCATTGTTTTCTACGTGTCACTGTCGACTGTCTGAA
LG 2	152521	71.073	AATTCTCTCTCTAGTGCCATTGACATCTTTGAGAGGAATCTGATGGAGGACAAGAAGCAAACAGGGCCGCTGAACGAAGGACTCAACTAGTTGTTCAAGCTTGCCTATGACTCTCACCTTAAGTTCTTCAATGATAAGAA
LG 2	152512	71.073	AATTCCTTTCACTAACTAGGGTGTGAACCTAAGGAAAACTAGAATATGCAAATGTACAATCACAAACCTAAGTTTACAAGGAAATCTAGGCTCATAGTGAGTATGTGCAAGATGGAGTAGCGATTTGATTTTGGTTTTTG
LG 2	152502	71.895	AATTCTTCAATGTATCTAGACCCTATTGCAGCCTTCATGGAATCAGAAAACCTAAATCAATATTTATTCTTTTTATTTTCCTTTCCATAATTCACATGAAGTTGATTCTCTCCAAAACTCTCCCTTTTTATGCCTTTGCC
LG 2	152541	71.895	AATTCATCAATCAATTCAACACAGCGTGTGAACATGTAACAGTTGGACTTGAAAAGATGATGAGACAAAACACAACAATCGAGTCTGTGGAAGCAATCAAATGAACTAGACTCGACAAAATACCCAAAGAAGAATTAATT
LG 2	206416	71.895	AATTCATCAACGAAGCTTGGCTCGATATCATCGGTCTCAATAATCTCACGCGCTACGAAATACGCGAATACATCATCAATGATGATGGAGCTTCTTCGCCACATCTCATGTACACTAGTGTAATTTACAGAGATCTCTAC
LG 2	152576	71.91	AATTCCACTAGGAACCTTCATGTATACTCCGTATCTAGATCCCCATAAGGATACGTAGTGATCACATTTGTAAACTGCATGTTCAGTTATTCGGAAACTATCAAATTGACAAGGTAGTAGAGTGTAATGACATCCATTAC
LG 2	152518	72.503	AATTCCATAATTGTGATTCTAAGTTGCTTATGTGAGTTTGTTCAATTGAATTTGCTTGATAGAAATCTTTTATATGTTTATCTTATATGGGTCGACACTTATAGGATTTACATATAATTGGTGCTAGATTTAGGTTAACG
LG 2	152540	72.503	AATTCAACAGAAGAACAATTGAATTGAAATTGTTTCCAGTAACAAAACGCAAAAATAAAAACATTTTTTACTGATTTGAATAACGGAAATCGAATAATTGACTAATCAAAGAACATCTATGAAGCAAAATAAATAGCTTA
LG 2	152542	72.503	AATTCACTTTGAAACTGTGTATATTCATTTGTTGTGTTATTAAGTGAATCATGTTCATTGAAATATTGCCCAGCGTTTGCATCTGTTTGATCAATTATTGCATATGCTTTTATTTGTTCTTTGAATCTGAATGAGTATTG
LG 2	170012	73.187	AATTCATGTAGGAAGGCATCAAGACTTTGACCACCTCTTGTTACTATGGAGCTTCATTGACATTGATTTGTATGGGTTACAGCTTCACGATGAGTAGTTACATCTTTATAGATAATCTTATGTAATCATTTGGAAGAATG
LG 2	239312	73.187	AATTCATAGTTCAGTTACAATTGTCCCGAGTAAGCTAGTGATAATGTTGAGACCGTTGTGGTTTATATTGGCTCTAGTAGTAATTTAATCTTTTAAGCTTGAACTAAAGAATTTTATTCAACTTTAGTTCTAGATATGAA
LG 2	152579	73.187	AATTCACACAGAACACCACATTTTTGGTTACGCAGTGAAAACCTCAATTATGAAATTAAAAACACTGCGGGGCTCTTCCTCTTGAGAACCCAAAAAGAACAATTAACTTATAACAAATCATATGTTCTTTACAAAACTCA
LG 2	152583	73.957	AATTCACACAGAACACCACATTTTTTCTTATGCAGAGAAAACCTCAAGTATGAAATTAAAAACACTACGGGGCTCTTACTCTTGAGAACCCAAAAGGAACAATTAACTTATAACGAATCATATGTTCTTTGCAAAACTCA
LG 2	239309	75.513	AATTCTTGGTCCGACTAGGAATCCCAGTCAAAGTAGGAATCCTAGGGCAACTTGGAAACATGTTTGGAGAAATGAAGAAAAATGGAGAAAATGCAGAGTCCTAGTTGGACTAGGAAACCTACTCCTGCCAAGAAAATGAA
LG 2	38952	75.513	AATTCATGATCAACTTAGTAATCTTAAATGTCCCACCTTAAGTGATTTTAAATGGTATAAAGAAGTTTTCATTTCTAGAGTCATGCTTCGAGATGATAGTAACCAACCTTTCTGGAAATGGTATAAAGATGTTTTCATTT
LG 2	83804	78	AATTCACTAGCAATTACAGGCACAACCGTAAGAAATATAGAGAAACTTCTCTAATATTTAGTTTTTTTTTTATTGATAACTTGAATCAATATTACAATCTAAGAGGTGCCTTATATATATGGCACATAGCATAAACCTAA
LG 2	2405	78.711	AATTCCCCCATTGACTGGATCATGCTGCCATATTGCTTCTTTCGTTGACGAGGTTCCAAACCCTTGACCGCCAGCTTGACTAACTCTTTCTTAGGCAGGATGACGTTCAGCTTGGTTTTCTGAATTTAGAAGCGTTGAAG
LG 2	97213	79.627	AATTCCAAGTCCTTTAGTGTTCGAAGCCAAGATTCCCGAGGCAATGCTGGATTGCTGGACAACATGTTCGGAAATCTAAAATTCACTAAATAGGCAGGGAGGGGGAGGGTCTGCCTTGCCGGCCAATTCTTAGACTACCG
LG 2	53375	80.408	AATTCTGCATTGAGAGGTTAGTCTTGCCTTCTGCGCAAAGCGCACTCAATACATGGACTGGTAGTTCAATTGGGTTTTCAATGATGACTGAGGCTGAGATATCAGAACTCAGTGCTCATCATGAGTTCTTGGATTGTAAG
LG 2	53381	80.408	AATTCTCGCTAATTTTTAATTTTGTGTAAAAGGACTAGTCATAGTCTCGTAGGCTCACTGATGAATAAGTAAGCTTCCATGTAACATTGGATGGTATTGGTTTTTCCTAAATGTTTGGATGATTCTTGACGCAGTCGGAA
LG 2	198577	81.122	AATTCAGAAAACTTTAATTCATGTACTCAAGCTGGAGTGCTATCTCCATATGGCGCTTCATCAGGGTAAAGGCCCGGAAATTATCTATCTCAGCTTGAGAGTCTTAAGTGTTCCTTCAGAATAGAGCTCTTGGATTGTAG
LG 2	53383	81.122	AATTCCAACAATTAAATAACTCGGTTCGTAAATGAACCACGTGAGATTTACTCACCTCCAAATCCCGCTGCTTCTTCTCTTATAATAGAGATAAGGCATTGACTACTCTCCGTCAATCACCTAAGGAGTGTACGTCACAA
LG 2	100606	81.122	AATTCACATTAAGAATTTGACTTGGAGGAGCCTCTACGATTACCGAGAATAGTGATGGAGCCAGATGATTCACTTGTGAGTGCTTTTCAATCAGCTTCTGCTTGATGCAACTGCAGTCAACGATTTCAATGGACCCTGCC
LG 2	261920	81.833	AATTCTCAAGTGATGCTAGACTCCTCTTCCTTCTTCTTGCTTGATGATGGAGTATGAGATGCAGGGATAGTTAAGTGATGAAGCTTTATATATATGGGATGAAATGGGTAGATGGAAAAGATGATGAATATGGTGGCGGT
LG 2	228812	81.833	AATTCAAACAATTCGGCCGAAAAAGGACCCCTCTCCACAGCTGAATTTCAGGTCGTGCAGAAGATGATGGCATGCAATTGTGCAGAAGTCGATGAATAAGCTCTGATTGGAGCTACCTTACTAGAGGTGAACTCCGATCT
LG 2	271154	81.833	AATTCCCCATATGTTCGGCCGCTTTGTGCCTCGGGGCCACAATCTCGACGGCGTCGCCTGGATTCTCATTGAGATTCAATCTGATTCACTGCTGCCGGAACTCCGGAAGCAACACACTCGAATTGGCAATCCACATCTCT
LG 2	80513	81.833	AATTCTCAAGGATTTGTCCTACAGGACAACCTGCCTAGACTGCCAATCACAAATTACGGTATATGGCTAAATCTAGACAAAGCTCTAGATAAAAGAAAAGCTATTGACCAATGGGTAGATAACCACATGATGGCTTTTGC
LG 2	296035	81.833	AATTCCAACCATCCGCTATTTTTCCACCACTCAGACCAGCCAGGCGCCATGCTTGTTGCGCAAGCTTTGGTGGAAGACAACTATACTACATGGGAACAATCGATGCTTATGGCACTAACAATCAAGAGTAAGAAGGGCTT
LG 2	64273	81.833	AATTCTGTATTTAGCTAAGCAGCCTAGTATACGCCAACCTAAGTCAGGAGGCTACCATCCTTACCCAGTGTAATTTGAAATTTGTCAAGCAAGAATGCCTCTGTTTTATTACGTGATTGGAACAACTGTTCTGGATGGTC
LG 2	21271	81.833	AATTCTTGAACGTATGAAGAGATTTGGGTTGTCAATTAAATTGATTTGGCTGTTATTAATTTTTGAAAAATGTTGTTTCACAAGAATGGACAAAGAGAGACCGATTTTGTGGGTTTTGACAAGTATATTAGTGTGGTGAA
LG 2	200118	81.833	AATTCACTGTGCTTTCATTGATAATAGGGGCATCTTTATATAGAGGATTATAAGCATAAAGATAGAGTTGTACATGGAAACATAATTGTACATTTATTGGATATCTACTAAGATTCTCCGAGATTATCTCTAATACAAAC
LG 2	258752	82.515	AATTCCTCAAAGAGACAAGACCTTTAGGTTGGAGAACAAGAAATCTATAAGCCTAAAATTCTTAGGCTTTGTAGAGTGGGCTTGGCTGGTAACCTTGAGGTTACGAGCTAGGCAAGAAAGAGAAAAGGAAGGTGGTGTTG
LG 2	173121	82.517	AATTCTTAGAATTACTGTATTAGAAAATCAGGTTATAGTGTCTGATTTGATTGAATTATAATGTGATATGATCCTTTTAGTATAGTTTATAAGTAGTAATTTTTCTGCTACTTAAATGGGTTATTTCTCAAGTGTTAATG
LG 2	228818	82.521	AATTCATTCTTAATTGAGAGCTGGGTTAATTCGAGAAAATAGAGAAAGTATGTTAAAAGTGCCCGAATACGGTCATCTTTGTAATAGCTTTAAAAGCAAGATTGGCCACAAGTAAGAGAGAAAACTGTTGAAAGAACATG
LG 2	190762	83.303	AATTCAATCCATCAAGTTAATAAATCTTTATCTGCATAAATATATATACCCCCTTCCAAACCATACCTCATAAGCTATCCATGCAACTGAGGCAATGACTGTCACTGCTAATGCATTTGAGAACTTCCTATACATATCCA
LG 2	191895	85.536	AATTCATCGCTCTGAAACACACAGTTTGAATATGAAAGAAACTGAGAAAGAGACTGAACTTAAAGAGCAGCTTCAATGTCAGACTTGACGGCAGATTAGAGACAAGTGAAGGCATCATCATCGAAAATGTTAGAGTCCTT
LG 2	118050	86.057	AATTCAAGCCCTGGAGATACCATGATCGTGATGATAAGCAATGAAACTGATGAAACTGATTTCCCTTGATTTATCTTTCTGTATTAATTGCATATTGCTGATATCTGTTTATCTTGATCATTGCTTGATCTTAGGATGTC
LG 2	76312	88.278	AATTCCAAAGTTTAACACGGGAATGATAACTTCTAGTCCTAACAGTGGTTGATCAACTGAAAGACTGAAAGAAACATTGGTGATGGGTAATGCTACTGTTAGAATTGAAATAAGGGTAAGAATCCTAGCCTTTGACTTTG
LG 2	258051	88.872	AATTCCATTATTTCAAAAAAAGAAAAAAAGTAACTAAATTACCTCCAACAAATATGAAATGCCCAAATCTATCTAAGATTACTCTCGTCTAATTTGCATTATATATCTTTCAATATTGAGATTATTTTGGGCAAACAATA
LG 2	35118	90.963	AATTCTATTTCTGGCTATGTAAAAGTCATTTGAGAGAGTGAGAGTGAGAGAGAGAGAGCACGGCGGCTGCTTGGAGGCCATCGTTCTGGGACACCATGCTGGTCTGCTCCTTAGTCCCACGCAGCACCAAACATGTGTCA
LG 2	118074	90.963	AATTCTAGGTCGTCAGATACGATATGCCTCTATTTATAACCCAATTTGAGTTTAATTCAACGGCCCAGATCAAGCGGTGCTTAATCCAATGGCCTAGATCTCATTAGGACAATTTCATTTTATTTAAATGAATTTCCATA
LG 2	168413	92.176	AATTCAAACACACATAATCTACAAATAATTAAGCTCAATAATTTTTGTACTAATGTGAGTACTCCAGATAATTGATGTCGAATGAAAAAAAAACATATTCTCATTTGATAAGGTGCTGCCACATTTTTTTTTTAAAATAA
LG 2	48062	92.176	AATTCTAAAGTTTCTTGTGGAATTGTTCTTAGAGTGCAATCAATCTTTTAGGGGAGTTGACTTGGATACCGAAGCAATCGAGCAGTTTGGCTGAATCACTTACCAAATGGAGCAGTTCATAACTTCATATAATATATATC
LG 2	12058	92.878	AATTCAATATGTTTACAAAGATAGAGTTCGGTCATACAAGAGTGTGTGTTTAATTAGGGTTCAATTATAAAGTTAAAGACAATATTTACCTTTAAATCATAATCCAGTTCATAATTTATTTTTATTTTTTGTCAAATTGA
LG 2	27686	93.582	AATTCTGGTGTGCGAGCGTGCTCATCCAACATGATCAAAACTTTGATTTGGTTCTCTTCAAATTTTTGATTCGTTTATTTGTTGTGTAAATTTGCAGTATGATTAGATGGGAGTGCTCCTGAATATCATTCGCAAAAGGG
LG 2	289197	93.582	AATTCAATGACTTATTCAAAATGTGTTGTGACTATTTTATAGACGTAAGATGACTCTTGGAAAAATAAAGACTTTTCACCAAAAGTGTCTTTTGTGAATGGTCATGACTTCTCAGTGCATAGCCATTTACATTTATTCAA
LG 2	207966	93.582	AATTCCGATCAATAACTGCATTTATATGATGGTTTGAGACGAGGGAGCAAGAATATAAAGATAAAGAGGCTCTGTGGCCAAAGAGACGAGATTGGGTAATGAGTAAAAGTAAATGATTGGACGTTGTATCCGTAGGATTA
LG 2	118060	95.218	AATTCGATTTTATCAGTTTCAGTCAACGACATGTCAGTTTCTTTCATCAAAACCCTTACCATTAAAGGTATGTAGTAGGTTGTGGTTGAAATTTGATGGCTTATTTTGTTGAGTAATGCCACGTCTTTGTTCTCTGAGTT
LG 2	95691	95.219	AATTCTTTTTGCAGCCAGCATTAGTGTACTGCTAAGTGATGACAGCTCCAAAAAAAATGACATTGATTGACTAATTGTAAATCATGCTAGAGTTACAATACAGACTCATATTTCTTCCTTCACTTATGTTATAGTATTCA
LG 2	281080	95.219	AATTCATGATAGTACGTTCGTAGCTGATGACGGAAAAATGGATGATGTCTTTTGATATCAGCAGGTCTTATACGTCTTAAGCTTAAAACCTCTGTGAGTCTAGTAGCTAGTGCAATAAGGCTCATAATTTGGACCTTGCA
LG 2	167014	97.277	AATTCTATTTTGCTTAGATGATCGTGTTTATTGACCCAGAACGAATGTAACTCCTGTGGGTATGGATAATCAAAAAAGTGTAGCGATAATTTGAAATGAGTTGCCCTATTTCAGCAGCAAACATTCAATAATCTCTTCTA
LG 2	224173	98.813	AATTCTCGATTACGCTGGGTGAGTCTAAGGATTAAAATATACGTAGATTTATTGGAATTTTCAAATGGAGATATCAGAAATATTAAGGATGATATAAGAAAATATATTGTTTTTGAAGGAGTCAATTTATTAGAATTACA
LG 2	21278	98.813	AATTCAGGATCCAGGAGAGGGTGGGGGATCTGTTCCTCTTCTCTTTCGAATCTGTTCAAGATCATAACAAAGTATTACGGGGATGAGTCTGGTGTTATGATCGCACCCCTGTGTGTTTTGCAGAGTATGATGGAGTCAAA
LG 2	292075	98.813	AATTCTAGAGTGCTTGATATAAATACCAAACTCTATCCGAAATCCACGCTCTAGATAAGAAGATGAAAAAACCTCAACCAGTAGATGATGAACTGACGACAAACTGACCTTGATGTCGAGAAGTAATCTCAGTCTTTCTC
LG 2	64272	98.813	AATTCTGCAATCCAGCAAGATGCATATTCCAAAAATTAACATTTCAGACAGATTTTTGGAGCCCATAGATGTTGCAAAATACTAATTTCAAAAGATAAAGGGTTGTAGAAGGAAGAGCAAAAGGAGGGTGAATGAAGTGA
LG 2	289198	100.535	AATTCATCTTTCAACCTGTCTTTTTACATATGTGTATTTCTTAGTGTTTTGAAAACCAATTGAGTCTTTCTCAAGAGAGAGTTCAAACAAAATCTAAGTTCGATATTCTTGAGATTTGGAGTGCGCTAGCTACTACCGCA
LG 2	239611	101.45	AATTCACGATAATGGAATCCCATCCATTTTCATGTAATCTGTCTTGCCCTTTATGACAATATACTATATTATACCAGATAGAATCCCATTCTTCATGGAAACACTCTTGTTTTAGACTTGCCCTTTGCAGAATGAATCAA
LG 2	239608	101.45	AATTCTGTTTGAGGAAGATGACTTTTGGTTAACATGAATTAGCAGCTAGGACTAAATGCTGATCCAGTGTATCACCTTTTACAAATCTCACTTCCTCTTGCTTAAAGGCAGCGGCGGAACCAGGATTTGAAAGTTGGGGG
LG 2	40847	101.45	AATTCGACCACCACTTATTTTTTGTCTCATGCTCTTATTGCCTCTGCTATTGTCCAGTAAAAATTTTGAAAAATATCCTTAGTAGTTCTAAACTGGCACACGTGGCGATTGGTCATTTGGTAGCCGGACCACTTCAGAGG
LG 2	293425	102.672	AATTCACGGCCGAGGCCGGAAGAGGCGCCGGTGACCATGACGACCTTGTCGGGGAGGTCGCGCCATGGCTCCAGGTGATCGGAGACTTGCTTCGCCATTGCTGAGAGTGAATGGAACAGAGCGGAAAAGATGGTATTAGT
LG 2	27685	103.926	AATTCTTACACCACCAGATTGACTCTGAGTAAAGGCCTCGGAGATATCGAATAACCTCAACAACCTAAATCGTGACTCCGCCGGCAATGACTCCCATAGAGAAACCGAGGCAATGACTTTCATACCCACACTTCCTTAAT
LG 2	276890	105.989	AATTCTATCGTGGTTCATGTTGGTGACATGATCTTCATTGGAAACCCTTAAAAAGTTAAGGGAAACCCTTAAACACTTGAAATCCGAGTTTAAGATGAACGGTCTTGGGAGAACACGATTATGTCTTAGTTTGGAACTTG
LG 2	278398	105.989	AATTCAACCAAATATCAATACACAAGTTGTGCAACACAACTCACAACACAAATCAAAATTAAGAAAACCAATGAAGATCGAAACTGCCACCACGACGGCGGCACCGCGACTGTAGAACTTACCTAAGATCATCAACTCAG
LG 2	89050	107.364	AATTCTAACAGGTGATATGTCCACTAGTACTATTCATTTCTACATTCAACTGGCCAGCATACAACACATACAGAACATTTGTTTACTCATGAATATTGACTTTATAAACAAAGATATTGAATATAGATCAATCAGTGTTA
LG 2	79378	107.364	AATTCCACCTTGTTAGCACATCTAAAACACAGACTTTGCTACAATCTAATATCTCTTTTTCAGCATGTAGTTTGAATACATCAAGTCTTTGCCCTGAACTCCTCACGTATCGAACAACATTTCTAATGCTTGCCACTGAC
LG 2	196722	108.172	AATTCTTCTAACTATAGCAAAGCTCAAATTCGAGATTAGAAGCCATAATTCACCTCAAAAGTTTCAGGAATCCAAAATTTCAATCATTTGATTTGTCATCCACAGGTTGAATAAGTGAATGAGATTTATATGGTTATTAG
LG 2	229434	108.172	AATTCAATGGCTTTACAGATTTAAATGAATATGAAATTTACTTTTTGGTAATTTAAACTTTCTATTATAAGGGTAGATTTTGTGCCTTTTATAAATTTACTTGCACCCTAACTTAAAGGTAGAGGTTTAAGTTTTTAACA
LG 2	8253	108.976	AATTCTGAGTTATTTAACTTATCAAACTTCTTCCACAACGAAACTTATGTTATCCTATTAAACTAAGGAAGAACAATTAGCTTTCAAATGCTTCACTAGTCTAACAAGTCAGATATGCTCACAAGGGTTTCTATGATAAA
LG 2	222115	109.758	AATTCTTCCTTTCCAAATTTAGATACTTGGAATAAATGCTTTGATTTTGACTCCATAAATTTTCTCTCCAACATTAACTTCGCAAACCCAAAAATTTTCTCACTATCCTTGATATGCAGTGGTGTTCACCTGGTCAGTTG
LG 2	222123	111.633	AATTCCCCGTTAGGCAAATAGCCCTTACAAAGGTTACTTCATATCATCGTCCTATTCTATTTGATTCAAACCAGGTACTAAGGATCTTACAGTGGTATGCTAGAAGAGTTTTTCCATGTAGGGTGAAAAAAGTGCTTATC
LG 2	281282	111.633	AATTCAAGGGGACATTTGTGGACCTATTGACCCATCTTGTGGATCATTTCGATATTTTATGGTCCTAGTTGATGCCTCTACAAAATGGTCACATGTTTGCCTCTTGTCTACCCGTAATGTGGCATTTGCCAAACTACTTA
LG 2	187524	111.655	AATTCACACCTCCAAGGCAATTAAGGACCTATGAAATCCCACAAATTGTCGATGACTTTAGACTTGCTGCAAGGAATGCAATCGAAGCTGGTAATCTTCCTTCAACTTGATTATGAATACAACTCGGAAGATTGATTTTG
LG 2	222134	112.473	AATTCTACAAAGTGGAATATCCACTATGATCGATCTAGTACCAAATTCCTACATCCACCATCAGTCTCGGCATTAACGAACCAGACTTCAAATCTGAAGTAACTGCCAGCACCCGACCAAACTTCAATTGGGCTCACAAT
LG 2	102854	112.473	AATTCTATGCAGGACCTGTCTGAAGCAGTGATGCAGTAGCAAGTAGCAAGGAAAACTGTCTACCATTGTCATCCATTTGAACAGTGGATGAGGCTTACCTAAAGTAGGTAATATCTCAGTCGAAGTTTTGAAATTCCACT
LG 2	196721	112.473	AATTCTTGGGCTTGTTGTTATTATTGAATTGGCATAGGTTTCGGCCCACAATTTCGGTTTGGAGTGTCTATGTGTGTGTGAGGAAGCGTGTCACCTCCTTCGATCTTTTGTTTTAGCTTGTTAGGTAGAGCTTAGTGCGT
LG 2	151715	112.473	AATTCACCTTAATTGACCCTCTGCCATGCAATGAACAATTATATTTATATTCCTTGTTACTTGCAATCATGCTTCCATACGCTTCGTGTCCACTACCTATTAATTGCATGGATAACTTTGATTCCTTGCATATATATATC
LG 2	138553	113.161	AATTCATACTTGAAGTCTCGAAACTACGAGAATCTGATAGCTCACCAGACGTTCACTAATTTCAACAAACATTATATCGACATGTTCATAATATCAAGCTAGCTCTACACTAAAAGAGCAAAAGCGGCGACACAAGCCCC
LG 2	138552	113.846	AATTCAAATTTAGTTAATATCATTTAAGAGTTTCAAATTTGAGTGATAATCATAATTTGCGACTTTCTTAGATTTGATTTCACATTTAATTTACGATCTTATATGCATAGTTCAAAATTTAGGTTGTGTTTATAATTTAA
LG 2	102835	115.238	AATTCTGGTGACCACTCGAAAGTAGGAGGTTGCTCGAATTATGAGAGCAACCAATGACATGATCACTTTAGAGAAGTTGAGTCATTTAGATTCTTTGGAACTATTCTATAATGTTGCATTTCTGGATAAGTCCAACAAGG
LG 2	180749	115.238	AATTCTAGAGAATTGAACGAAGTGTGGTTATAGCATAGACGCTTAGGGTATCATTCTTTTAGTGTAATACGTAAAACTATGCCCTCTTTATTTGTTGGCATTAATGAGTCTTCCTTACATTGTGAAACTTGTGTTTTGGC
LG 2	180734	115.238	AATTCCCCCCTTAAAGAAAACACACGTGGTGTGCATAGATGGTCAAATAAGCATTTCTCCAAGGCAAATAATTTTATGCATGGAGGAGAGGAACTAAAGAGTGTGTGTGTGTTAAAGCAAAACAACCTTATGATGCCTTC
LG 2	281281	115.934	AATTCTCTGTAGAAAAGATGGGGATTCGATATCTATCTTTACATAAGATGGTTTAACCACCAATTTCCCTTGTGAGCAGGCTTCGCAAGGGTTGCTTGGAAAAACAATATGTTTAGTCATCAATGGATGTCCATTGGAAT
LG 2	180740	115.934	AATTCGATCAACTCCTCTCTTCTTTGATTTCAATTTCATTTGTTATATTTCATTCGATCAACAAATTTGTTGCCTTGGTAGCTATTGGTGGAAAAGAATAGTGTCTATATCAAATTTCTAAAAAAAAATTCCACATATTT
LG 2	31478	115.934	AATTCACCTGCTAGATCAACATCTACCAAGACTCAAGCAAAATATCCGAATTGTCGTTCCTTTGCAGCTTTATCAATCTACTATGGAGTGCCCACACCCCTGGCTATGTCCATAATATGTTGTTAATGCATTTTGGCTCA
LG 2	274124	118.148	AATTCAATCAATTTATGCATTTTTTTAGTTAAATAGGTCGTATTATTAACCCTTAAATGGATCATTTTGTCTAACACAACACGACCTATTTGTTAAATAGGTTAAGCAGGTTGGAAACGGGTAACCTGTTTAATAAATAG
LG 2	234641	118.849	AATTCCTATGGAACTTAATATATTTTCCATTCGTAAGTGCCTTTATGGGGTGACCCAACCACTATTAGAATACCACAAGATGGTCACAACTTACCAACGAGTTCAAAGCAAGTAGTTTCCTTCGCTACCACAAAACATTA
LG 2	234652	118.849	AATTCTTCCTTTTTTGTCAAAATGGAGAAGAAAATGGACCCAGCCGTTATATATTCCTTTTCGTTTTTTGTTGGTTTTAATTTTTGTTTTAACGACTTACTATGTACACTTAACTGAAGAGAAATGTCTTCATACTAGAC
LG 2	20046	118.849	AATTCAATTCTCTTCAACTAAACTCACTTAAATTGTTTTCTTTTCAGTTTATTCATAATTCTGTGTATTCTCTCACTGCTCTCGGTGGAACGACATTCATACTTTTGAGTCTATACTACTACGCGACTCCTGCACTTGGG
LG 2	237601	120.348	AATTCAAGCATAATCAACAATCAAAATCGTACTCTCAGGTTAGAACTTGCTGATTAATTAGATGATATTTGATACCTGATTTGAAGCTAATCGTCACCGGAAAGTACACAGATAAACGGCGGAGCCCCAAAACAACCAAA
LG 2	27217	120.348	AATTCCAATTACAGAAAGCTCACAGCTTGTGGAAGAACCAGGAAGAAGGAGAACATAAAAAGAGAAAGAGAAAGAATTAGAGGATAATATTGTCATTTCTAACTAAAAATTGAGTGAAAAGTTGTATATACTCTCAGCTT
LG 2	28765	121.031	AATTCTTATTGTGGGCACCCTATAAATGATCCTTACTCACCCACATACAATCCCGGTTTGGAGGAATTACCCTAATTAAGTTATTTGGATGATAGGAGGTGTTTGGAGTTGGAAGTGTGAAGAAAGCAAGAATGTCGTGA
LG 2	277660	121.031	AATTCAGAATCATCCAGAGATAGAGAGAGAGAGGTACAGCTTTAGACTGAGAGTGCTAGAACGATCCAGAGATAGATGGGGAGATAGACTGAGACTGTGATCTGATTCGTCATCGCTGCAGGCAAAAAAAGAGAGGCGAA
LG 2	274132	121.031	AATTCTGTACCCCAGAAATGGAAACATAACTGATAATGATTTAAAATAGAAAGTTGGTTTTTAGCAAGGGTGTACGGTCTGATTTGCAAGCGGAGTTAGCTGATCTGTTGGGTGTTGACAACTTGGCATTGTTCAAAAAC
LG 2	181128	121.031	AATTCAACACCCTTTAGCAATCATGCAGTTCTCAATCAAAGCAATAATAACTTGACCTCACTCAATGATATTACAACGCCATAAAATGATGATTAAGGGTACCAAGATTTCTGCACAATCACTTCCCCTGCAGATAACAG
LG 2	28742	122.42	AATTCTTGAATAATAGTGGTATTGTTCATCAAGTAGCATGTCCCTATACTCCTCAACATAATGGAATCTCAGAGAGAAAGAACAGACATTTAAGAGAGACAGCTGTAACCCTTGTACAAAATGCCTCACTTCCCAATCAG
LG 2	287301	122.42	AATTCTGGTGGTTGCTCACCCACTTCTTCAACCAATATAAATGTCATTACATTTCCATAATTATAGTTGTCATTCATGTTTCACTATCTAAATGCATGCATCCTATAGAAATCCAAAGTTCTAATAATATTTTTCACTTG
LG 2	8336	122.42	AATTCAGTTGTTCTTAAGTAGCTCCAACAACTTATTGTCTTTGATTTAGTGGTTGCATTGTATTTCAGATGACACATTTGTATTTCTATTGTGTGACAATTAGAATATAATATGGAAACTATATAAATGCCATATCTTAT
LG 2	137526	123.76	AATTCTATTCATCTAAGGGTATCCTTCACCAAACCAGTTGTGTGAACACACCGCAACAAAATGGTGTTGTTGAGCGTAAACACAGACATTTACTAAATGTTGCTCGAGCTCTCCTTTTCCAAGCAAGTTTGCCCAAACAG
LG 2	96020	123.76	AATTCAAAAAGAAAATATATTATCTATATTATTTAGATATTAGAATTGGATCAAACTACATATAAATATGAGCATATGTATACTATTTAGTACTTACTGTGTTTTATGTTAAAACTTGGTGCACATCCTTATGATACCAT
LG 2	222129	124.459	AATTCCTTTGATTCATTGTGGAGTTGGATTATTTGACATAGTTACTTGGTGTCTGCAAACTTTGGTTAGAGTATATATGGCCACTAGTCAAACTTCATTTCACATTTATATGTTGCTTGGTATGATGACGAGAAGATTGA
LG 2	131328	126.214	AATTCAAGGTCGGCAAAGAGCCCAAAGATGATGGGATTTCACCGGAAAGCGAGTTGTTCGCCATGTTCAAGTCACTCAGGAAACTACAGCTTCCCAATGACTTGGGAATCGAAGAAGACAACAAGTTGCTCTCTAAATGC
LG 2	40387	127.033	AATTCACAGCATTTAGGGGATCGAGATTAGACATAATGGGGACCAACTATGACAATTCCTATCATTCATATTGAATGTTGACGTTCTAATTTCCCCCTAATGACGGGAATACTGTCTCATCAAAGTGATAATCCACAAAT
LG 2	172658	127.033	AATTCAGTTACCCAAATCAAGCGGCTCTAAACCATAGAGCGCGTTTGCGATTAGGTTGAAACGCTCACTATATGGATTGAAACAATCCGGACGGATATGGTATACCATCTAAGTGACTACTTGATTGGAAAGGGATTTGT
LG 2	112271	127.033	AATTCTTGGGGCTCGTTCCTTCTTCAAATTGAAGAACTCCACAACATTGACTAGAGCCACAAGCTCGGAGAGAGGTTGAGAAAACTCTTCTCTGTCCAAAACCCATCTCAGGAAGTGTGTTTGTAGCTTCTGTCTCTTTT
LG 2	51748	127.033	AATTCCACAAATGGTCACTCAACTATGACTCATTCGACACTTTGGTCACTCAAGTTTCAAATATATCACTTTGGTCACTCAACTATTACACTGTCAATCAGTACTTTAGTCACTTTGTTAATTTTTTTCATTAAAAAAAA
LG 2	234647	127.033	AATTCTTCTTTTGCTCTAACTATGTTTTGTGGTACAAAGTCAAATAAAAAACAGAGAGAAGTCATCAAAGTAACAATAAGGGGATGAAAATGGATGCTGTAATGAGTATCTATCAATCTAGTAAGTACTCTCCTGCTCTC
LG 2	142593	127.033	AATTCAGATTTTTACCGTGACTTCTTCATAACAAATGTTCCACTATGAGTGTAAATCATCCTGGTAAAATTTCAGAGCTTTTCGTATAGTGGTTGGGCCGGAAACGCTGCTGGACCTCTTACAGGTCCAGTTTTCCAGTT
LG 2	40388	127.885	AATTCTTTTACCTTCTTGGACCGGAAAGACCGAGAAATACACATACATTGAGAAATACACGTGTTTCCCCATTATTGGACCTAGCAATATAATACTAAATCTATGTTAACGTCTAAAAGTTCGGCGGTTGCTGAACCTTT
LG 2	40386	127.885	AATTCACATATACATGCCGCAAACATGCCTGGAAGAAATGATGTCCCCTCAAGAGGACATGACGCCACCCAGAGAAGATGGGCACGGCGCCGCCGCCATGGAATGGTGGTATGGTGACGCCCCTAGGTGGCATAATGGCG
LG 2	93126	128.183	AATTCTAAACCATTAGATTTATAAGATACACGTGTCTTGATCTTCTTCAAAGCTTAGGTAAGATTAGGCAAATAAAAGATCAGGAGAGGATCCGCGCCCTTAAGGAAACCCTGTTTGTGTGTGCCTAAAAGAGTGAAAGA
LG 2	74721	128.582	AATTCTGTATGAGAAGAATGGAAGTGAATTTCAAGCTTGTACAGCAAGTCAAGACCCTAACTTAATTGTACGACACTTGGAAAAGTAACAGATCAGTTCACCATGGATCAAAGACGAGTAGCAAATTAAAGGAATTTGAG
LG 2	149286	128.582	AATTCAGAATAATCATCATCTTCTTCATAACTTTTCCGAATTTCAGATTCAGCTCTTTCCGGTATTTGAATACATACAAGGAGCAAAAGATGAAAATTAATTTAATTGCCTAAAGAATGAGAAAGAATACCAGAATCGTT
LG 2	27218	128.582	AATTCAAAAATTTTGCACAATTAGAATCCAAAACTAAATATAGAGATGCACATATGCAAAATCAAGCCCATAAATTGAAGTAATTTGTGGACAGAGGGCCATCAATCATCTATAACCCAATCTTTTTCTTCTACAAAATT
LG 2	289641	128.582	AATTCAAGGATTATAATCTTTCTTCCATTATTCTTAACTTTCAAGCAGCTGTAGTATAAGCTCCTAAGCTTTGATTAGTATTAATAGCTAAGCCTATAGCCCTAGCTGACCTCCTTAGATCTTTAAAGCAGAATCTTGTC
LG 2	234650	128.582	AATTCTCCACTTCAATTTCCACCAAAATATGTGTCATTTACAAATTCATTTGCAGTATTCAATTTCTATTTCGTAAACAAAGTTTTTTTCTATTTTATTTTTTATTTGTTTTAAACTTTCTTAATTTATTATACAACAGA
LG 2	221316	128.582	AATTCCATTAAAGATTTAATGCAAAGTACTTTCGAGTTGTAGTCAATAACTGACTTGAAATCACAGAAGCGGAGGTTATGCCATGTTACTTCTAGTTCAGGAAGAAAGAAGTCACGGACGTTGCCAAATCTTTCTTCGAG
LG 2	234651	129.928	AATTCTTTTACCCGGAATCATTCTGATTCCTTTATGTGTTAGTAAACGCAGGAATGTTTTTATCCCATAATCATTCCCTTTCCTTCCAAGTAAGTAAACGTGCCCAAAGTGATTGAATTATTTGATGGCTTAGCTATAAA
LG 2	43643	130.002	AATTCTTTTGTGCTTCCAATTCAAACCATGTGCAACTAAATTCTAAGTAGTTTGGGCATGTTGAAGCCCCAAATCATGATTGTATGCCATGCTATGACAGTTAATTAGTTTTTGTTTATTCAATGGATGAGAACCTAATT
LG 2	287296	130.019	AATTCTTCACTATGACGGTGGTAGTAAGGATCATAAGTAGTCGGCTGGTAGCTCAGCGCAGCTACTGTGCGGTGTTTTCCTGGCACATATGTCCCTTTGGATGCATTTTTCCTAGCGTCAGTCTCTCTAAGGAGATGCTC
LG 2	54436	130.708	AATTCATTAGATCAATAGCCAAAAGGCTAGAGTGTACCATAATTTACATAAGCAAAAGTCGGCAAGAAAATTCGAACTAAACTATCTAAGCTAGAGCAGATCATTAAAATCTCTAGGACGCTCACATTTAAGCGAGCTTA
LG 2	260880	131.387	AATTCCCTTATATAGATGCCTTGAATTATTTAAAGAAAAAGAAAATCCTTTAGTGAAAGGTACCTTGCATTCTTCGTAAGCTAGAGATATTTTGAATACCACTCCAAAAGAAAGGGAAGCTATTCAAGTATTTAAAGTGA
LG 2	43648	132.044	AATTCTGTAAAAGATTCACGACCCTTTTCAAAATCCTTACTAGAAATTGATAGTTTTGATTAAAAGCTCAAAGCAATATTATTGTTAGTTACAAGCTAGTGTCAAATATAGCCATAGATTACTAGTCTATGTTAGAGGAA
LG 2	74277	134.154	AATTCAGAGTAGTCCATGCGCCACTAGAAGCAAATTTGGTAACTCATTTATTTGCTACCCATGCCTTAAGAAATAGTGATAGCCAAAGCTAGTTTGTACATTGTAGCTCCTAAGATTATAAGAGATGCAATTTTTGAACG
LG 2	180742	134.154	AATTCTTTAAAGAAGTTAGTGATAAGGAAAATAAGGAATTTGAGTAATACCTAACGTCAAGTGGAAATTAGAAGTAACAATTGTGGACCTTATGTGGTTTGCATGAGTTTGGATATTCGATTTCAATAAATGAAATAAAT
LG 2	253510	135.667	AATTCTCGATCTTCAAAACATAGTAGAATCGAGGCCTGATGAATTTTTTGATATCGCTAAAGTGACGAGATCATATATACCTGCTGCAAACGTGCCTGCACTGCAAGGATTGATGTCCTTAAAATTAGAGGACATGATTC
LG 2	43283	136.384	AATTCACAAACCAAATCCTCAAATATCAAAAGTCCTAAATTCACAAAACAACAACCGACAGCCCAGAACCAATTTCCCAGGTAAAGAAACACCAAAGTGCCAAACCTTTTAAAGGAAGGAGCAATTTCAAAGAAAGGATT
LG 2	95640	137.345	AATTCCTCTATCAAAATATACTTTCAAGTTTATTGTCAGAGAGTTTTTAATCTTAGCTCTCAGTTATGGTGAATGGCTATATATAATCTGAATTTGAGTTAGTACTGTGACTACTGTCACTTGCTCCTTTCACAATTTTT
LG 2	273923	139.268	AATTCCCACAGACGGCGCCAATGTTAATGTCTAAGATTGAGCGGTAGCCCAAATCTAGGTTAACGCTGGTCCGGTGGGTAGACCGCTACTTGGGATGTCTTTAGAGCTCCCACTATCTGTCAAGTAAAATACAACAGGCG
LG 2	19501	139.268	AATTCTTGACCACATTGATGGGTCTGAAATTGAGTTGTGGCAGAGAGAGAGAGGAAAGAAGAGGAAGAGAGTACCTGTTGTCTAGGTAAAGAGACCAAAGACAAGGAGATCATGTTTAGATAGTTCTGCTTTGCTGTTGC
LG 2	273917	139.268	AATTCTACCTGCCCTGAGTTTGCTCGATTATGTTGGACTCGTGTGCGAGATATGTGAAACTGAGAATCACGTGACGGGTCAAAATTTCAATGAATTTTGATTTGTGTGAAGAATATTTTTGGGATCTCAAAATTATATGT
LG 2	285334	139.97	AATTCCTTGGAAATTCTGAGGTTTTTGCACAAATTCATAGCTACATCTGAATTGATTTATACTCTAAATGTTGATGAAATTTTAAAGCTTCTTAGAATGATTTCTCAGTATAAAGAGGCTCTAGAATTATGTCAGACACT
LG 2	117050	141.414	AATTCCGTCCCATATTTTTTACAATAGCTTTCTCATGAAGGTCTTTTTGGGTTTCATTTCACTCCCCCTGTGTACAAGCTTTATCAGGTGGTCGATGACTTTGAGTTGTGGATTCTTGAGTTTGTTGCATGTATGGGATA
LG 2	70782	141.414	AATTCTGACTTTGATTGACTAATATATTAATGGGTTTATCTTCGATTTTCACTTTAGCTTCTTCTATGATCTCTGTATTTGATTCTTTTTCTTAGAAATTGTGAATCTTGGTTTTACTTTAGAGTTGAGTGGACTGAAAG
LG 2	70784	141.414	AATTCTTCCAACAAAATGATGAAATAATCAAATGCCGGTCAACCATAGTCAATACTAATGAAGGAGCGGAACCAGAAATCATAACATTGCGTGCGGTGGTGAAAAGTTAAAGGAAATGCATCTTAATAAATTAAGATGAT
LG 2	70775	141.414	AATTCAGTTTTTCCATCTTTTATTTAGTCTGCATTGTACTTGGGGGTACTTTTTTGTCCCATGTTTTTGTGATTTTAGCTTTTTCATTAATAAAATTTTACGATAAGGGGATGGGCGATGGGTTCCTAGAGCATGGTAGG
LG 2	221308	142.614	AATTCATGAATCAACTCAAATCTTCACAGCCATCTCCTTCACATCTACACAGCTCTTCTATGAAAACTAAGAGAGAGAAGAAGAATGACACACTTTTGATCAATCTTCTGGTTTTAAGCAATATAGCTACTGAAATCCTT
LG 2	70772	142.614	AATTCATGATGTCTTTAAAAATCCTAATTAAATACATTAAGACTTTCATGGACTGTTAAAAGTCTATATTGAATACACCAAGACTTTTAAATTTCATAGATTTATTTAAAAGTTCTACTAATTCCATAGACAATACATCC
LG 2	70773	143.337	AATTCCACCAAAATCTAGGGGTATTCAATTAGGACTTTTAAAAATGAATAAAAGTACAGAAGTATTGAAAATATCATTCGTACTTATGGAATTAGAAAATCATGGATAATCATGGACTTTATAGTGTTAACTATACATAC
LG 2	45062	144.036	AATTCATATCTCCTCCATATTCCACACCTAATACATTCCATACATATCTTCTCTCTTCCAATCATTAGGCCGTTCTTGTTATGCCCCAGAAATTCGTATTTATTTTCCTAAGATTTTCTGGAATTTAATTTAGTGGTTGT
LG 2	70770	144.036	AATTCATGAATCTGACGATTAGTTTCCAAGTTTTGATTGAATTAATTATATTGCATTTGAATGTTAATTGGATTCGAAGGAGGATTGTGATTGCAACCTCTGCGTGGTAGCATAATTTTTATGAAATCATAAGCAATTCG
LG 2	225657	144.036	AATTCATGAGAGTGAAGAGAGAGAAAGTGAAAAAAAGAGGGGAAACGAATATGGGTAAATGAAATTGAGCGAGAAACGGAGTGGAAATGTGGAGAAAAAGGTAGATAAGGAGGAAAAATCAACAAGATGAAGATGAAATT
LG 2	45055	145.344	AATTCATGTCCTATGTTGGCTTATTCATTCATATATATCTGAGAAAGATTGCACCAGTAAGTTAATCAAATATACTAGCTAACTTTCTTAATCACTTATGCTTTTATTGAAGGATGGGGTGTCTTGGAACCCATAGATTA
LG 2	91716	145.344	AATTCTTTGTAAAAATGATGGGGAATTAATATCAATCTCTGCAAAAGATGGCTTAATGATCAACTTTCCTTGTGAACATGCTGTACGAGGATTGTTCCTTGGCAAGATAATATTCTTATTCAACAATGGGGTCCATTGGA
LG 2	124493	148.554	AATTCAAATATGTAAAATATAAATAAGGGTAAATTAGGAATTTTGATGAATAAAAATAAAAAATGAGGTATAAAAAGCAAATTAGGAGGTCCGAATAGAATCATCCATCCCATTATGCAATGCCTTCAAAAAACTGAAAC
LG 2	166318	150.198	AATTCTGTGCAGTTGTTACTGGTTTTTGTTGAAATTAGTCTTTAGTCACAAGCATGCATGTTTGAAAGTTTTCTTTAATATTATAATTATGAGGGGTTACCGAAGATATGATGTTTTGACAGACTTTACTGATTTTTCGT
LG 2	225406	150.881	AATTCTGTTGGAGGGTTTTCTGAAATTTCTGGTCAACACTTTAATTCAAGAGCAGAGTAAGAATGTTGTCCTTATCTTGATTTCTTTTCTCTTTTCCAATTTGAAGTGAGTCAAATAACATGCAAATGTTGATCCATAAT
LG 2	149768	150.881	AATTCAGGCTTTCTCAATTTTCAGCACCTCATTTTCCTCTAACACATCCCCCTTCTCTTCGTTTATTCTGCCAATTTCCTTTTCTTTCTCCTCAACATCTTTTTTCAAAGCACTTAGCTCTTCTTCCTTTCTCTCCAGCT
LG 2	232594	151.612	AATTCGAGAAGATGAATGTTACTTGCCACTAAGAACTAGACCTGATTATATTGGACAGAAGCTAAAACAAGTACAAGTCACAGAAGCGCCACAAAGAACTAGACCTGATTAATGTCTCAACTGTTGCAATCTATGAATGA
LG 2	63144	151.612	AATTCACTCCTCCAGATTTAAGAGCCCTAATTAGTCCTATAAACTACCCCAGGAATTAGTCCTGATCTGATAATAAATTTACCAGTTAATGATTTTGGCGGCAAATAGATTGATGCATTCACCCTTAAATTTGATTAGAG
LG 2	166313	152.28	AATTCACTACTACAAAAAGCTAATCACACAACGGAACAGAAATCGTCTGTTGTGTGTTTGAGTAAACTCTATTGCACAACGGTATTAGTGATGTTCTGTTGTGTGAATGTCAACAAAGTGATAACTTTTTTCTCAGAACT
LG 2	91416	153.669	AATTCATGATCTCGTCAGTAGACCAATCATAGCTAACTCATTTTATTTATTATTACACAAAAATAATATATAACAAATAACAGTTCAATTAATCATGAACTCATCACCTCCTTAGTAGACCAATCATAACTAACTCACTA
LG 2	292190	153.669	AATTCACGTGATTCTATAGTGAACTCATGTTCCTCCATCCTCGACCCCTCTTTGCTTTCGGCCTGGACTACGTGCATGGATGCTTCCGGAAGGTTGTTATGCCTGGAAATGCAGGCAGGAAAGCAATGATTTAGCAGCGT
LG 2	203853	154.374	AATTCTTGAAACTTGTATCCAAAGTGAAAGAACCACTTCACAATGATCATTATCTACCTTAAATATTTTGAGAAATCTTGAATTTTTTTAGAATTTGACTACTATCTCACCGTTTTGTTCACTTTGAGATCCAGAGAACA
LG 2	183684	154.374	AATTCGAAGATGGGCAAAACTACTTGGGGTTCATGCTCTCCTTCATCCTAAGTTGAGATTACAGGAGTTTTTGAGCATATATGACATCATGCAAGAGTTTATAACTGCTATTTTCAATACTCTTTGTTTCCTCTCCCATA
LG 2	183680	154.374	AATTCTTAGTTATGGCTTTGATAGGCTTCAACTTGTTCTGGGGCTTTTTCCTTTTAGGCTTCTCTATGAGGTTTATGGATGTAGCAGGTTCCTTTTCTTCCTTGATCCTAACTTCCTCATCCACACAGATGGATATAAGT
LG 2	91623	154.374	AATTCATCGATGAACAATTAGTAAACAAAAGCCTCATCTTAATTAATTGAAAAAATAAAAATTGAATGTCAAGCAATTTTGTGGATCATGTCTAGGGGCTTCAGGCAACACCCCCACTAAGAAAAGTTTAGTTATTCATA
LG 2	115208	155.057	AATTCTGAAAGAATCTATATTGGATACATACCTTTTGCCTTTGGGGGTCATATTCTTATTATTGCTTCATTTCTTGATAAATCAATAAAAGTAGCCTTGGTAGTGTTGGATTTTAGCCATGAAATGGGTATTTTCAACTG
LG 2	255584	155.057	AATTCTTCATCTCTGTTAAATAATGAGTATGAGTGTATGACTCGGTATTTGAACTACAAATTAATCCCCACTATTGACGGGCAGTGAAAAATTGAAATATTTGCGAAATGTCTGATATTTCTATCGGTATATTTCTTTTT
LG 2	35621	155.746	AATTCCAGAAGTGGAACCAACTCATTCACTAGTGGACTTCTTGTATGTCTTAGCAGTACTTTTTCTGTCTCAGGACTAAGTAGTTCTGCTGGTTTTACTAGTTCCACGGGCCTCAATTCAGACAAGAGACAAGACAAGGC
LG 2	88638	155.746	AATTCCTTAATGATTACATTGTTAACATTGTGATTTGGTTTGAAATTGACATATTTTCTCATGCAATACAATATATTATAAAGAAAATGTCCAAGGACCATAAATGAATTGAAACTTATTAATGCGGGAAAGAATAGATA
LG 2	91425	155.746	AATTCTTCATGTTCGCGTAAGCTGGCAGCATCAAGTTCTTCATGCCCCTATAAAAAGAGAAAACCAGATTAAAATATAAGAGTTGGAGACTAAAGCCCTTCCTCACATATAATATAATCCCATTGTCACTACCTAGCAAT
LG 2	163909	155.746	AATTCCAACTCTGAATTAGTTTGCATTAGGCTTCATTCTTTAATTGCCACGTTGTCCTACATGCAGAACCATTTTCTCTTCTTTGGTTCAATGGAAAATAAATGTGAGTAATTTGTTTAAGCTTGCGGGTCCGGTATTCT
LG 2	18763	157.143	AATTCATAACAGCACCTACCTCCACTCCACCAGCTCCTTCCAAGTCTTCTCTGTTCGATATTATAACACAAACACGTGCTTCTCTGTATTTGTATATATATGCATGCAGCTTATTCTCTCGCGCAGTCACACCAAATAGG
LG 2	93905	157.856	AATTCTTTGTTAATATGCTAAATTGAAGTAACACATAATTTTTTCTATATTTATCATTCATCTTAAATNCCAAAATTTATTCAACATGATTTAAGGATCTTTCAATTTCAGCATTAGTACAAGAAATATTATACCTAAAT
LG 2	100930	158.53	AATTCTGCGCAAAAGATATCACAAATGCGATGTTGATTGAGATAACTCTCTCTACCTTCCCTATCTCTGCTTTGATGGTTACTAAGAACTATCAAATCAATGTTACTGCAAAACAGATTACAAGGTTTCATGAGCTCATT
LG 2	85429	159.197	AATTCTCATAAAACGGCCATGGAATCGACTACGATGAAACATATTCTCTCGTAATGGATGTCATTGCACTTCATTACCCTGTCAGTTTGGTAGTTTCAGAATAATTGAATATGCAGCTTACAAATGTGGTCACTATGTAT
LG 2	102659	159.916	AATTCTATAGAGAATCATGACTCTTGATGGAGCTTGGAGAAAGTGAAAACTGAAATCCTGAATATGATATCTAACTTCTAATGTACTGTAAAATAGGATCTTTATTTTGAAAATAAGAATTTAACTTAGGGATTCCGAAA
LG 2	135208	160.607	AATTCAATCTCAAATTTCCTAAGCTAATCAGAAAATCCATTTTACTAGTGTTTGTAAAAAAAATGTTGATGTGGCTAATGCCACATAATTTGGTATTCACTTTTGGTAAAATATTTTGGGATATGTAGCACTACTCCATA
LG 2	210891	161.304	AATTCCATACACTAGAATAAAAACCCAATGGTAATTCAATATTTCAACAGAGAAATGAACAAAATAACAAACTAAAAGAACATTAGAACAGTGTTTGAGTTTACCTAATGTTAGTATTATATGTGGTACTACTAGAAAGA
LG 2	241670	161.304	AATTCCATTACTACTAGAATAAGAATCCTATTACTTCTAGGACGAGAATCTCATTACCGCCACTAGAATGAGTATCCCATTACTACTAGAACAAATATAGAGCTTCATTCAATGACTAATAATTCTATTATAAATATCAG
LG 2	90839	161.304	AATTCATTTCATTTCTTGTGGAAGCTGTGAGCAGGGCTTTTGGCCTAACTATAGAACATGTCATGAGCATGAATTTCCAATTGTCTCATTCGTCTCTCATGCTATTGCTGCCTAAATTGCTAAATCTGCCCAACTAAGGN
LG 2	85419	161.304	AATTCATCAATTTTGGTTTAATCTGAACTAGATTGTATTGGAGAGGTTAACTCCAATCTATCCTTTGCAATTGGCAAGGCACCATGGTACCCTTGATTAGCCAAACAACTGTCGAACTCTTCTTTAAAAAAAGAACACAG
LG 2	85448	161.304	AATTCCTTTGTTATCATTATATAAGCAATCCTGCCTACAGGGCTGTCAATTCCGACACGACCCGATAACACAACTTGAAACCTGCACGAAATAAAGCGGGTTGAACCCGCACCATTAAAAAGCGGGTCGACGGCGGGTAA
LG 2	85438	161.304	AATTCAATTTCTTGGAAGTAATTATGCTCAGAAATTCCTAATTTCTTCGAAGCAACTACGCTCAGAAATTTTATATGTTTTCGTGGTAACCTTTTACGCTCCGAAACTAACCATAATTTCTTGTTTTCTTTCAGGATGAG
LG 2	166340	161.304	AATTCAAAGATTTTATAGATTCAAATGAATGTGGAATTTAAAGTTTCTATTTTAAAGGTAGATTTTGTGTTTTCTATTTCTATTTTCCATCTATTTACTTGCAACTTGACTTAAAGGTAGAGGTTTAAGTTTTTAACCTA
LG 2	145947	161.998	AATTCCGACGGATGTGGACTAATTTGTACGTGCCAACTACCAAGACTGAATCAAAAAAAAATTTGAAGAGAAAGAAAGGAATTTTTTTTTATAGAACTAAGTTGTACACAAAGTAGAAAAGACTGAATCAAATTTGAGAG
LG 2	280794	162.695	AATTCAAAATACTTTTCCAAGCCAAAGAGTGATTGGCTTGATTTTTTAAAGTAAAGAACGAATATTTCCTAAGATACTTTCTCCTTACAAGCTCAACCCACCAGTTGTTAGGGCTAGTCAGGACTTTACATCCTAATTTA
LG 2	135205	162.695	AATTCAAAAGTTAGATGAAATAAAGAATCAAAATTGACATTCATAAAACTAGCAAAACCAAACTACTAGCGTTATGCCATTATTTCATTTGTGCTTACAGTACCATATTCATTCTTGGGCTAAATACTGGTTACTACCTT
LG 2	166316	162.695	AATTCTAGTGTATATTGATATATTGTTTGTGTAGGTACAATTCTTGTACATTCGTATTGGCATTCCCATACAAAGCTATGACAAAGTCCCTTTACTGATCTCGGAGAATCATAGGTGAATACATCTGCATATGCATGGGA
LG 2	214346	163.402	AATTCAGAAACAAGTGATACTTATCGAACCCACAGTGAATGGAACCTGAAAAAATAAACAAGAATGTGAAAAGACAAGGGGAAAAAAGAAGAAGAACAGACAAAAAAACAAAATTGATGAATCAGCCTAAAAGGTTAATC
LG 2	100932	163.402	AATTCTAACCAGCCACTTTCCATCTTGCCACAGATTTGTAATCAAATAGTTCCAATCTTCCTCTTCTACATCTTCAGGTCGATTTTCTACCGCTTCCTCTATTGAGTTATATTTCAGAAATTTCTTCCGCAAATTATAGT
LG 2	104281	165.44	AATTCGACAACGCAAGCGAAACTAATTACTTCACAAATGTGTGTCGTCTTGGAGCTATGATAAAAACAATTGATGATGGACAGGTTCTTTCCAATGGACTATGAACATATTTTGTTCCAGATGTATATTGAGTTCATATG
LG 2	104266	165.44	AATTCCGGTTCTGCTACTTGTATTAGTTAGTGGCTTATTTCAATAGATGAACTATATAACATGTCAGATGACAAGAGAACATCTCCAAACTAGCATTGAATCTAAAGTAATAGAGCAAGATCATAACAATTAGATAGAAA
LG 2	218715	165.44	AATTCTTTGCTGACGCGAAACAAAAAAGGAAAGCTGCAACAAGGCTTCGCTTCTGTGTACTCTAGCGTGTACATGTACTGAAGACTCTCAAAGGTTTTCGAAGCATTTGTAGAAACATGAAAGATTATATCAAACTCAAA
LG 2	177878	167.451	AATTCCTAACTTTTCTTTCTTTTAGGCCAGACATACTTACATACTTTTGACTATTATTTCACGTGAATCTGGCAGCAATTGACTCTCCAATCGACATTGTGCATTGAGGGTTCTCCACCTTGAGGAGGCCTCTCATTATC
LG 2	209222	167.451	AATTCTTTCAATGTGCTCTTCTTTTCTAGGCGAAGAGTTCGTTCCTGGAGTAGCATCCCAGAGTTTCAAGGCCTAGAATGAAGGAGATAGACTTGCAGCTGGTTATGAGCAGTACGGTCCCCAGCTGTCGTATTTGATAA
LG 2	209438	167.451	AATTCTTGTTTTAAGTTTATTACTTGTAAATCTAGGGTTACTTTCCGACTGTGTCATTTAAAGGCTTCTGGTTTAATATTCATAAGATTTGCATAAAATTCGCGATAATAGTAAATACTATTAACTATCAAATAATAGCA
LG 2	141989	168.717	AATTCAATAGCATACTTTAGTAAATACTAAGTAGCCCCAAGATCTTCCGGGAAGCCCTGAGCTATGCTAAGTTGGTGGATTTAGGTTGTCATGGTTGTCCGTATACTTGGAGCGATTCTAAAACTAAGGTTCGGCTGGAT
LG 2	122432	168.717	AATTTGAAACCATTCATGCCTGGCATATCACTACGATAATTATTAAAAAGATGTAAGTCCTTGAAAACAAATGCTATGTTTCCCTTGCAGGGTTCAGTCAATTATCGTACAACAGCTAATTTGGAAAATTACCATGAANN
LG 2	290867	168.717	AATTCTTGCTTAGACGTTTAACCCTACATGGTACAAAAGGGTATCTATCAAAAGTGAAGATAAATCACTATGACACAATGTCTATTTATAGAGACATGAGATTATGAATATTTTTCCTTATACGAATGACAAATTTCTAT
LG 2	58902	168.717	AATTCTCTCATTAACAGATCAGCTAGCCCTGGCCAAGAATTTGGGAACTCATGTTTAAACATGAACCATCTGTCAGAAGCTTTCTCTGTAAGATGCATAGTGGCAATGGCTAGCTTTTTGTCCTCTGGAATCTGATAAAA
LG 2	149773	169.351	AATTCCAAAATGGCCAGAATAACCCAGAAACGAAAATCAACAAAAATCAATCAATTCCAAAAACTAATTACACAGGAAAGTAGAGCATGATGAGAGGATCAAATTCGGTACCTCATGCAACCCCGACGATGACCGAAAAC
LG 2	149775	169.351	AATTCTATATTGTGACAAAAGAAAAGATATATATGCGCATAAAAAATATGACCTTCATAAGATTGAATCACAATACCTCCAATCATTGATTTCATTAAAATCATATTTTGTTATCGATTAATTCCTCCATTCCCATGGCC
LG 2	136223	169.351	AATTCATCACATATGGAGAGACCCCCCACCACCACCAACACCTACAAAGACCATCCAACCCTATGCCAGCTAACAAACCCTTCGCTACGCCACCAGCTGACAAGAAGAGAGATTGGCAATAAGGAAACTACCAGAGAAAG
LG 2	122853	169.351	AATTCCCCCAACAGGAATCTCTGCAGTGCTGATGAGGCATTGATCGCTACCCTCAATAGAATAAACCTGTTTATGTTTGAACATAGATAAGACAGCATTTCATTTCCAGCAGGCTACGTTTAGAGACTGAGTGAACTAAC
LG 2	58270	170.691	AATTCAATCATTTTAATTAAGTTATTGTAAAATTTAGAGAATTAACCTCGAGAAAGAACACGAAAATGCATACGAGCATCAAAGGCTTGAAGTGGCCCTGACACCCTCATGATTTTATATTGAATGGACAGTTGATAACT
LG 2	128883	170.691	AATTCTAGTCGCTCTCCTATGCTGGTATAGGATTATGATTGAATGAAATGAGTTGACAGGTTGAATGAAATCAGTTGACAGGATCAACTAATCAAGTTTGATGCCATCTGCTATTCGGTCAAAATCACAAACATCCTACC
LG 2	141997	170.691	AATTCGAGATGTGTATGCCCCAACTTGAGGGGGAATGTTGTAAGTCGTAGATATTTTAGGATTACTATTAGGAATAGAATTATACTAATTGTATAGAATCAGGATTGTAATTGTGATTTGATTACTTTCCTTGTTAGTCT
LG 2	85403	170.691	AATTCTCTATTCTAATCTTCTTATCTATCAATAATAATTAGATTCCACCATTTGCCTTTTTTTGAATAAGCTCTTAAATGAAACTAGAAAATGTCTACACACCCGATGGGTGTGAGAGTAACGGGAAGCCGGGAAGTTAA
LG 2	85400	171.403	AATTCACTAAAGAAATATAAGAAAACTTTCAGTTATAAAATATAGGTTCTGCAGTCGTTTAAGCTTGCTTATATATGAGAAAAGAAATCCTAGGGAGAATAATGATGAATCCTAAAAGCTCACGGGTTAAAACAAAACAA
LG 2	166342	172.284	AATTCCAATTTCTCTACTATTTAATTCCGGCAAAATTTAGGCATTTCATTGAAACAACTCTAAATGTTTACGTTTGCATAGCTCAGTTTACATTTGCATCCTATTTCAACTTGATTTACTTCATTTCTAAATGTTAACAA
LG 2	225655	172.284	AATTCCCAGCATTTAGATATGAGACTATTATGCTCAGACAAAAAATCCAGCCTATAACCCTTATCTTTCACTAACGTTTCCTTCATTTCCATACTCTCATTTATCCACTGCTGCGTCATGTGCCTCATTCTGCCTAAAAG
LG 2	73421	176.381	AATTCCTTCATCAACGGAGCGTGGTTCGATATTATCAAACTCAACAAACTCATGCGCAACGAAATGCGCAAATACATCATCACTCATGATGGAGTTTCTATCCCACGTCTCATGTACACTAGAATAATTTTCAGAGAGCC
LG 3	296318	0	AATTCAGGCATCTTGAGCTTCTTTGGTTGAGCCATTTGTCCCCTGTTTTCATCAATCAGGATTGGGGTTTGGACTTTTTGAGGTGAAGGGGTAGGAGTGCTCCTAGCTCTCTTGCTGGGCATCTGTTCTTCAACAGGCAC
LG 3	275214	1.102	AATTCGGGATACTTCTTATCAATGTATAAGCAAAACCTGTCAGATTTCAAAACCATGCTGTATTTCTTTCTTTTTGTTGCGCCACTTGATAATAATTCCAGAAAACAATAAATAACTGAACTAGAAGGAAGTTCACTAAA
LG 3	165726	1.905	AATTCATGCTATATATAAAAGATTAATAGACTCAAACGTAATAAGTAAATTACTTGAATATTGTAGCACTTAATAATACTGCAAACATTACACAGTATACCTACAGTTTCAACAACTTAAGCATCAATATTAGGCAACAC
LG 3	296320	1.905	AATTCATTATAAAAAGATTTTGTAGCCCAGAAAATGGTCGCAATTGTACTATTACCCAGACATCACCTGTGGGAAAGATGCTTAAGTAATAAAATAATTGATCGTCTTCCAAAGCCGATACAAAGACCTCAGTCAACAAC
LG 3	11428	3.07	AATTCGACTCATCATATATACTTCTCCCGAAAGGACAAGACCAAGGATCTTCAATCTTCAGGGGAAATAAATCTAGAGACTAAGATGTAATTAAGAATGAACTTCTATGACACAATGGCGCATCAAAATCAACAGAAGTA
LG 3	96142	3.07	AATTCAGAGCACCAACGTATACTTGCATTAATAGAAATGAACAATTGAGTTGTGTTAATTTCTATCTTTGTATTTATATATCCCAAGCAGTATGGTGTTAATTTCTGTCCTGAAGAGGGAAATAGTTTAGCTTTTTAATT
LG 3	175319	3.07	AATTCTACCATGAATAAAAATTAAAAATTCAAGCTAGTACCTAAAGAAGCAAGCTCGATTGTGCTTCCTTGACCGATCACCAGTGCCAATCAGACTGAGGCTGCACAACCATAGCCCAGTAGCACCTGCCTGCGTGTGAG
LG 3	193544	3.07	AATTCGTACTTTAAATGTTCAAGCGCCTTTTCTGCTGCATATGAAACTGTTGCAGGTGCACAGCGAAGACGCTCTTCCCTCTTTACCTGTATTGTATCAAGCCAGTACTTGGTTTGTTTTTGTTCAAAATTTAAGTCAAA
LG 3	204260	3.07	AATTCCCCCAAGTTTCGTGTGGTAATTTACGGAAGGAGGTATTGGATGTAACTACCGGAGATTACCAGGTCTTTGAATCAAGGATGTTAATTGTGAAGGACATCATGGGTAGTCTGAAAGTCTCTGATATTCAGAGGATT
LG 3	279841	3.07	AATTCTTGCTTTTTATATCACTCCTAAATTGGCAACCGATTGCTCCTTGGCAATTGGTTTGATTATTCTTCTTGTCTCTGAAACTTTCAGCTTATTGACCTGCCTTTCCATAAAAGTTGCCCGACATGCTGTGAGCTTGG
LG 3	91888	3.07	AATTCTTCTAGCAGGTAACAATCCTTCTTCATGCCAAATGGATATGGAATTGTGAGATAGCCGCACTTGTCTGAGCAGCCAAGCTTGGCTTGAGCAGGAGCTGCTGTTGTCGACGTAGTAGTACTAGCCACCGATAACAG
LG 3	11427	3.07	AATTCGAGCATTTTCGTCTCCTTCAGTATTACCACCATCTTCTTCCACAAGTCAGATAGAAGTCCGGCCAGAAGATCATAGTTTTGAAGGTAATTTATACAATGCCTGTGTTATATAGTCACGAGTCATGACAACCATTT
LG 3	200221	3.754	AATTCGAAATTAATTAGTTGTGTTTATCTTAATTTTCGGTTTAATTTTGTTGATGAAATTGTTAAGCATGCACCGGATGCCATTAAAGCTGTGAGATTTATTGTTACAATCTGTTTATGGGAGGAATAGAAATTAATAAT
LG 3	45019	3.754	AATTCTTTTGTTGCATTTATTTTTGTTTTGGACTTTATCCCTGCATTTTCTTTTCTAGGAGGTAGTAATGAATAAGTTGAGCTAACGAAAATAAAATCGAGGAAGACCCGGCCAACCAATCATTTGTATAGTGCGAAACG
LG 3	211505	4.461	AATTCTGTGACTGAGATAATGGTAGTGTGTCTCATGACTTTGAATGCGTCGAACATGCTCTTGCATTGTTAGATCAAATTCAGCAAGCATCTCTATCATTTGCAAAAAAATTCCATTATTCTCCACATAAAGCTTCTCAC
LG 3	279847	5.106	AATTCTGCAAGTTTCTCTGCAAATTGGATCTGGGTTTTGGAATATTATACTGATCGTATTAATTGTTGTACTGGGTTCTCTGGTATTTGTGTATAAGATGCATTGTTGGATGAGGTTTTCTGTCTGGGTTTGTTTCTACT
LG 3	177483	6.648	AATTCAAAAGGAGAAGCCCAAGCATCAATAACTTTATCACAATTAAATTTGGGTAAAAGTGGAGAGCCATAAATCAAGGCTAGCCATAATTGCTCTATAGCAATTTGTGGTTTGTTCTTGTTACTCCTTACTTCTCTTCA
LG 3	255999	7.314	AATTCAAACTTCTGTCTAAAGATGTGATTTGTGTTCTTTGGATAACTTGAATTGAATAAATGTGGCATATTGATTTGGAACCTTCAGGATATCATGTCTTCTGCTCAAAAGTGATGCATGCTATTAATTTTGGTTAAAGG
LG 3	63001	7.314	AATTCAGTACTAGCAACATGATGTGCTTAAAGCAATTACATAATAGCAAGAACACAATAAGCAATCTACAATATTCATTAAAGGAAAAAGTAAACATTATTCTGCATAATCTCTCAGATGAATCAAATCCAGTGCCAAGA
LG 3	127975	7.314	AATTCGTTAAAGATTCGGTATTCCATCAATAAGAACATATTCTAAAAATCATGTTATGTGAGGCTCTAACGAAGACTATTAAAATGAGAACTTCATGAAGACTTTCTAATCAACGGTTGTGAGACCCACTTTTCGATCAC
LG 3	44289	8.691	AATTCTATAGGTTAAGGTTTTAGGGATGTTATCAATCATTAATTTAGTTTTGTGAGGTTTCTGAATCTTTCTTATGTGAAATTTTCTGGGTATTTTATGTACAAACAATATAGTATTGCAACTTTGCAAGGCTTTCTCAT
LG 3	275161	8.691	AATTCTTTGAGTTTTGAGTATAATTTAAAGAACAATTGCTCATGAAGCATGTCACATTAAATTCTTGCATGGAAAGAGATAACTTGAGTTACATACAATTAGCTTTTTTCTTGTTCTGATCTGTGAAGAACCTTGCTCAA
LG 3	132142	9.376	AATTCCATTATTGATTTACAAGAATCCGACCGTCGGATACTTCTTGGTTCTGCCTCGGAACCTTAAAATTATTGAATTGGTAATAGTGGTAAAGTTTGGATTGAATCCAAGAAGAAGTGGATAGGTGATTTATGAGGATA
LG 3	43962	9.376	AATTCAGGTCAAGGGTTTAGTGGCAAGTCTCACTATTATGGCAATACGGGCCACATGAAGCAGATGTGTCGAAAGTGGAAACAGGGCAAAAAGAAAGGCAACTACCAAAATGATGGTGATGATGGCATTACGGCTATTCA
LG 3	132146	9.376	AATTCATCAAGCAAAAAAGAAGAGGAAGAAGAAGAGTGGGGATGTGAGATAATTAAGCTTTGATTAAGGGTAGCTATGACTTTTTAACTCTGGAAATGGTCATTTTTGAATAATTTTAGAAAACAAGGTTATAAGTCAAT
LG 3	171870	10.063	AATTCCAATTTAGTGAACACATGCAGTTGATAAAATTCTGATTCTTTTGACCAATGATTTTCTTTGCAGCTTGATGGGTTTGGGGTTTTGTTTTTTCGAATCATGATGATATGTTATTTCCATGGTTGATCTTCTTTAGC
LG 3	63018	10.063	AATTCCTTCTTTTTTTTCCACAGAGAAATTTAAAATTTCCATTCTAATAATGCCAAACGAGGGAATTGGCTTTTAGGAATTATGAAATCCTCACTTTCAATTAAATTCCATCATTTTTTTCCCTCATCCAAACACACTCT
LG 3	150767	10.063	AATTCTCTCCTATATAAACGCCGTTTGCTTTTAGAAAATAATTAGGAAAAAGAAGCAGCCATGCTTTCCCTAGCTTCGGGCTGATATTAAAACATTAATAGCTAGTTGCTGTATTAAGATAAATTACAAGTTCGTGAGTC
LG 3	294435	10.755	AATTCTAGCAACGAGCGATTGAAAGTGAAGACGAAGGTATTATGACATAGGTGCCTACTAGCTTGAACTTTGTAGCTATTGACTAAACAACATTCGTGATGGAGGTCAAATGTTGGTGATTAAAAATTTTGACTGGATTT
LG 3	203032	11.441	AATTCTTGGTCACTGAAAAATGTTTGGGAGAGAAGTAGTGGGTTTGGATCATCAAGAGCTAAGCTGTAGTCCAGACCCAAGATTCTTGCTGCTGCCAGCTCATCCTGTTGGGTCTGGAAGCTAAACATGTGATCATAGTC
LG 3	150771	11.441	AATTCATTATGATTTTCTTGCCTCTTTTAAATATGTCTATGATCTTTCTACAAAATATAAGGTAGCTCCACAACTCCTTTACATTAAAATAAAAGCACCGAACTTATTGGATTAAATATAACATGCCTGACCATAAATTT
LG 3	247447	11.82	AATTCTTCTTGTTCTTGCGGTTTGGATTTCTTATTTCTTGATAGTTACGCAGGCGGGATTCGGCGCGTCAATGAATGTTGTTGGGGTAGGTTCAATTGATTGATGCTGGTATTGACCAAATTCAGAGTTTGGATTTTATG
LG 3	140330	12.125	AATTCGCTGCACATTAAATCGTTGCTAGGTCAATCATTGAAGCTCTACCAAATATCCATACTTTGCTTTGGGCTTGGATTTTATTGTTTTTCTTTTCTGGTTAATTCTTGATGAGTAATCCATCCATAAGTGAGGAAGAT
LG 3	113838	12.125	AATTCTTTGTAGTTGAATTTGGTGTTTCTTAGGTTCCAAACTGATCCATTCTTATGTAATTCTTTGTAGTTGAACGTCATGTTACAAAAATTCTAAACTACTACAGCGGGGAAGTCACACAATTCCTCTTCTGTTTGAAG
LG 3	63012	12.125	AATTCCATCTAAAATGCCCGTCTATCATATGATCATATGTACTTTAAGAAATTCGTTTCTCTACATTTCCCATTATCGTATTCCCCATCTCTTTCACACCATAATTCATATATTCCCCATTTCTCTCACACTTGCATAGT
LG 3	45016	12.811	AATTCATAAATGAAACTTGTCTAAATTTGCAAGAAAAAGGTGTCCAATAAGAGTTTTTTTGTTTTTTGTTTTTTGTTTTTGTATAAAATAAACAACTCAAATACTACAACTAGTTTCTCGTGAGTCGAACTCACAACCTC
LG 3	132147	13.52	AATTCTTCTTCCTCTTCTCTAGTACACTATTCTACGTCTTTCATTTTTTCTTCTTTTTCATACAAGAATAGTCTAACACTTGTCCTCATCTTCTTCTATTTTTGGGGTTGAATTTTGCACTCCTCCCTGACATTCACTCA
LG 3	63002	13.556	AATTCGAGTCGTACATTTAAACGTTTTGCATAAGGCTAAACCTTATAAATGGTTGAGATTCGTAGTTTGGGAATCGAACGTGCTTGTATGTATGTGTGTGTGTATATATATTCAGATATACACGTTGTATGTACTAAACA
LG 3	171861	13.557	AATTCCTTAAAATTAAATGTTGCTCTAATTTAAATCAATTAGAACTTACCCAGAAATGTAAATGTTTAGAATTGAGCTGAGCTTTCCACCAAAATCCCTTACAAGATCAGTTTGAACAGTTGTTACTAGTGCCAACCAAT
LG 3	294434	14.509	AATTCTTTTAATCTTCTGAAGTAAAATGACAAAACAAATGAGATTAAAAGATAAAACATTTATGTAACAAAATACCAATTTTTGGATTCTACATTTTATGAGACTATTAAGGGCATTTAAGTCTAAATATCTAAGGAAAA
LG 3	174958	15.597	AATTCCTATAACACTTTCCTATTACAACTCTAAACCCTAGTTTGTAGAGGCACACATTATGTCGACATCCTTCAACAAAAACTCCTTATTTTATTTACCATTTCAAGACCATCACTGCTAGTATTGGTTCCAGGTAGTAA
LG 3	243138	16.284	AATTCTCTACAATATTGATTTGGGGAAGACGTGTGTAGTTAGTTGATTTCATTTAACCTATCAAAATTTTCAACAATCATTTATCTCATCCTTTTCTTATTGTCCATCTTCTTTTACCATTTTTTTTCTAACTCATTCAT
LG 3	193514	16.981	AATTCAATTTATAGAAGGCTAGCAGCGCTTAAAGTCAATATTAAAATCCATATGGAAATCAGTAATGTCCAATTTCCAAGTTATCAACCCCCTTCGGTTACAAGTTTAGCAAGTCTACTCTGGCTCAGGTATGGTGCTGC
LG 3	52477	18.046	AATTCAATTTCATGCAGCTACTTAATTAGTTTAAGACGTTTCTTCAATATGACCGTCTCATATTTGAACTACAAAGAGCGTTACTCAGATATTTAGCACTAACTGAAGTGGGAGAGAAGAGGTAGATTTCATAATTAGAT
LG 3	191207	19.004	AATTCAATGATCACTCGATTAAAGATCATGGTATGTGTGAGACGTGACTCTTCTTAATTTCTAGGGTTTTTATAAGCGCTCAGTTTCCAGAGTGTTTTTTAATTATGCTTCTTTTATATTTATTTTGTATTTTTCATGGC
LG 3	125899	19.004	AATTCTAGACCTTACAAGGCCATGACCAATAAAATCCAAACTTCAATCCAATCGGACCAAATAACAATTATTGTTGTACTGATCGAGTTCTTAGAGTATTTTCAACGATGTTAATTATTTTTTAGTTAAATTTTAGCTAA
LG 3	52482	19.004	AATTCACAGGTTGCTGCATCAAGTGCATCGTGTCAGTTTGAGGATTCGGAACTTGCTCTAGAGGCATTTACGAAACAGGACTTTATCAAGATTAGGTTCATAAACGACTTTTTATTACAAGCTCAACCAAGTAAACTATG
LG 3	59362	21.098	AATTCCTCCTTTAACAGCATCTGTCATACTCTTTTTCATGCAGATCAATGCCATTCTGTTGTGCCTATGCCACTGAGCATACTTGTCTTTTGCTTCTTTGCTTGCATTTGTGGCCAATTCTGCAAGTGGTTCCTCCCTCA
LG 3	150774	21.098	AATTCAAATTTCAAAAGTTGCAACGATCAGCAGCAGTTGGAAGGTGTTATAGTTCTCCGCAACAACATTGATAAGGTATTGAACGAGGCTTTGGATAAAATTCATAAAAGAGTCTCAAATGCATTTTTTTTCTTCTCCCA
LG 3	6239	21.828	AATTCCCAAAACAATCAGCTTCACCTTCATATTCTGCAGCCACATCTTCCTTCTCATTTTAGTCCCAACGTTACGGAAGTCCTGTGCCTGTAAGCACATCAATTTTAACCAATAAGTCAGACTTTCACAGTAACAACATT
LG 3	62981	22.521	AATTCTTTCAACGTGAGACATGTTCCATACAGAATATTTTAGGGCTGGGCTCGGTTCGGTACCAGAGCCGCAGGCCCAAAACCAAGCACCGTACCGACCTAGTTTGGTACATAAAATGGAGAACCACTACCGGCCACCTA
LG 3	261094	23.21	AATTCAAGCACCAATGGAGGGATGGAAAACATGGTTGGCAGGATGCTACCGTGGACGAAGTTTTCCCTCCAAATTATGTATGGCATGTCAAAGATCCCAAAGGGCCTCCAATGAAGGGTGGTGCGCTCAAGAAGTTCTAC
LG 3	62991	23.21	AATTCTCCCCCATTCATTAGGACATTACATTCCTGATTTCACTTTCTTAGACAATATTGATAGACTGTTGTGAACTTCAATTCTCCATGTAAATGCTACCCATTGTGTGGTTGGCAGGATGACAAAAAGCAAAGTTAAAT
LG 3	4836	23.21	AATTCTAACATAGGTACGGTTTAAGACAGTCCTCCATACAACTATGTATAATATATTCCCAATTCTTTTTATAGTTGAGACAAATGCAAGATATTCTATTTGTTAAAACATTAATATAGTTAACTCTGTCAACACTTAAA
LG 3	6242	25.969	AATTCTGTGACATAAAAACAAATTTTTGATTGGATACATATTCTTTGGTCAAGAATGGTATGAGAAGCAACAAAGTTCGGTTTGGTTAGTTCAGTTTAGTACTTAATTTATTCGCACAACATCTCCTCTGTTAGTTTATC
LG 3	103610	25.969	AATTCGAGCTGAAATTGAAATGTATGATCTGATGTTTAGGTGAGATTTGGATAGAACATACTCTGGAATCGATATGTAGTTTGAGTCTAAATCTGCAGAAAGAATAGTGGAGGGAGACAATTGTACAATTTGGCTAGCTA
LG 3	173145	25.969	AATTCTTAGCACAGTTTTTATTCTTTCCTTTCTTATTTGGTCTTCCCTTGCAATGATTTTACTCTGTATTGGCCTTTTTTGCAAAAGGAAGTTGCAGGTAGTTTTTGTTTCTTCTTAGGACTGTGGTATTGGTTTTTGAT
LG 3	254401	25.969	AATTCAAATGTTATATGAGCAATATATTGTCTTCTAAACCAAGTTTTGATGATCAACAATCTTTTAAATTTTAAACCAACAATTGATTATCAACAATATTATATCTTCTATTCCAATAGATGGGCTTGAGTGCTTAACGG
LG 3	127968	26.643	AATTCTGTAAATTTAGAAGAACCCAAATCACATTTGCATCTTTTCTTGTCCAATCAATGTGCCATTCAAATATTTGAACTTGAGGGTACCCAATTGAAAAAGAAAAAATTGATCTTGTCTATTTGACTTTTTGTACAGAT
LG 3	157642	30.435	AATTCATCTATACATAACTGATCCAACCTAATCTTAAAAAATAAATGCATCTTTCGATTACCAAACTCCAATCTTGATATTCTGCCACGAAAGTGTATTTGGGTTGTCAACATGACAAACCGTGAACTCTTACTTTGATT
LG 3	258736	30.435	AATTCGCAGAACTGAAGTTCGAGGATTTAGTGGCGATTTGGTGAACGAATCTGCTAATCAAGAAGCTTCCCTTTCAGAGGCTTGTTCGTGAAATCGCTTAGGACTTCAAGATGGACCTGTGTTTCCAGAGCCACGCCGTG
LG 3	35566	30.435	AATTCAATTTTGTAATGCCTTTTGATAAAATATATTCATCAAGTATGTTGAAAGCTATTGAATTGTTGTTTAGTTCAATTGGCAACCCTACCTTAAGTTAATTGGCTTGGTTGGTCTTGGGTTCTTTTTTCTTTTCATTC
LG 3	57903	31.134	AATTCATCTTGTGCTTGATTTTTTAAAGAACAAATTAGATTCTGCACATGAAAGAGTATCACATGATTAGCATATTCCCCAGCAGAAAAATTTGTGTATGAATCATGAGATCATGCAATTAAATGAATGCAGTCAGCATC
LG 3	165840	32.303	AATTCATGTTTCTCCAACCCTCTCTTGATTCTTGCTGCAAATGATTTCTCACCAAATGTAGAACGACTAAATGTTGTTACCTCCTCATCAGTTACGTCTTGGTTAGGAACGCTCTTTATTTTTGCATGTCGACAAAGTAA
LG 3	6212	32.303	AATTCAAGAGGACCAGTACAATGCATCAGCGAATGAAGATCATTCATGGAAACAAAATAAGCGTAGACGACCGTGGTACGCCAAAGACACGAGGGCACGGTTGATGAATGAACCGCTTTCACTGATCTATATTCTCTTAT
LG 3	220899	33.005	AATTCAATGCTGGTTTCAATTATATATGTTGTTCATCTATTCAGACTATGCTAACCTTGAAGATGCCCTGTATTCAGTTAGGTGTCAAAACCCCAAATTGAAGTAAATAACCAATTCGTGAAAAGCTCTGATTGAAGCAG
LG 3	210562	34.099	AATTCTGATGACCTCCTTCATTAGGTTAATTAACTGCTAATAAAGACATTTACAATACTTCATCTAGTTCTTGTTGAGGGTACAACAANNNNGCCATCATCAACAGTCAGTGAGGGTGGAGTTCCAGAGGGAATGCAAGC
LG 3	145194	34.099	AATTCCTGGGAGTTATCTAGATCTAATCAGACAATGAACCTTATATCATTGGAAAGCTATGGATGTCTACTTTCTGTACAATTTTACGGATCTCGATTTCGATTCTTCTAGAGCAAGTTATGATTGTTTGAGTGAAGATA
LG 3	107628	34.797	AATTCATGGTTTTAGTATCAAGTATAAACTTGAATTATGTCTTGGAAATGGATTCATTCTTGTAATGGTTGTCAAAATACAATGAAGGTGCTGGGTTTGAAATTTATGTCGTTAAGGTGAGTTGGGTGTTTGGATTAATT
LG 3	72449	34.797	AATTCTTTTGAAATAAAACTCAACACTTAAGTGATTAAGTTGAGATAATATCACTATAATGGTAAGTCACAAACTACTCTTATCACAGTTTCACAATTCATTCATACGAGGGCAAAAAGTAATATTCAAAAAGTTTTGAC
LG 3	248780	35.491	AATTCAATCAATTTAAGCATTTTTTTAGTTAAATGGGTCACATTGTTAACACTTAAATATGTCATTTTGTCTAACAAGACACGACCTATTTATTAAATGGGTTAAGCGAGTTGGAAACGGGTAACCCGTTTAATAAATGG
LG 3	155723	35.491	AATTCCTCCTCTAACTCATTAAATAGCGCCAAATATTAATTGAAGCAATCAATCTAATTAAGCTAACGAACTAATCAAACTTAAACTAATAAGCATTGACTAATTGAGATTATCAATGTGTAAGTACCATGAGCACCGTG
LG 3	66501	37.82	AATTCTTCATCTACAAGTTAAATTGATTTACGTACACATTATAGTCTAAGAACAACGAGAAAGTAGAGCGCAAGCTGGGAATAGAGGGTACGTTGCTTATTATCGAGCAATCTTAAGAATAAAATTTCTTTGAATCCACC
LG 3	172434	37.82	AATTCCTGGTTAGCTTCTAGAACACCCAGCTTCAGCCTTTTCATTATCCTTTCGCTTTTATTCTGTTAAACCTAGCTAGCTTCGTACATGACAGTTGTGCACTATTCCAAGGAGTTCAAAGGTTTGAGCTTGTGGCTGTG
LG 3	244197	38.592	AATTCTAGGAATAAGTTAGTATTTCATAATATAGTTACTACACCTCATAACACCTTATGTCAAACTGTTTTGTTTCGTTGAAGTTACATTCAAGCTAATTCTAAGACTGCCACTCCAAAAGTTTCAAAATATTTTCATAT
LG 3	198351	38.592	AATTCCATCTCTACAACTGCACAACAACGATCAATTAGAATATAGCCTTCTGTTGCTTACCAACCTTGCTTCTCAATGGACAGAACTAATGCAATAATCGTGGTGCCAACAGGGACCAATTCATCTTATTTATATAGGTG
LG 3	198362	38.592	AATTCATTACAAGAAAGGAGGAAGTGGTGAATTTCTTGCATTTACGGATAGTGATTATGCCGGAGATATGGAGGATGGGAAGAGTACAAGTGGCCATGTATTTTTGAAGCAGCCAATAGTGACTCTATCAACCACAGAGG
LG 3	164194	39.874	AATTCTAAGTGAAATAAGTGTTTTTGCCGTGAGATATTCAAGGGATTCTGGAAAGTAACGTTTTTGAAGTTATCATAGAGAGTTTTAAGGGATTTACAATATTCTGAAAGGTTGAAAACAGGTCTAGATACATTCCTTGA
LG 3	128454	39.874	AATTCACTACTAGAAATTTCCCCATTCCACACTGATCTAAATTAGTCCCCTTTGTCCCAGTTGATATCATTACCCACTATGCAGCCACTAATGAGGGATCAGTCAAATATAACGAAAAACAAGAGATAATTTTGACTGAA
LG 3	177593	39.874	AATTCCAATAATTGAGTCCCTCCGATTATACTGCCTCTCCACCCACTTCTGCCGTTAGTGAATTTTCGTCACCACTGGCATATTTTGTCACCTGATCACCATCATCACGTCCTTTCGGTGACAGTAGCATCTCTGACATG
LG 3	154182	41.345	AATTCTGAACGCCACAATTGAGTGCACTGGAGAAGGGATTCTCATTTAATTTAAATTTTGTGTTAGAAGACTAGTCATAGCCTTGTAGGCTCACTGAATAAGTGAGCTTCAATGTTCTAGTGAGTGATACTGGTTCTTTC
LG 3	198355	42.267	AATTCTTTAAATTCAAACTCGGGGGTTTGTCGTGTGATGCGGTTTTGTAGCTGGAATGGAGCCTTGCCTTTAAGTTCACTATATTCCTTTAATTTTGATTTCTATAATTTAGGTTGTAATAGAGGTTTTAGCTCGTAATC
LG 3	273142	42.267	AATTCGTAAAATCCCACACTGTAACAGTACTTCGATTGCTGCGTAAGGCATACAACTGATTATGATTCCACATAATATCTGTATAACCTCCTCTGTGCTCATCAAGTTTTGTCCATGTAAGATCTCCATTAGTCTTGCAG
LG 3	75703	42.267	AATTCAAGAGAGAGTTCAAGACATCATTTACGTTAGAACTGTCACTGTTTACATATGTGCATGATTGGTTTTAACCAAGAGTGAGTTCAAGGGAGACATCATTTACATTAGAACTACTCCCAGCATTTGATGATGAGTTT
LG 3	235936	42.267	AATTCAAAGCTTTCACTGCACCATCAATTGTAAGAAATGAATATATCACTGACATGATGATTCAGTAACTGAATAGATTGAATACCTGAAATTAAGTTTCTTTGTTTAACAGATATCAAAATTCAACCTTGCAGATGACC
LG 3	198350	43.552	AATTCATGCCAGTAATTGCTGAAGGTAAGTCTTGATCCTTTTATGATTATTGTTGAATTGATGTGCATATGTTGTGAGCATTTATATGGTTTTACAAAATTCAGATAACCTAGACGAACTATAACAAGCCTTTACGGCCA
LG 3	235946	43.552	AATTCTCCCCCCATTAGGGGCGGGTATCCAATGAAGCTCCGCGCCGCTAGGGATTTTTGTCATCCCTAACCATTGATATTTTAAGTCATTCTGGCTACAAGTATCTAAAATTTAAAATTAGTATTTAACAAGTGTTTAAG
LG 3	93296	43.552	AATTCTGTTGATTACGTGTGAGTCACTCTTCATATAAATTTTAACAATTGAAAATGAATCACAGAGTTTATGAACTTTCAATTTTTAGCTATTTTTCGTATCCTATAATATTATAGGATAATATTAGACTATCATTAATG
LG 3	8684	43.552	AATTCATGATTTTGTTCTACTGGTAGGATTATGATGTATGGATGTTCTATCATGTATTCATGTTAAATTTTTTGGCCCCATACATATATATTTCTCCCTCCGCCACTGCATACATGCATACAACAATATAATTATGTATT
LG 3	257759	44.23	AATTCCATTCTCCTTATTTGAATGCAAGGAGGTTTGACATTGCTGACACAAAAGCAAGGAAGCGAATGGTGGCGGTGTGTCAGTCTTCATGAACTACTCAGTTTGACTATGCAGAAGGGGATGACATCTTACCTTCTAAA
LG 3	15042	45.781	AATTCGAAAGAATTTGATCTTCTTACTAGGAAAGTAAAATAAGCAATTTTGATCATCTGGGTGTATCTTCTTTGTTAATGAAGGTTTCAGTTGTATGTGTTTTCATGAATGATGCATAATTAGATGGTACAATGTGATGG
LG 3	15046	46.466	AATTCGTGCAGCGTACTACTTCACGGATTATTTTGTAGAGAGCATTCTCTTACTTGGCCAAGCCAATGCTATATCATACTGAGGTAAAAATACAGTCAAGCAGTAAGGAAACTTTAATGGCTAGTTGGCTACTGATCTGA
LG 3	90968	47.2	AATTCAAAACAAAGATTAGGAGAGTTGGAGGCCTATGCGGTTTACATAATCATAAACTTACCATTTCATACAATCAGGAGACTTGTTGCATTGGTGTAAAATACCTTTTGTTATATATTTAGGGGGAATCATTTATTTCA
LG 3	198813	47.2	AATTCAAAACAACTAGATGCTCAAATGTAAACTAAGTTACTCTAAACTAAACTAGTGATCAAATGGATGAAAGTTAGGTTTTCGATTGTCTACCACTAACCTCACTTGCAAGTATTGATGCATTTCAATATGAATGATGC
LG 3	173792	50.93	AATTCACAAAGCTAGAGAGAAGATTTCCCGGTCACTTCGATTTCAGTGGCGTGTGTACTATGTAGACCTTGGGAGGAAGAAATCGATCTGTGTTCGTTTTCGGGTTTTCTTCCGTTCCCTTGGTTCGTTTATCTTACCTT
LG 3	180069	50.937	AATTCAAAGAAATTGAATCAACAAACCGCTAAATGGAAAATAGGAATGGTTAACTTTAGGATAAACTTTCATACACATGGAGAGATACAGCTTCTATTTCATATACAAAGGGCTTTCAACCTTGCCATGATAAGTATTAA
LG 3	193975	51.533	AATTCCATTATCAAGTAATTAAATATTAGCATTGGGAAGAGAACCTTACACATTGTCTCCCTGAATCCACAGAGGCTCGGATCCATTCAGCAAATTTCCAGTTAAGAATCTAAACAAGTAGTAACAGAAAAATTCAGTAA
LG 3	281400	52.872	AATTCTAAAAAGATGTTAACTTCATTAACTAAAATCATTTAGTACAAGTAAATGTATATAGTTCTATACTATATTAATGTATGTTTAGCTACCTTTTTAATTAGAAAAGCTGAAGCCTCAAAAGAAAGACAATTGGATTT
LG 3	43350	52.872	AATTCCACTTCAAATCAACATTTTCAAAAGACATAATCCTCTGCACAGTATTGTACATCTTCAAATTTGTGATTATGAAAATAAAATAAATAGCATAGGATTATTTTTTTATGAATTTATTAATGGATTAAATTCAGTTT
LG 3	59245	52.872	AATTCAACAAGTGTCTCAGCTTGACCTGATTATCCTACTTTCATAATATTTAACCTATGAATCATACCAGATATGACCTAACAATTTAATGATGGCTCGATGAATAGCTAAGCTCTTTGTATTTCTTTGCTGTTATAGAC
LG 3	63313	54.268	AATTCAAAATCAGGTTGCAGTTAAGGCTGATAGGCAGTTAAGGTATTGCAGCAGTTTCTTTATAGATGAAACTACTTTGCAAGGTTGCTGTACATATATGTCAGATTGGTCCCTTTTGATGCACGAGTTGTTCTTGTTTT
LG 3	260656	55.173	AATTCAAATTTCGAACAAAATCCTTCCTTCTCAAATTCACAATACACACCACAATGTTTCAGTGTCACTTGCAAATTAAAAATAAAAAAGGATTAGGGAGAATCCCTAGTGTTACAGAGTCAATAAACAATTCGACCTCT
LG 3	14290	55.173	AATTCAAATATTGAATTGTTAATAAATATCAATACAAATGACCTTACTAAGTCAGGCTAGAGTAACCATATCACCAAAACACTTTCATTATAGCGTCGAAGCCACAGGCCGGCTAGACCAAAAACCACCTTAGCAATTGG
LG 3	151565	55.173	AATTCCATATTAATATCAATTACAGGAAATGCTCAAATTTCACAAATAATATATGACAAAATATATGCTACCCATAATAAAAGCAATAATATATCATGCTCAAATTGTGACGAATAATAAAACATAAATAAAATAACAAG
LG 3	62275	55.173	AATTCAGTTTAATCCAGTTCAATCTAATTATTATTGGATTAGTTGTTAACTTTGAACATTCAGTTATTGGATTGGCACTTCTTGATATTCGTTAGTTTATAATCATTTTAGAGCATTTTGCTTCCAGCCGAGATCAATTA
LG 3	284789	55.173	AATTCACCCACTCTCCATCATGGTTAACCAAAACTCTAACTTGAATACTCCTCCTGAAAATTAGCAGATAAAGTACGCCGTGAATAATGAGACAATGAGAAACTAGCTGAATAACTTATGTCTATTTCATATACCGGCGA
LG 3	33703	55.835	AATTCTATGTGGAAATGCGCTTGAGTCTGTAAGGACCTAAATTCATATATATGTTAAATGGAGAACAAATGTAACCTAGTTCAAGAATGATATAGAAGATTACTTCTTCAAGAAAATGGAGATCCGATACCTCTATAAAT
LG 3	234302	57.306	AATTCCTCCTTATTTTTGTGCTTCATCTTATCCTTCATGTTTCCTTGATTTCATCACTCAAGAGTTCTCAATGGGATGGACTCTCTTTAAAACAAGTTCGAAAATCAAAAATAGGAAAGTTCAAAGGAAGAAAGTTCCCT
LG 3	139911	57.306	AATTCTTATAAATCAATAACCAAACTATTGAACTTCGGAAATTCCAATTAATATCCAAACCTTCTCCAATTTTCACCAAACACCTATCCATAAATTCGTAACAATATATACTACCCAATAGACCAAAACAACTCACCAGG
LG 3	42289	58.021	AATTCATGAAGTCTTTAAAAATTCTAATTGAATACCTCAAGACTTTCATGGACGGCTAAAAGTCTATATTGAATACACCCAGACAGTTCTTTAAAAGTTCCACTAATTCCATATACAATACACCCCCTTCATTTTTTGAG
LG 3	97108	58.021	AATTCCTAATTGAACACAATATGTACATTCCTAATAGAAGACTAATATTCTTAATAGGATACGTTGACTCACTCTAACATAATTTTCCTCAATGTCTAATTGGTAAATTTGATGGGAAATGAAACTTCCAGCATTAGAGA
LG 3	158661	58.021	AATTCGGGACAGGACGGGACCATCCTGATCACTGAAAAAAATAATGATCTCGTCCTATATCGCCTAGGACGGGTTCAGGTTCGAGATTTCAAGTTCAAATGCCCACCCCTAGTTTCATCCAAGGTATAAACATAAGTACC
LG 3	78008	58.727	AATTCTGGTACTGATTTATTTCCATTTATTCTTTCCATCAGACGCTACAGGAACTCGGAAATTTAAAGCTCTTTACGAAGTAGGGGAAATAGAAGATCACATGTTGTGTAAAAAGAATGTCAATCATATCTTCCCCATGA
LG 3	23983	58.727	AATTCACACTCGTTTAATTAGTCCACATGGTCAAAATTACACTATATAGCAGTATTATGATATTTGTATCATACAAAGAGAACCTTCTGCATTGCTAAAAGCACCTATCACCCAAAATATATGAACTTACTGTCATACAT
LG 3	78019	58.727	AATTCCACCTTGAACGCAATAGAGGAATTACAGCAAAGATATTTCCCAGTAGTAAAGTTTACTTCTTTGTCTATTGTGCCTACTGTGAATCAGTGAATCTATAGATTTCTAAATTACTATTGATGTGATTATGGAATATT
LG 3	141850	58.727	AATTCTTTGCTTAATTTTCATTTCTGGAATCTGGGTTTTCAAATTCGGTGCTTTCAATTCTTGGGTTTTTTGTTTTTGTTTTTGGGTAGTTAGATTTTGTTGAGATATTGAGATTTTTGGGATTGAATTGAAGGTGAGGA
LG 3	137105	58.727	AATTCTTAGTCACTATTTGAATTGATGCTTTATGTTTAAGTTCTTTGATTGATCACCTTAGCGCTTTGCATCTAGTAATTAGAAGGTGAATTTGAGGCGTACTTGCAATATAATTTAAATTAGTTTCTTGTGTGAATTAC
LG 3	179511	59.431	AATTCAAAAATCGTGGTTGGGCAAGAGTTTTAGATAGAAAGAGTAAACTTAGATGTTTTGCTTGAACAAGATAGACAAGAACTCGTTGCGTTTCATTGTTGATGATCCCTCAGCAATTCCAGGCTAAAATGTTAATATGT
LG 3	23984	59.431	AATTCCTAGTGTTTGAATGAGAAATCCCATTTTCCCCGGTTACATTTCCTGAACTCGTAGGCTCTGTTTGGTTCGTCTAGTTATTGGCTAGCGTACCAGTTAACCTATTATCAGCTGGTGTGATATTCTACACCTATGAA
LG 3	132192	59.431	AATTCAAAGGTTGTATTGGGTACCTTCAATGTAGCACTTCAAGAGTGGGTTATGATGATGAAGAGATCCTTGAGACTACCATCTCGTCCAGGACAGATGAACTTGGTTAAATCTGATGAAGGGCTCCTATTGGCAGTTCG
LG 3	194013	60.025	AATTCTATGGATATGTTCTCCTGGTCTAAACTTAGAATTTTTTATTTTCCCCACCCTTGGACCTAATTTTATCAGTGACTCCAGGTTCCTGGTCACTTACTGACCGGCATTACACTACTTCTGAACTCCATATAAAACAT
LG 3	97186	60.602	AATTCCTGTTGGATTTTTATGATTGGATCATGGGACTAGTATGGCTCAGTGTTACTGGTCGAACCAATATCTTTTATGGATATGGTTTGTCTTGGCTTATGACAGGGCAAGTCTGAATGAAATCGAATCGCCATTACATC
LG 3	164706	64.368	AATTCAACAGGTTTTGTGGTTCTAATGGAATTGGTAGATAACTCACTGCAGCCTACACCCAATAACAAAATGGGGTGGCAGAGAGAAGAAACTGAACTATTATGGATATGGTAAGATGCATCTTATTAGAGAAGCAAGTT
LG 3	274709	64.368	AATTCCAATTTGAGTTCTGCTCCCTCTATAAGGAGCCTTAGGATCATTTGTAAGGCATTTGAAAATTGAGCAAAAGAATCTTCTCTCAAGAAAGAAAGCCATAATAAGATTGCGCTCCTCCTTCCTGTCTAGTAGTGTAC
LG 3	38687	65.174	AATTCGCGTCGTCGTTTCGGAAGCCGCTGGATTTTGATCTTAATTTCCCACCGTTGGATGAGGTCGACGCAGCAGGAGGGGATGGGCAAGATCTTGGGTGGACGGCTCTGTGCCTCTGATTTCTTATTTCGATGCTGATG
LG 3	278707	65.174	AATTCCCACAAGTACGTGGTCGTGGTCTTTCAATAAAAATTTGGAGTCCAAAGAAAAAAAATATATACAAATTCATTGCTACCATATCAGCAAAAAGATTTAATTGATTGATCAAATATGGAGGTAGGCCAAACAAAATT
LG 3	168576	65.895	AATTCAAAGTGGATCAAACACTGGACCAGGGAAATGGGGGTTTTGGGTCGAATGGTAAGCCGGCTGCAGCTGCAATAAATAAAAATTCTTCACAGAAGGTTATGAGCAATTTAATTGAGGATGAAGCTTGGACTTTACTA
LG 3	77981	66.514	AATTCCAAATGAGATATCAACTTTCATTAGCTCATGTGTCGGCTATAAAAGGAAGCTTTCTCTACAGAAACGTTTCTTATTGTTAACAAAATAAACAAAGAGGGAAAGGCAGAAAGCTTGGCAGATCAAAAAAAGATGGA
LG 3	140011	66.514	AATTCACATCTGATAATATTTGAACTTATGAGCTGCGGAAGAAGTTCCAGTCAGAGAAAACTGAAATAGATTCATAATACTCACAAACACGGAAGAGAAACGTCAAGTGAAAAGTCAACACTATTTAATAATTGCATACC
LG 3	15156	66.514	AATTCTTTGTTTGGTCAAATAGTCGCAGCCTCCTAGTGGCAGGATGAAACTAAGTGTCATCGGGTTTATCATTCGGCGACAATATAGTAGGAAAGCTGTGCAATTGGTAATTATGCTACGTTGTAATAGGGTTACATATC
LG 3	82636	67.884	AATTCTGGTATGAGTTCGGGATCAAAGAAGAGGACCAGGGAGATGGCTGATGATCAGAGAATGGCTGAAGCAGCAGGAAATGCTTGGGAGGACAGCGCCTCATCTTACAAAGTTTCAGCCATGAAAATTTTATGCTGGAA
LG 3	82642	67.884	AATTCTGCAAGAACAAAAATCAACAAAATATTAGTATTTGAAATGAAAACTAAAAATAGCAATGTACCGTTGCTCCGCAAACGTGGCACTCTTTATCAATCTGATAATCAAAAACAAGTAATATAAATAGCTATTGACAT
LG 3	98870	68.563	AATTCTTGTCCATTCTCACAATGTGTTTCCACATGAAAACCATTGGTTGTTATATCTTTAAAACTCAATAGGGTTATTCCGACCCTAGGAGGATATAGAGCTTCAGTGACATTAATACTTGTGCCATTTGGCAACATAAA
LG 3	147776	68.563	AATTCATTCATACATCATCCACATCATTCTTATGTCTTGGAAGTCCTATGAGTTCAGTTAGGAGTCAAGCATATTCGAGAATTGAAGATTGACGAGTTGATACGTGTGGAGTGCATCTAGAGATAGTGAGAAAATTGGTG
LG 3	197018	68.563	AATTCATCTCCATCACTCTCTATTCCAAACCATTAATCTTTGACAAAATTTAATTTAAGTCGAACTGCGTATTAATCAAGTTGAGATTTTTGCAACAAGGATTCACAGCAATGTCTGTCACAAAATCTTTGACTGCTGCT
LG 3	197952	68.563	AATTCATTTAGACCTTGATACTTGCTTGTCACATGTAACATGCTTCAATAGTTTTCTAATTCTCTATGGATCCCTGCTAAAAGGAAAAGATAATATGAATAAGTTTGCTAATTTGTGTAGGATAATAACTCGTACACATC
LG 3	164713	69.706	AATTCCAATGCAAATTTCACATACCTTGCTGTTCTTTTAACCTTTCAACCACTAACTTGATACGTTATGCAGGCCCTGGGAGTACATGGTAACAATCCAACTCGCCACCTCATTTCCACAACTATGGGAAAGCAAAAATG
LG 3	82649	69.706	AATTCTCCACTTTGACGACGCTCTCCTGCCAAACATGTAGTATAGAATCACAGCAGCTCCGGCGGCGGTGGCCGCCGCCATCAGATCGAAGCTTCAAGATTCAGATCTCAGAAAAACACAGCATTGAGCTCTCAAATTGA
LG 3	158872	69.706	AATTCATGTGCTCTTTACAATGGCAGAAAACCAAATGTAATTTAGGGTCTATATCGTACAGTTCTCTAACATTTGGTCTAGGATTGCCACTTGATTGATTCACATCAGTTAAAGACATTACCAACTTCAAAGCAAAAAAA
LG 3	38689	70.854	AATTCAAGATTGTCTCTCTACATCAACAAGAGCTCTATTAGGTTTTTAGGATATTTTGTGATTTTCCTATCCCTTTGTTTCTATAAACCCTAAGCCTTGGCCCCATTACAACCTTAATTATAAGACCTCTTTGATCCTTG
LG 3	142674	70.854	AATTCCTTTGATAATAGTATACTGCTGCTAGCTACATAACACATTCTAGCAGTTATCTAATTGTATGTTTTCTGGGTTGTTTATTTAGGATATTATTTGGCAAGGAGATATCAGTGGAGTTAATGCAGTGCTGCAGTTAT
LG 3	195216	70.854	AATTCCAATGCAAATTTCACATACCTTGCTGTTCTGGTAACCTTTCAACTACTAACTTGATGCGTTAAGCAGGCCCTGCGAGTATATGGTAACAATCCAACTAGCCACCTCATTTCCACAACTACGGGAAAGCAAAAAAA
LG 3	178900	70.854	AATTCAAAGCTTTTGAGAATTATTTCAAAGCTTTTGGTATTACTGCACCCACCTTGCCATTTTGTCCTATACCCTTAATTGAACTTTCAATTTTGATTAGGGAGCACCCCACTGCCAAGCTTTCATTGTATCTTCAAACT
LG 3	69970	70.854	AATTCTAAATTTTATATTCATCAATTGTAACTATGAATGACTAATGGGATCAATAATAAGATGTTTACTTCCATGAGATGGAGCAGGGCTGGTTCTATTATCCTAGAGGTCATAGATCTAATCAAGGTCTTTCTGAAACA
LG 3	7898	70.854	AATTCAAGCCCCATATTTAAGGGCACCGATTTTATGTCTGCAAGGACTAACGGTTTAATATCTCGAGGATTGCCAGTTTAACGTCTCGAGGACAACCCATCTAAAGTCTCAGGGCCTTATTGTTTAACGTCTCAAGGACA
LG 3	126786	71.865	AATTCAAAACCCTAATTTTGAAACCCTAATCTAATTGAATGAGATCAGAGAGCCCTAATTTCGGAACCCTAGTCTAATTGAATGAAATCAGAAGGCCCTAAATTAAAAACCCTAAGTGAATGAAATCAAAAAGACCCATA
LG 3	187269	71.865	AATTCAGAATGGGCCTTCGACTTCTTCATATCAAATTATCCTCCATGAGTGTAGATTATTCTGGTAAAATTTCAGAGCTTACGTCCATGTGGTTGGGCTAGAAACGCTGCTGGACTCCTTACAGATCCGGTTTTCTAGTT
LG 3	49761	72.459	AATTCACATTGCCTACTTTTATTTGATCGCCATGATTTCATTGTTCTTCAGTTTAGCAAATTAATTGAACTATGATGTATAAAAAGTGAATTTGGATGATACCGTGTTATATAACAGCTTTAGGGGCATATGTTTTCTGA
LG 3	15235	75.763	AATTCCACCAAAATCTAAGAGTATTCAATTAAGACTTTTAAAAATGAATAAAAGTTCAGAGGTATTCAAAATTTCATTCATACTTATAGAATTAGAAAATCAAGGATAATCATGGACTTTGTAGTGTTAACTATACATAC
LG 3	232039	75.763	AATTCATCAACTTGGAGAATTGTAGCATACTTGATTATACATCACATGTTCATCGTAACACCCACACAAGGGGTTTTCTTCGGGAAAATTTCCATGACAATATCCGGAAGTAAAATTATTTCTACTTTAAAGAGCAACAA
LG 3	114547	78.38	AATTCATGAATTGCATGTAAAGAAAGAAAGAATAAGACAAAAATGTCCTTGTAAAATTTAGTTGACACCGTTATAACTGAAAACTCATAAATAAAAATAAATTGAGATATCAAAGTGATAATTTTGAAATTTAAGATAGA
LG 3	131027	79.772	AATTCCAAGGTTCTGATGAAAAATTTCTCACAGTAGGATAAATCGAGACTTCAATTAGTATCACAACACAAAACCAAGCTTCAATTGCAGGATTTAGGGTTTGAGACTAGAATTTCCAGATATAGAAATTTTCAGCAATT
LG 3	7839	80.455	AATTCCGCCGAACCACCAGAAGCCGTCGCTGTCATACATCACAACATCAACACTGCTGGAGTGAGCCCTAAACACATTTAGTCAAGAAACAGTACCACAATAGCAACACTGTTTTTGCATCAATACAAGCACCGTCAATA
LG 3	150747	80.455	AATTCACAACCCCCTCCACAACAGGAGAAACTGATCTACTGATGATCACTCCTGCAGAAGTTGCCTGAGCAAGAACAAAAAATTATCAATTTATGCATATTGGAGCAGTCCAAGTAGGCATAAAACTTCTTGCCTGAGAA
LG 3	38646	81.114	AATTCCTGAAGAATTTTACCTGGGTTGGACTAAATCGTGCACAAAGACATGATCAAAAACACTCAACCTGAAACGAAATTAAACAATTCCACAGCTTTAGATGAAAGAACTAAAATCAATGGCAATAGATTAAAGCAGTA
LG 3	116775	82.627	AATTCTATGGAAAAGATATCACAGATGCGATGCTGATTGAGAGGACTCTTTCTACCTTCCCTATCTCTATTTTGATGGTTGTTAATAACTATCAATTGATGTTACGGAAGGATGGATCACAAGGTTTCATGAGCTCATTG
LG 3	15230	83.276	AATTCATGGATTGCCCTCAAGGTGAAGAATTAGTTTTTGTATGGGACACATAGTTGCCCCCATTTTCCTTCAAGTCTAATAAACAATATATTATTTATTTTGGCCACAGGCCTCATACATTCCTTTTGGCCACCAGCCTC
LG 3	15256	83.276	AATTCAGAGTAGTGAAACCCTTAGCAAGATATTGATGTTCATGCTTAATAAAGCTGATAACATATTTAGGGGGCTAATGGGCCTACCAAGCTCGGATTCCAAAAAAGAGAAGAGTGTGGATTTGAAGAAGAATACCAAAT
LG 3	183786	85.296	AATTCGAGAAGGAGTGGAGAGATGATTTATGAGGATTTGATTTTGGGAATCGTATTTAATTGTTGAATAGTTTATTCACAGAATATAATTGTGTACAGGGCGACGTACTGAGCTATTGTTCGACGAAGGAACTAGTATGC
LG 3	154523	85.296	AATTCTTAATTTTTACAAGCAACATGCCTTTTAATTTACTGATGATATCTTTCTTCTAGGTTATGTCATTGTAATACACGTCACTGACCAAATCATATTGCATGTCATTGACTATGTCACTATTATACTCATATCACTGA
LG 3	25692	85.973	AATTCATTTATCATCAATTATATAGTTCCACATTTTATCTGATCTATTTGTGAGTCTGTTGAAGTCCATTGTAAATTGCAAAATGATTTGGATTTCTGATATAATAGGGATGCTTGAACATCAATAAGACATAGGCTGCC
LG 3	58613	86.387	AATTCTAAGAGATGTATAGTTACCTTCTGTAGATAGAAATTTGTCCAGGCACGACATGACATTCATGAAATTCACATTTCTAACAAGTATTGCAATCTGTTCAGAGTAAGATCTTCAAGATCAGAAATACTTCCTTCCAA
LG 3	92088	86.387	AATTCTCTGGCCACTGCTCTCTATAATGGTATTTACGTTGGCATTGGGCAACCTGTATTGGGTTAGTTATATCGCTCCCTTTATAGAGCCGTAGTGCTCCCCTTTGATATCGACATTAGTGGCCATTTCTGGATCCTTGC
LG 3	215778	86.387	AATTCCAAGCATCACAGAGGTGGGCGGAGCTACTGACTACCCTTCCGAAGTCTTGTGCAGGCTTTGACTTTTCTCATATCCCACTTGACATATGTGGCGTAGAGTGTAGGCTAGGTTTGGTTTACAGTATGGTGGCGATC
LG 3	215775	87.058	AATTCTTTAAATGACTGTACTTTGAGATGAATAACATATTACCCAACAAAGCGTTGCAAATAGAATAGTGGTAGTGAATCACTGTTTTTGTATACCACATGTATTCCGCCTTATATGACACAACCACGTCATTTAATAAA
LG 3	177541	87.058	AATTCCCACTAAGTTATGGTTCCTGAATCAATTTTTTCCACCGTTCAGCTGTATTAAGGCCATGTTCTTTATTAGATGTGATAGGGAAAATGACATGAAAGAAAATTAGTGTTGGATAGTGTGTGTAAACCTCCATTATG
LG 3	105905	87.749	AATTCTTACTTTCAGAAGGAACAAATGCTCTACATCCTTACCATGCCTTTGCTATCGCAAGAATATAGTGATCGAAGAGAGCTACCGCTCAGCTGCTTCCAGAATGTTCTGTGGAATTTCTAACAAAGGAAAGCCACTAT
LG 3	187169	87.749	AATTCCCAACATAATCCTCCCACATAGAGCACAACTCCACTGCCCTATCATTTGCTTCTTCTAATGCAGTATATCTTCTCTTGGCTGCAACTTGAAATGCCTACAAGTCAAGATCACCCAATGTCTTCACGCCAATATAG
LG 3	155190	89.349	AATTCTATTAGAAGTAAATTTATCGAAGGATAACTCATCAATATCTTAGTTTATTTGAAGTAAAGTCAAGAAATTAAGATTTAACAAAGAGGAATCGTTGGTTATAGGTATTTGAGGTCTAGTTAATGTTGGTCTCTCTA
LG 3	269274	89.349	AATTCATTGGAGGACGACTCAAGGTGGGGAAGGAAACCTTTAAACTCACCATACTGGTGGCCCCTCTAATGCCAACTTCATTATTTGCAAACCTGCACACTGTTGGTATGCCTAAGAATGACAAATGTTTTGTGGTGATC
LG 3	280844	91.582	AATTCCCAATAACATAGCAGCATATGTGACTCATTAATTTCTGAAAAAAATAGCCAGGCTGATAGAGCAAGAGGAGAAAACTCTTACAAATATATCAATTCGTCAAAATCTCTGTCTTACAATGAAACAGAAGGGTTTAA
LG 3	249286	92.361	AATTCGCTGGAGCTCTATGATTTTGGACGCCTCCGCACAAATATCTGGTTGCTCATGCCCACAATGGTTCGGGAAGACGACCTGTTTCTTGCTTGGATTGCTCAGCCGTGCTATTTCAATAGAGGTCGAAGAAGAACCAG
LG 3	255980	94.404	AATTCCATTTATCAATTCCGTTATTTTATGTCGGATCAATAATAATAGTACGTTAAGAAAGATATACATCACATATGATATTAAATTACTAATCAAATTGTTAATTTTAATCCCATTAATTCTTGCCTCTTATGTGCAAA
LG 3	126831	95.465	AATTCTCTTGTTGAAGATTTAATCAAGGAACTCTAGCATCTGGAGCAAAACCCAGATTTGGGGCTGACGCTAACCGTTGAACAATCTTTTTTCTATTTATATGCAGGCTTTCGGATTGTAAGAATGGGTCAGGTTCATGT
LG 3	280843	96.32	AATTCCTGCTATCTACGTATTTAAATGTGTAATGAGTAAATCAATTGTCTATGTACCACTATGGGTAGTACTACTATGGGTACTAGTACTACCACTATCTTCTTATCTGTCTATAGATGGCAGCGGAAATGTATTTAACG
LG 3	126824	97.149	AATTCCCGTGTAAATTATGTAATGAATGTTATGTAGAAAGTGATAAGGTTCAATGTTTGAAATTTTAGTTAAAGAAATGAATAATGTCTCAAGCTTCTGAAATATAAACTAAACTCTACCTCCTAGCAAGTTTACTACTG
LG 3	188804	97.149	AATTCAAAAACAAAAATGGGCCCGACCCGAAATACTTCGGTCCGGGCTCGTGCTCACAAAATTTTAGTAAGGCCCGGCCTGCCCCCATCCTGTGCCCAGCCCTAGCTAAAATATTATGGTCCCCCAATAAATTATGTTTC
LG 3	72303	97.149	AATTCTTTAGTTGTCTCCAAGACTACTGTAAAGACAGCTACACCACAACGAGTTTGGGATTCAATAGAACATAACTTCAACCCATGGTTCTTAGTAGTAATATATATGTTGCTATTCTATCTATATCATCATTTTCCCTA
LG 3	271340	97.149	AATTCGAGCTTCTGATCGACTTGTGGGTTGGTCATATCGATCGTGGAAGTATTTCGGAGACTTTGGGAGGTCTCGGATGTGGTTTTTCCTGGATTGGCGCCACTTTGGGGATTTTAGTTCAAAACAGGGGTTTCAAACTT
LG 3	126827	97.149	AATTCCTTTATTCAAAATTCGGGGCGTGACATCTATATTCCTACATCGCTCGGGGGAGAGAAGGCGATGTTCTTTGTATGTAGAGGCTCACATCCCAATAGGAAGACATGTTTTGGGGTGGAAGCCCAAGTACGAAATTG
LG 3	177316	97.149	AATTCCAAAAATAGTTGAGATCTATAAGAAGAAAGCCTTTACCGGAGTACAAATTAGGCAGCCCGAGAGCTTAAGGATGCAGAACGATAGAATAACCAACCCCCTCAGGGATGATCAGAGCTAGGCCAACGTAGAACTAG
LG 3	63767	97.149	AATTCCGGGTTTTCTGGGGGAGTTGGACCCGAGTACTGGTTTGGGTCTCCGTAGCACTGGCGACATTAACAATTGTGGTACTTGTCCTGATTCTGATAGCGGCGCTCTTCAAATGCAGTGATGACAGTGAAGCTCCCGCC
LG 3	168586	97.149	AATTCCTATATTACCTTTGCAACAACTAAAAAGAAAACCAAATCAAGCGATATGAGTTGAAGAATGACATAAGCACAAACCAGGTACCAGAGGGATTTGAGAATTTTTAAACAATTTCATATACCCACGCTATTCAATAG
LG 3	287686	97.149	AATTCATCTGGGCTGAAATATGTGTTTGGTGTTTTGTAGGAATTGTTTTGGTGGTTTTTAGGGATGTGTTGTGTGTTTTTTAGGAATTGTGTTTTTTAGGGATTTTGGTTGGTGGTTTTTAGGGATTTTGTTTCCTACTT
LG 3	8251	97.849	AATTCTAGCAGAGATGCAAGGGAGAAACATGACAAATGGTACAAGCATAAAAAGATGGCATTGATCATGATCAAGAAAAGCTTGCATGAGAATGTGAAGGGCAATATACCTAATTCAGAATTGACTAAGGAGTTCTTCAA
LG 3	282705	98.506	AATTCGAAGCAGCAGCCATCATCAGTTGTTATTTTTCTGGACACGATTTGATATTTTCTTAGAATAAGGGAAACTGATTGGGGCAGCAGCAGCAGTTGAAGCAGCCATGGAGGCGCTGGTTACTTGCTCAGAGCAGTTTT
LG 3	200853	99.204	AATTCCAAGTTCAAGGCCGTGAAGTATCCTCCTCTCCATCCAAGCATCCTTGCCGTGATCCACATCCATTCCACCACTTTTTGAAGCTTCTTGCGTCCTTGAAGATCAAAAAGTGTAACCATGAAACTCTATTTTTGTTT
LG 3	109845	99.204	AATTCTCTCAACCCCTGTCATGGTTCACACATTTCAGTGCCATCTCCGTCTTGTTCAACCAAATCCGCAAGAACCCAAAAGCCAATCTTTTGAAAAGCCTAATGTAGCCTCACTCAACTCTTCATTCGAAAATCAATGTG
LG 3	271337	99.503	AATTCAATGACTTTCGGTAAAACAAATAATAGATTACTGTGATATTGTCAACAAGAAAAAATGTCTCTTCTTAAGTTCTTTTGGAGAAAAATATCCTACTTGTTAAAGTTAAATGACAATTGGAATTGGTCTACTCATTT
LG 3	200854	99.866	AATTCCTTGAAATTGCCGAAACTTGGAAGAGAAGGGAAGTGTTTGTGGCTTTTGATTCTGAATTTTGTGGTGTGTAGAAGAGCTTCACAAACCTCCTTTATATAGTGAACGGCAAGGGCTAGGGTTCCCTTGAATTTCTC
LG 3	34689	99.866	AATTCATAAGTAAATAGGAGAGGAATAATAGATGAGTAAAATTCTCTCGAAAATCCCACTTTCGAAAACCTTCCATAAATCTCAGAATCGACAAGTGAAAATATACATAATTCCGGAAATCACCTCGGAAACTACTTCAA
LG 3	122802	99.866	AATTCTTGATGAGTTCACTAAACCGAACCTGAAGGAAACCATACCAAAAGTAGGCATAACAACTTAACAAGCCGGTATCAAATTCTTGAAAGAGAAAAATTCACTATCAGTTCCCACACTTTGGTGCCAAGGTCAATTTA
LG 3	43166	101.919	AATTCTACAGTTTTCAGCAATATCTTTAAAAAGAAGAGAAGGCTATTGGCTAGAATTTCTGGTATACAAAAGTGTCTCTTTAAGAATGATAATCCTTTCCTTCTTAATCTTGAACAGGACCTCATCAAAGAGTATGAACT
LG 3	101814	101.919	AATTCATAACTCTACTAATCAAACAAAGGAAAACAAAAGAAAGTATGAAATACGCTGTGAAATATGGATGACAAGCCTTGAGACGAAGAACTTGAAGATCCTTGAAAGCAAGCAATCTTCAAGGAACGACACAAGGATGG
LG 3	197830	102.608	AATTCTTCTCAGACCCCCAATTCTTCTTGAGACTTCCTTTAGCTTTCTTAAAATTTTCAGATCCAAGTGAAACTAACGAAAGAACATAATCAGCAACAATAAGATGAGATTTTGGGTATTGGGTATTGTTTGTGGGAATG
LG 3	211638	102.608	AATTCTTTGATGATGCATGTTACAATTTTGTGCCCTTTTACGTGTTTAGGTAATTTTCAGAGTTATGTTAATAAATTTGCATGCTAGAATAACGCTAAGTGTTCTTGCGTGTTTGCTTAATTTGCCAAGAGTAATTGTTA
LG 3	234719	103.26	AATTCATGAAGTTCGAGAAAATTCTAGTGATAATCCTGCAGGTTTTGATGTCTCTGCAAGTACAAATGCAATTATAACTTATGGTACTACTGTGAGTCAAATGATTGAGCTTACTGAGATTAGTCCTGCTATTACAGCAA
LG 3	276104	103.947	AATTCAGGATACTTGATCTTCATCAGCTTATCACTAGGTATAAATATATGGCATAAATTGAATATTTGTGGATTCATGATGTCTTACTCTCTTCCAAAAATTTGGTTGCTACTAATCTTAGTTGTCCATATTTTTTGAAA
LG 3	49344	103.947	AATTCATAAAATTACTCTAAACACGAAAGCTCTCTCCATCCTCTAGTGCAAGTTCAACGTTTCAAGCAAGGAAGAAGAAGAGAAGAACCAAGCCGTGAGCATCATCATCCATCATCCATCTTGAAGACTTGCTTCCAAGA
LG 3	197827	103.947	AATTCCTTAAGAAATTGTAAAACTCATATTGAACGTCTTGATGTTAACATAATATAAATAAGGAAATAAAACATTTGTGCATCACTCCTGGACAAATAACGCCTGAATATTGAGGTTTCACCATTGTAGCCGGTAATGGA
LG 3	8241	103.947	AATTCATGTCGTTCCACTCTACACATGGTATGTGTAATTAGTGCCACGTATCAATTAATTATATTATCCATGCAAACCTACATGGTACCTTAGAGCATGAATGCAGGATATACTTACACATGCATGCCTCATAGCTTTAT
LG 3	22274	103.947	AATTCTTTGCGTGTCATATTGAATAATTTGTATTTGATGTTTAGGTCCTAATGGAGTTTAGGTTTCTGTTTGATCATCTATTGGCAGGAAAGCCCTCTAGGTTTGGATTTGACACATTCTAGAACCTTCATTATTTGCCA
LG 3	111948	104.665	AATTCATCAAAAGCTTCATATTCACCACCTCTATCACCATTAAGGACTTTATGGGTCTCCTTAATTGAGTTTCTACATGTTTCTTAAATTTCTTGAATTTTTCCAAGGCATCTGATTTATTTTTCAAGAAGGAGACATAC
LG 3	21254	104.665	AATTCCACACTTTATTCAGGACTAATGCTATATAAAGTAAAATTAATTAGTATAGGCAAATGACTATTCCGGAAATGATGAAAAGTCTCTACCTAAAGACAATGACAATTTTGGTTCTGCTAGACTCAAATTTTCCTATT
LG 3	168116	105.402	AATTCTTGATACAGATATTGTCTTGCGTCTGGATCCATACTGTCTCGCCCCTGCACTTGGTAAAAGCCCACCAATCTTATGATATATATAACCCTGTACACGAAAAGTATAAATTCCACTACCTTGAAGATTAATTGATT
LG 3	66489	105.402	AATTCAGGAGAAGCGGATGCCCAAAGTAAAGCCAAATAACACTCTCCCACAAATGTTCTACCTCCTCACCTCTAGCTCCCTTAAAAATTCTCTTATTCCTTGCCATCCTCACCACACAAAATTTCACATCATACAGCTCA
LG 3	66488	106.78	AATTCAGTGATAGGTCTATATATTCTTTGTTGTTGGATTGGAAAGCTACTGTACTCTAGTGCTTAGTGTCCCTTTTCCTTGTTTTCCTTTGTATTACGTTGAGTTGCTTTGTTTTAGTTTTCTTTCAGTTGCCATTAGGT
LG 3	79064	106.78	AATTCATTGATAATTGTAAATATTTTTCAAAAATAAAGATTTGTTTGAAATAATATGAACTCGATCGACTACAGTTCATAGGGCTATGGCTCAGGTAAAAAAATAAATTTAAGTATAAAATGAATTTCTTGGTTTTAATA
LG 3	110743	106.781	AATTCTAATATTCATTAATATTCTCGACCAAATGAAAAGTTACAAAGAGCACGAAGAATGGGAGACAAGGCCTAGACTTCTTCAAATGCAGCAAAAGAACATAACAAGATTGAAGTCTTCTACATACATAAACTAGATGA
LG 3	113201	107.497	AATTCCATCGCTCCTTGACTCTGTTCTCCATTTTCGATGGTGGCTGCGTGATATTAATGCTTTTAAACCACTGAACCATACCTCAGCTTCATCTTTATCCTTGCAAATCTAGTAAATAAGAACCATCGTTAGATTAGAGT
LG 3	83538	108.194	AATTCCTAGTGATGCCTTTTAGGTTGACAAATGGGCCTTCCACCTTTCAATCAGTAATGAATGAAGTGTTACAGAATTACCTGAGGAGATTTGTGCTAGTCTTCTTTGATGATATCTTAATCTACATCCCTACCTTTGAG
LG 3	153557	108.875	AATTCTTGACCAAATTTAATCCTAACATGACCTCCTACACTCCCTAACCATTTGACTAACCCAAAATACACGTCATAGTTTTGTAAGCCAATTTGGAGAATTGGAGGTAAGTTTGAAGTTAATTGTCCGTGAACCATTTT
LG 3	41177	109.999	AATTCACTGCTTGTGGCATAATGATTAAGAAATCTTCATAATATCATGTCTTCTGCTATAAAAGTGATGCTTGATATTGACTATAGACCTTGGGGCTAGAATTACATTATTTGCTTTTGATAATGTTTTGTTTACTCCTT
LG 3	63069	110.71	AATTCCAGTGCAGATTAAGTTAGAAACTATAAGGTATTGATGATAGTGTTAACAAAATTTAAAGGTTGACGATTAGTATAACTTACGAAACATTTTATTGAATGGTTACCATTTATTGACATCAGTACTCAAATATTATT
LG 3	75087	110.71	AATTCTTCATAGACATCAAATAAACTAAAAAATTGATTTTGTTTTTGCCTTGCACATCTAGCCAAAACATGCAACTGGATGATGTTAAAGTGGTGTGAGAGATCAGACGTTGAACTGAAGACATTGAATATTTTAGGTAG
LG 3	274168	111.73	AATTCTGCTATGTTAGTTAATTCAATCCTGATGACCTTGAACTAAATGTTTAATTGAATGTTATAATTACTACTGTTGATTTGATGTTCAATGTGTAGACATGAGTTTATTACTATATTCATCATGTTTCTTTTACAAGT
LG 3	198822	111.73	AATTCACTTCATGGGGCACTATATTCTATTATTAGCCTACAAATGCACACTAGGGAAAATTAAGCCCCATCAATAAATGGTTGATAAAAAGATTTCATCAAGTTTCGAAACTAGGACTATGAGTTAAACAAGATTACTAA
LG 3	79957	111.73	AATTCTCTCCTCTAGTACCTAAGAAACTTAGTTCAGTTTCCTTTCCTGTGCTGACACATTTTATTTATGACAAAAGACTTTTTCTGCCTGTTATGATTGTGACAAATAAAGTTAGGTTCTTGGTAATTGAGTTTGATAGC
LG 3	17942	113.515	AATTCCTAATTTTTAATCGGTCTTTTTCTAATTAACAGAAATATGGCCGACGCATATTAGTTGTTATAAATAGCAGAGCATCAGCTGATCGACGTATAACAGCATCATAGCAAGAGTGATTTTGAAAGAAAACCGAAAGA
LG 3	260098	114.997	AATTCATTTCAAGATTATATGGCAGAGTCTTGTTGATAGTCAATTTTAAGATTCTAGAACTTATATATCTGCATATTAGCATACTACTGTGAAAAAAGTAGCATAATTTAGATCAAGTTGGTCAAAAACAGGAGTGTTGC
LG 3	32682	115.932	AATTCAACACTGAGCCTCACACATACAACAATTACTTTATGATATCTGTTGTGTGAAGGAATAACCAACAGCAGTTGCCAGAGGCGGAGCCAAGATTTGATGTCAAGTGGGGCACTCACAAAATATTAAAACTCCATAAA
LG 3	30899	115.932	AATTCATATGACTGAAGCTCCTTTTTTCATTGTCATTACCAGCAAGGTGTAGTGCATGCTTGTGGTGTGGTGAATTGGTACTAGCACCTTTTTGAAACGGAAGATTGACCACAGGGGTTCATAAATCATTGTCTCGACAC
LG 3	32681	115.932	AATTCTTCACAAGTCATACAACATATTGTTTGTATACCATTATGTGATTTAACATGGGACAACTGATATCTATTCTTTCTGTTGTGTGAGTACTAATGAGACAACAAAATTTTATACTGACCATTGTGTGATTTAACATT
LG 3	260104	115.932	AATTCTAGAACATTCTCTCCTATTACAATCATAGAACTAATCCTAGTTTGAATAGGCACACATAAGTCGATTTCCTTCAACATAGATTTGGATTCACAAGTATTACCTCTTTGACTCTTGTACCATTACGTAGACATGAT
LG 3	32692	115.932	AATTCGCCTAAAATCCCAAAGAGTACGTTCCTCCTTCCTCCCAAGCCCCTGTCTGGGTCCAACACGCTTTCACGACTTCATTCTTATTATGCCCTTATAATTCCAGCTGCCTAACACAAACTTACCTACCATGCAAATTA
LG 3	17840	118.828	AATTCTTATAATTCTAATGATCTGATGTTAGAATCCAACATGCATTTGTAGTTATGCAAGTATTTTACGAAAAGAAATGCATTAGCAATCTTAGAATTGCAATGATGAATGAGATCAATAAACACAACTCACAGTTTGAT
LG 3	93473	118.828	AATTCAACATCTCTTCTACAATGGGCACTGTAGAAAGTAGAAGCCAAGTTCATCAAAAATGGCAAACCTTGTATTGCCCCCAACAGTTCCCCAAGTGATAAGCCTCACAAGCGAAACACATTTCTCCCCAACGTATCCCT
LG 3	204	120.239	AATTCTAATGATAGTTTGTTTGACGAACATAGCTACAAGAGTGGTAATTTGGTTTTTGCTTCTTTCTCAACTTACCCGGTAAGTTCTCATAATCAATATGTAACAGAAAAAATATGGTTACTCTTTCCTTCATGAAAGAA
LG 3	196546	121.186	AATTCATTTACAACAAAACATATTGCTGCCGTGACAAGTTATAAACATTGCAACAGCTAGTTTCCACTTAAAAGGAAGATGGATTGTGAAAGGGAAACTTCCCTTACACATGCAAGGACCTTTCAGATCATTACTTTAGG
LG 3	295921	121.186	AATTCTCTTACCTTCTTGGACCGGAAAGACCAAGCAGTACATGTGCATTGAGTAATACATGTGTTTCCCCATTATTGGATCGAGCAATCCCAAATTCCCAAATGCAACCTCTCAAGTCTCGACCTCTCTTCGACTAAAAC
LG 3	291322	122.503	AATTCATATTACTTGCATTTATAAAATGATATTTTTGAATGAAAATTTCACATGCATAGACTAAACTAACCTATAACAAACCTATTTACAATGTAGCCTCTCTAAAATTATACATTTATAATAGGATTGTGATATTTAAT
LG 3	295920	122.503	AATTCTCCCCAAGTTCGTAAGAGAGTTCTTGCAAAGGTGTTGAGGTATTTTGCAATCATACCCAGATTTAAGTGGATGTTTAAGTTAGCGGACATGGCTGAACAATTAACTTGGAACTACAATCACGGAAGTCAGGATGG
LG 3	283681	122.503	AATTCTAATGTTAAGATCAATTTGATCATGCAAACATGTGTTTACCTCCAGCCATTGTTTTTAGTTTTTAGTTTCTAGAGATTTCTGCTACAAGCTGGAAACTATTATATATGTAATCTGTAGGTACAGTTTCTGTAATG
LG 3	239035	122.503	AATTCTAGAATCTTCTCTTCTATTACTACTCCTAGTTTGATTAGGCACACTAATAGCTGATTTCCTTCAACAAATTTTATTTTATTTCCTTGAAATCATTTATTTTTCACCCACTCACTTTAACTGTTTTTTTAAATACT
LG 3	1861	122.503	AATTCTTGCGTAATCGCAGATCATAATATCTAATCTACTCTTGAAATTCAATTTGATCATTTCATTCCATTTTTTTAGCGTAAAACATCAGTTTAGTCATAGTTTGTGAAATTACTCATAAAAAAGTTACACTTGTACAT
LG 3	27612	122.503	AATTCATCCAAAGGGACATATATTCCCCGAAAACACCGTACAGTGGCTGTAGTGAACTACCAGTCGGCCATCTATGATCCCTACTACCACGGAGGTGAAGAAGTTTTCCATGATGAAGAAGAGGAAGAAGAGAATGAGGT
LG 3	75292	122.503	AATTCTCCGATGAAATGAATAGTATCCCCTTTGGGTTTGGCTTCGTTGGCTATATCAGATGATTCTGTCAAGAAACGCAGGCCATCGTCTGGGTTTAGGAGCAACCAAGCAATCTGTCTGCCATTGACGGGCAAGAGATG
LG 3	239038	122.503	AATTCTGGTACTTCATTTACACTACAAGAATTAAGGCATCTTGTGTAACTGCTAGCCTAATAATTCCGGTTTAGAGTTGAATGCAGTTCCTTTCTAAATTTGCTTGTATTTTCTTTCCATATGTTAATTATGGGAAACAG
LG 3	163192	122.503	AATTCATGGCCATTAAAGAACAAGAACTGCAAAGATCCATATCCCAGACCCGAATCTGAAAACGACCCATATCCTTGATCTATATTCGAAACTGAACCAATCCCAAATCCAGAAAAACCACTCCAAAATGGGAAGCCTAC
LG 3	288630	122.503	AATTCTGATGCTGAAATGTTGTTGAATCCGTTTCGTACATTTCATAAATCTTTTTCCACACTAGAAACATTTCTCTGGTTGAAATTTCCGAAGCACTGGATATCTGTTCAATATCCTATTCTCGGCTACAAAAGTCATGA
LG 3	223099	123.89	AATTCAACCCAAGAGACAATTGTTGCTTCTCCAGTTGTTCAAAAGGTACCGTCCTTGTGCTTCTCTGTAATTGTTTTCCTTTCTTTTAATTCGATTATTGTGTGTTTCATTCTGTTCCTGGTTCTATGTCTCTATTTTTT
LG 3	183707	123.89	AATTCCTCTCAGCAGAAGAAGGGGGCAAGACGTTATTACTTGGAAGTTCAACAAGAAGGGTTTCTTTTCAGTCAAATTAGCTTATAGGGTGGCTAAGGATTTCTCTTTGGGTAATGTTTTGGCCTCTGGATCTGGAGGGG
LG 3	225084	123.89	AATTCAATAATGAAGTTGAGAAACAAACCGATAAAAGTATTAAGGCTCTAAGATCCGTTCGAGGAGGCGAATACTTAAGCAATGAGTTTATTGATTATCTTAAACAAGAAGGCATTATTTCTTCACTAGCTCCTCCTGGA
LG 3	120712	124.378	AATTCATCTCCATTGGACTCTAAAGCTGCCGAACATAACTTCGCTGTGTGTGGAGGTACTGTTATTGAAGACCAAGGGCGGTCAGGCACAGCTAGCACAGTGGATGAGTTGTCGATTAGTGACAAAAGGTAAAGCCAATG
LG 3	55044	124.378	AATTCAACCACCTCTATTCGGTGAATTGGAGATTTTCATTGTTTGAGGACAGATTTGATAAGAAGTAATTGATAGATTGTTTTCATATCGAAAAGTTTCATTTATTCTCAAAACGGTCATCGATATGGAAGTTTATGACA
LG 3	111726	125.69	AATTCTCCGCACTTCAATTTCAGACTGTACTGTTCGAGGATCAAGATGAGACAAAGTGGGGACAGACCACGACAACTCCTGTCGTTCCTGTTGAACATTATTGTTCCTATCTTCCCCTAACTACTGGAAGACTGTCTCAT
LG 3	291325	127.021	AATTCTAACAATTGAGAAAGAAGGAAAATTGGGTACCATTGGTTTTGCTCAAAATGAGTTGAACTGCTCTAAAGATTGAAGCTTTAAGTGGGATTTCTTCCTCATTGAGTTTAAGGAGGAAGGAATCTATCAATGAGAAT
LG 3	24280	128.318	AATTCCATAATTAGAGTCTACCAGTTGCCAAGGACAATGCTCAGTTGGCTTCGCTTAAACTGAAGCCTCTTACATATTATGTTCACTATTCTATCCCTTCAATATATCCAACTCATCACCCTTGCTTTCTTAAAAATTCT
LG 3	179734	128.318	AATTCAGAGAAACCAACTGCTTGATGGAGAGATTGTAATGTTTTATGGTGGTTATAGAAAATCCAGCCAATTTGGTTCTTGTTTCGAATTCGATCAGCTAGGTCAAACTTAGTTACTCTTATAAACCTATATTTATATAT
LG 3	179735	128.318	AATTCAATTTTTATCACTTTAATTATTTATGTATTAAGAAGTATATGGAAAAGAGAGCGAAATGCAATTTTGTTTTCATAAATTGCAAATTAGAAGGGTATACCTAAATTATACATATAATGACATGGGTAGAATTAGTT
LG 3	93452	128.318	AATTCTAGAACATTCTCTCATATTACAATCATAGAACTAACACTAGTTTGACAAGGCACACTAAATGTCAACATTCTTCAACAATATAGAGGTAATACAAAGCCTTTTTTGGGAGAAATTTATAGAGTTGCATCCAGGGT
LG 3	283673	128.318	AATTCCACATTTCTACAACAAATTTGTCATCCCCTGTTCCAAATTAAAACTTGTGGGGCTGGGAATAGCATTGCCAGTTAATTTTGCTAAAAAAAGAGTCACAATCCCCTAAGAACACCTAAGCTGATATTTTCTTAGCA
LG 3	128490	130.206	AATTCCACAAGGAAACGTAATCATATATTGAATGAAATCATGTAGATATCTGCCATATTACAACTAAAACAAGTTACTAGAGTTTGGGCAAGATACATATTCAATATTAAACAAGATCAAAATTTACTTAAAACTGTGGG
LG 3	178596	131.648	AATTCATGAAGTCTTTACCTCAAAATTTTCATGAATTGCTAAAAGTATATATTGAATACACCCAGACTTTTAAATTAACAAATTACATAGAAAAGTTCCACTAATTCCATATACAATATACCTCCCCTTAATATGTATTA
LG 3	27541	132.794	AATTCCATCCAGGCTTTCAAAGGACCAAATACACACGGCTGTCCTGAGATTAAGCCATAAGCTTTAGATTCAGAGGCTAGAGGTGATGTCATGGGGGGAAGATTTTGGGAAAAGAAGGAAGAGAAGTAGGACTTGCAAGG
LG 3	77371	133.72	AATTCTCATAGAAGTAGTTTATTTTTTATACGTTAGTTATGAAGATCAATAGTATTTTCATTGAGTTATTTTTATTTCAAGTTGGAGTTTTGTCTCCGATCTTTAAATGCTCTAGTTATCTGCTTTTATGCGTTCCCTCC
LG 3	172384	136.066	AATTCTACAATAATTAAAATCTAGGCCGAACACCTTTGCCAAGCTAATGAGTAATGACAAACACAATATCTGTATGTGGAAATCCATTCATGAATACAAGCTGCTCCTCCATTCATCAGTTGTAATTAGCTTTCACCACA
LG 3	140586	136.067	AATTCATCAATTCTGCTTTCACTCTCCCAACAAGATCTCTGCTCTCTCTCTCAAACCTGGCCAGTTTTTACCTTTCTTCACTCACCTCCCTCAACAATTTTGACCCCCATTCCATTTGTTTTGTTTTTATTAGTTTTATG
LG 3	34351	136.067	AATTCATGCTTGGATTTAGGTTTGAGCAGTTTCCAAAGAGTTGTTGTATTTCTGATTATATTATTGGGAGGCAATAATATTTCTATTGGGGGCCAATAATGTGTGTTAATTGATATTTAGTCTCTATAATTGTTGTTTAA
LG 3	34314	136.067	AATTCTAGTTAACATGAATTTAAGGGCAAAGTTTAAAGCCCGTTTATATATTTTGAAATAAAGTTGTGATTTCTATGTGTTGATTTCTATGTTGCTTGAATGACTAATGGCGCAATCTTGAAGTTTTCAGGACGCACTGT
LG 3	214116	136.899	AATTCCACGTCCAAAAGAATTACATATTGCCAATCCTTCGTTGACAAACGATCTTCTAGCCAAAGCCAACGGTTCAATATTTGGACCGTCATACAAGAGAGATTACTTCTATTTAAAGCAAATATTTGGACTGCTACCGT
LG 3	245207	137.679	AATTCCAACATCACCGAAACCTTTGATGAAAAGCAATAGGTACGACGAGCCCATATCCTCAGGCGGACGTCGTGGATCAGACAAATCCTTTGGATAGGATCTTTCTGTTGTAGCGCCACCATATCATATCGAACAAAAAC
LG 3	245215	138.481	AATTCTAGTTGACATGAGTTAAGGGACAAGTTTAAAGCCCATCTCTATGTTTTGAAATAAAGTTGTGAATTATATATGTTGATTTCTATGTTGCTTATGTGAGATTGCTTAATTGATTTTGGATTATAGAAAACTTTTAT
LG 3	169577	138.481	AATTAAGAAACTAATAATATAAGGATATTAAATAAGGGTATATATTGATTTAGGATTTCAATTAACATATTGATTTTTACCATTTTTTGTGCAAAAAATATTAAATAAGGGTATATTAGGAATGAAAAATTTAAGNNNNN
LG 3	288713	138.481	AATTCTTCACAGGTCATACAACACATTGTTTCTGTACCGTTGTGTGATTTAACATTGGACAACTGATACCTATTTGTTCTGTTGTTTGAGTACTAATGAGGCAAAAAAAATTTATAGGGACTGTTGTGTGAGTATTAGTG
LG 3	153690	139.124	AATTCGGAACCTACACGGCCTTCTGAATAGCCCATTGTTTCTCCTTAGTCTTTGAACCAACAATGCTGCTTATTTCTGTCCCAAGCCCAAACAACATTTCATATTAGTACATAGCAAGCAAAGTAGGGAAATAAAACAAG
LG 3	279634	140.588	AATTCTAGAAACACAATATCATGGTATACGCAGTCGAGCATACCTGATATGGTGAAAATGGGGTTGTTCATCTTTTCTTGTACATAATAGTGAGGTAGCTTGTCAAATAGTTCTATTAGGAAGCAACCATCAATAATCAG
LG 3	274697	140.588	AATTCGAGGCAGAGAAAACACTTGAAGTTTATTTCCCGCCATCAAAAACCATGAAGTCCTTGTATGCAGCTCGAATAATTACAGCAATTCCAAAGTTCAATTCTGCCTCTTACGATGAACTCACAGCTAAAATCAATGTT
LG 3	112013	140.588	AATTCAGTAGTGAGAACATAGAAGAGCCTTACTTTTTGCATTAAGTTCTATAATGACAAGCATTTGAGTCACCTTCTTGATATTTTTCTGGATTGCAAATCTGATGCCTTCTTCTAAAGCCAAAGTCTCAGTGATCGTCT
LG 3	233946	140.588	AATTCTCTAAGAAATAAAAATGAATCAGTAAATTTATATCGATGTTGCACGTGCATCAGCTTCAATTGATCCATTAATCAGGATAAAAGAAAATTGATTGAGTGAATTGATGAAGCCCGGCGGCGCCGCCCATGGCAGGG
LG 3	72374	141.304	AATTCAAGATCACCCTTTGCAATTTTGTTTTCTTTTTGGTGCTCGAGACCGTTGAGGTCTTTTTAATTAACAATTTACTTAGTTTGTAGTTTTTATCGTTCTCAAAGAAGCATGTCTCTTCAATTTTTTGAGGGATAAGG
LG 3	166125	141.304	AATTCCACACAGGGCCTTTCTGAACAGCACCATCCTCCCCTAGCATCCCAGTTCCATTTTCCATTGCTAATAAAGGATCCGCTTCACTCTCCTTTGTCTGAAATCATTTAGCGAATAAACAGAATTAGCAAAGCATTTCC
LG 3	185872	141.304	AATTCTCCCATGGGGCTGTAGACTTCGATCCCTGTGGCTCGAGTTGAGTCACAATCTTAGCTGTATCTTCTCCGCCCATTGGGGTAAGGTTTGTATATCTCTAGGGATCCTAGGGTTTTCAGGCCTCAAGAGTGTGATGC
LG 3	108892	141.973	AATTCTGAGAAAAAGAGGACCCGGAACATTGGGCCTAAAAGTAAGAGATTGCTCATGCATAGTGAAGATGTTCTGGAGCTGAGGCTGACATGGGAAGAAGCACAGGACTTGCTTCGTCCACCGCCAAGCGTCAAACCAAG
LG 3	153698	142.688	AATTCTGTTTACAATACACTAATGCAACAAGAGTTGTATTGAATCTTGATTCATGTTGTGGCTAATTTATTTTTACCTATACCATGAACCTCATTTTCCGACAGGGAATTGAGATATGCTTAGATGATGTTGGGATAAAA
LG 3	51008	142.688	AATTCCTAGACTGGGAACTTGTATGAGGAAAACGATTTGGTATGGACACTGAAAAATTATAAAATAAATAAAAATTGATTATGTGTATATCTGATTCTACTTCCAGTTGTGTTTCTGAGACCTATCCCCAATTATGTGTA
LG 3	210300	143.412	AATTCAAAATTTACTTTTTGCTCCACATTTGACCTTCATTCTTCCTAGCTCCAATTCTCCACTTTGAAACCCAAAATATATGTTTCCTTCACTCTTGAAATATTCCTATAATAAATAAGAAAAAGATTTAGTGAAAGCTA
LG 3	148338	143.412	AATTCTCCGCCCTAGCCCTGCCTCATGCCCAATGGGCAGGGCCAAGATGGACTTTGTTGTGGGCCTGGTCGGGTCTCCATTTTACAATTCATTTTTTTAGTAACTCAAAATTTTGTCTTCTAATTAATGGAAAAGCTACT
LG 3	210303	143.412	AATTCCAAACCTAATCCACTATTAACGACACCAACTCATCCTTGAGATGATTACGAGAATAAGATAACATCACTTATCAGTCACTGCTCCTTTTTACCATCGCCTCCAACCCAAAACCAGATGAACTCGACCATCCAGAA
LG 3	148339	143.412	AATTCTCACCGATATCGACGATTTCTTCTCTTTTCTTTGTTTTTCATCTTCTTTCTTCTCCTTAGATCTGCAACTATATCTGGAGATCAACTTTTGAACCACCAACTTTCATGGTGGGTTGACCGGCGGTTGCCGACCGA
LG 3	72375	144.087	AATTCGATTGTAGTATCCTCATTATAGATCCTCTTTTATTTCCTCCATATCCTTCTAGAATTTAATTTTCACCCCTTTACTTGACACTATAAATAGGCAGATGGTACTGCTTCCCTTTTTAGATAGTTTTCTTGAGTTTG
LG 3	148346	144.775	AATTCAACAAGAGGAAACCAGAGCGCGTTTTGCAAATTTCTAACTCCTCATTCTCACAAGAAGGTAACTACTAGATTCAATAGAGCCAATTTCCAAACACACTGCGACAGAAATCTTATTGAAGAAAAACTATAACAAAC
LG 3	132292	144.775	AATTCACAAGTACAGACATTAAGTATAAAGTCTCCAACTTCTATAACTCGGGTATAGTTAGTCTAAGTTCTTCAATTAAACACACAATAACACTAAATGTACAAGTTGGTTAACATATATATATAAAAGAAAAAGATTTA
LG 3	113474	144.775	AATTCAAGTAAAGAACTAAACAGCAGCATATAGAAATAACTTACTTATACTGTCGCGAATCCCAGCCAGATAGAAATGATAGATCACTAAGATCAGCGATTCTTGTTAGTGCAGTATTCCAGGTCTCCAACTCTTTCTGG
LG 3	238082	145.46	AATTCAATGCATGATCTCGGCTAATATAGCCTTACAAATTTACTGGGAATAACAAAGTTGCAGCCTACATCTTACATGCCTTACAACGTGGTAAACTAGTTGAACACTATATCAAAACAGCTTGCATGACCCTAACAAAT
LG 3	56297	145.46	AATTCAAATACACCAAATAATTTAAGTTAGAATGTAAGATCCCGGAAATTTTTTATTGATTTCTTGGAATCTCCAGGAATTAATAGTGTTAGTTGGTATGATTTTGTGGTTCAAGAGTGGAGCAGAAATCCTTTAGAACA
LG 3	238920	145.46	AATTCTTTTACCCGGAATCATTCCGATTCCTTTATGTGTTAGTAAACGCAGGAATGTTTTTACCCCGTAATCATTCCATTTCCTTTCAAGTAAGTAAACGTGCCAGTAGATTAGTAACCGACCCACTATTTCACTCTGTC
LG 3	14635	145.463	AATTCTGAGACTCGGGTCTATTAATTTTGTTTGGGGTTTTGATGGAAATGCATGCATAATAAACCACTCACATGTGTGGGAAGGGCATATGACTCATAATAAGTCAATATATTATCCGGTTCTTGAAAGATCTGATGCGC
LG 3	214117	146.17	AATTCACTAATTATAATTCACAAACTCACCAGATAAATTTCTTCTCTCTGCAACCTCCAAATATTTAAAACAGAAGTGTAAAGATACAATAACAACTCAGCATCACTTTTACACTTTCAGACCAGATGACACTCTACTTA
LG 3	252434	146.17	AATTCTTTCGTTCTATCTGGGGTTCCTCATTTCAATTAACCCATTTCCCCAATTTCTGTTTACTTCTGGATTTGATTTGATTGACATGAGTTATTAGCCTTTTGATCTCTGTTTTTACACAACGTTGAGCATTGGGACTT
LG 3	155945	146.873	AATTCATCATCAAGATCCTGGACACTTTTGTACAGCTGCTCAATGCTTCCTTTCAAAGAGGACGACCTATCGTGGATCTGTTTCATCATAAACCCAAGTGGAACGGTCAGGAAACTGAAAAGTAAATTGACAAAATCCTT
LG 3	242945	146.873	AATTCAAGTCAAACTGATGCCCACTATTGTTGGAGATGCTCTAATGTCAAACGAGTATCTTGAATTTAAATTGTTTATCTCGACGGGAAAACCAGCAGATTCAGTAACTTTACCAAAGCTATAGGGTCAGGCACTCATCA
LG 3	197396	147.581	AATTCTAAAACTACATAAATTGACAATTAAACCTTAAGTACGAGCTTATAATTAAGCAAGATTATACCAAGGCTAAAGGAGGTAGTAAGGCCATTAGAAAAATCCAATAGAAGTTGCCATCTCCCTCTTTGCTAGGGCTT
LG 3	192058	148.282	AATTCCTCTTCCGATTTAGTTATACAGAATCTTCTTAATTAATAAACCTGCCATTACCAAAGAAGCATAAAGAAATTTGTCACCAAAACAGAAATATAAAAATAAATGACCTGATACTAGAACTTTTGTGGGCAAAAGAG
LG 3	208130	148.282	AATTCAAGATGTTAACATGGTGGAAGCTAAATGACCCTAAATATCCCAATCTACAAGCCCTAACAAAAGATGTTCTTGTCATTCAAGTGTCAACCGTGGCTAGTGAATCCACTTTCAGCACCGGAAAGAGGGTTATAGAT
LG 3	118786	148.282	AATTCTGGAGAGTTGAACGAAGTGCGGTTATGGCATAGATTCTTAGGGCATCCTTCTTTCAGTGTAATGCATAAAACTATGCCCTCTTGATTTGTTGCCATTAATGAGTCTTCCTTACATTGTGAAACCTGCGTTTTAGC
LG 3	240928	148.973	AATTCTTGATCTTCAGAACGTAGCAGACTCTATGCCTGATGCGTTTTCTGATATCGCTAAAGTGACAAGATCATATATACCTGCTGCAAACGTGTCTGTAATGATTGATGTCCCTAAAAATCATGGACATGAGACGTTGA
LG 3	183402	150.952	AATTCAATTCTATGTTGTCTTTCTCTAGTCTCTATTGGCTTGGCTTAGGTTTAGTAGGGTTCATTTTTTATGGTTGTTTTTTCAAGCGTAATATACAGTATTTACTGGAATGAGAAACGGTAAGAAGTGTTACCTGGTCT
LG 3	113483	150.952	AATTCCACAATGCTCAGTTTCAAACATGCAAAATCCACTAATTTGCAGCAGCATGATTGCTTGGATTTAACAAGATTGTTAGGTTTAATCTCTACTGTTGTCATCATGGATATATGGTTCAATTAAGATAACGTACTAAA
LG 3	238923	150.952	AATTCATCTCGCATGCGACACGGCCTTTTATTTGAACTACAAGGTCAGCATCTATACATCCGATTTCCTTCAGAACATCTATCTGAAATTACAAAATTAAAATATTAAGTGGGACCCCATACAACTGTAGAGACATTCTA
LG 3	73891	151.959	AATTCATATTTACGAGTTAAGAACACCTAACTTCTAAGTTCTAACCAAAACAAACGTCAATTCTTTCGAGATGCAAATCGAGCAACATGATGAGCAACCCGACTAGCATCCCAAAAAGTAGGAGAGTTACAATTGCTCTG
LG 3	103628	153.013	AATTCTAGGAGGTGTAATATCACCATTGCAAAGTGTGTTTGTTCCTGATCGATTGATTTCTGATAACATCCTGGTTGCAACTGAAGTCACTCATCATTTCATAATAATTGTAGGGGAGGTGACGGGCATTTCAGTTTGAA
LG 3	89346	153.013	AATTCATAAAGGCTTTGCGTGTAAATGTGACCTAAGGAGGAAAAAGTGAATGAGAAAACTGCTCTTACATCTCTAGCTACCTATCTACCATTGCCCGGAAATTCCATCTCCTCCTACCTCTCCTTCACTTCTTCATTGCT
LG 3	92133	154.508	AATTCACAGTAAAAAAAATTTGGGGTTTTAATTAAAATTGTATAATAGAATGAATCCTGCTGAGAATGTAACAAAATCAAGCAAAACCCAGAAAACCCATTTGGTTAAATACACGAGACAATCCACATCGAAAAGAGAGC
LG 3	237694	154.508	AATTCAATGTGTGATTTGCTTTCTGTTATGCTTTGATAGAAACCAATGAGTGAGTTATTTTCTATGCTGCGTGTTTTTAGGGAATCAAAGTGTGAGTTGTTTTCCTTATTTCCATGTGAGTTATGTTGATTGTTTTGAGT
LG 3	102629	155.197	AATTCAATGAACAGAATCCAGTTTTTGGGTCAATATAGTGGCGTCCAAAAGACGCATAAACCCTTATTACTCCGCAAATCACGTTTGAATTAATTATGTGAGGGTTACTTACAACTGGTAGTCGTGTATTTAATATATGT
LG 3	264704	156.54	AATTCAAACTCATGTTTTGTGACTTTTAGCACTCTTTGTGATTGAAAAAGGATTTCAAGTTCAAACTTCAAAGTTCAAACATATGGGGTCCTTTCTGGCCAGGATACCTTAATCAAGCCATGTTCATGACAGAAAGTCAT
LG 3	238918	156.54	AATTCTAGAACATTCTCTCCTATTACAATCATGGAACTACTCCTAGTTTGATAAGGCACACAAAGCTGATTTCCTTCAACACTAATGAGCTAAATTAGAGAATCAACTCGAGATGCTCTAAATCACTCTTTACTTTGATT
LG 3	217652	156.54	AATTCATTCCCATTTTCACAATGCGTTTCTCCATGATATTCCTTGGCTCAAATATCTGTAAAGCTAAATATAGCCAACAAGTGACAACAAAAGTCTAGAAAAGAATCTAATCCAAATAAATTCAAAACAATGGTCATCAC
LG 3	72581	156.54	AATTCCTTCATGGTATAATGAACTTGTACAACACAATAGCAATCGAGTTCATTTAAAATGCAAGACTAAAATTTTAATATATATCATTTAGTGATCCCTTCTTTTGTTAAATTTATAAAAACAGGATACTCAAAGCCTAA
LG 3	238075	157.837	AATTCTCTTCAAAATTTAGAACTAAGTCTTTGGGCCTTATAGAAACTCCAGGAGGTATGCTGGTGCTGGCTAAAGTTATGTTGCCAAAACCATCACTTGAGTTGCATGTCAAGTACAAAGAAGAAGAGGGGAAGGCCTTT
LG 3	74321	157.837	AATTCCTACAGGCTATGCACGTCACGAAGGTGGTCGTGGAGAGTGATTGTTTAGTAGCAGTCCGGGCCATTAATTCTTTGAATGGTGACTTGTCTGAGTTAGGTGCACTGATCCATGACATCAAAGGCCTTGTAGGTGCA
LG 3	9824	157.837	AATTCCTGAAATGATACGCCCCGCTACTCTTCGCTGTCACTACTATGGAGGAGGTTGATATCGTGTGCACAACTGAAGGAGACCCAAATCTTAGCAAGGAAAGAAACTCAATTTTTATTTCATACAACTGAAAAACCAAC
LG 3	217653	158.52	AATTCATTTGCAATACCTCTAATGATTGCGGATGTAAGCGCATCTTGGAGAAACTTATGTGTCTCTCTAGTGGACTCTATGTTACCACTATTCGAGCTATTAAATCAAATAAAGTCATAAATATGACTTATGGGATTCTG
LG 3	170411	158.52	AATTCGTGTTTTTGGTTTGCTTTAGCTTTCGGTCCATTTGGTGCTGAGAATTGGAGGAGAGAACAAGAAAGGGAAAGCCACCATCACATTCCTCCAGAGCCTTTGTTAATCAACACCTGTATATGGCAATAGAGTAAATC
LG 3	173265	159.201	AATTCCAAAAGACTAAGACGCATTAACTCGTGTCCCAATAAGAAAAACTTCTTTATATATCATGCTACTTAACTTAGCCATCAAGACACCATCCAAATCGAATCAAAATCCTAACATGTTAAAATACTAGTTCACATCAA
LG 3	202426	159.201	AATTCCATAACTTTGTGGAACTTTGTAGTCTTGATCTGGCAATTTAATTGCAGGTAACTCATGAAATAAGAAAAGAGCTAGATAATAGCCGCAGTCATGGTGAGAAGGAGGATGACCTTATGTCAATTGATATCCTTTTA
LG 3	217682	159.201	AATTCAAAGTTTCAAACAAAGCTTGATCGATCTGAGGGTGTCAGCTTCTGGACAAACACACTCTTTGTTGGCAAGTTATCTGTGATTTTGGTATTTCCACCCGTTATAGGTGGGTGATCAATGATCCACCTAAACTAGTT
LG 3	56298	159.201	AATTCATTTAGCAACTATGGAACTTATTAGGCTGTAATAATGATGGCCTTATGATTATAGACATGATTTGTTCTACTATATTATGCCAGTAGAACATAATATTGTCCCCACACAAAGATTGCAACTTATTGCATCCAATA
LG 3	72579	159.881	AATTCTCTCAAAACTCTAGCACCGCCTTTGGTTGCTTTAGGGAGGTTCCCGACGTCTTCACATCCCTATTTTCCAGCAGATCGATTCAATCCCTTTTGGAAGGAATGGTGGGCTGCTCATTACTTAACAGTGATATGATT
LG 3	86819	159.881	AATTCACCCCCATTGTCTGCAAGTACTATTTTAATATCACGATTAAATTGTGTTTTGACCCAGGAGAAAAAGGATTTCAGCAAGGTTTGAATGTTGGATTTAAAACTCATAAGGTAAATCCATGTGAAACGAGTGAAATC
LG 3	35161	159.881	AATTCGGAAATACCCAGTAAGCTAAAACAGAAGCAAAACAAGCTGAGATTCAAAATTAAGAAGTAAAAGTTGAAAATTCACAGACCCAACTCATAAAGATCAAAACTTTAAACAGAAAAGATACCTGGAGAGACTGAAGA
LG 3	151240	159.881	AATTCTTCATTTAACTGCATCACTCATGCCAATTAGATTTCCCTGACTTATGTTTTCAGGCTCAGATTAAGGAGAACAAGGAACCATCTCAATTTTTTTCAATTTTACAGACATTAATTGTTTTTAAGGTTTACACCTCT
LG 3	140591	159.881	AATTCATGATATAGAACTATAGAAGTTTAACTGCGATCAGGTTTAAGTTTGAAGCTGATACACATCGCCTATACCTTCTACATCTCTCGATTAGGATCAAGGATCTAATTGTCAGGATAAAATATCTTGTTAATGTATTT
LG 3	86781	159.881	AATTCTCTCCTAAATTCAGTGCCAAGTCTCTGGGCCTTGTGGAAACCCCTGGAGGTATGTTGGTGCTGGCTGAGGTCATGATGCCAAAGCCAGTACTTGAGCTGTTGGGGACAAAGAAGAAGAAAGGAAGGCTTTTGGGA
LG 3	245218	160.615	AATTCAATGTTGGTTTCCAATGACCAGTGCCAACTTCCATTTAAGGACATCCTTATGTTTGGCTCCTCTCACTCTTCATTTCCCGGCTCAAGCCGCTGCTTAGATAGATAAGTTTTTTAGTGGAGAAATTCAATACTGTT
LG 3	210579	160.615	AATTCTCATATGGAATTGGTATCCTTCCAAATCTCTTCCAGCTAGTTTCCGGCCAAGTATGCTTGCTGTACTGAAGATGCGAAGAAGCAATCTTGTCCGGCTTTGGGACGGAAGACAGGTAACAATGTAGATAATGTTTT
LG 3	221800	161.313	AATTCTTGGAAAAAGAAGAATATGGGGTAACAAGGTGTAGTTTGGACACTTCATCTAAGTCAGCTTGTGACGTCACAATTATAAGCAATTTTGAGATTAGGACGCGGGTGATGAAAATTTGAAGTGCAGGGATGATCGTG
LG 3	138900	162.027	AATTCAAGATTGATCGAGAGAGGTTTCAAAGGTTTCTTTACTCTTTTTTGTTTTTGTTTTTTGTTTTTGTTTCTTTATTAATAAAGATTGGAGCACGCAAAGCCGTAAAGTGGAGAATGAACTACTCCCAAAATTCATAC
LG 3	142928	162.027	AATTCCTAGACCTATTCATAATAGTTTTCCTTGTATCATTAGAATGTACTTTGTAATCCCTATATATAGGGCTCTTATTATCTATAGTGCAATACACAATTCTCTCATCAATCTCTCTCAAATATCTCATTCTTAAACAT
LG 3	72600	162.027	AATTCTTTTGGTCAGGCTGCCACCCCTCCTTCCTTGTCTAGCCCACTTTCTCATAGCCGGAGTAGGAAAATGTGCCAAGGTTGAATTTTCAGTGCATTTCGATGTTTCTCCATCAGTTCCTAGCATGATAAGGAAAACAT
LG 3	94244	162.889	AATTCAAGTTGTCCCCAACTGAATTGTCAAACTAGTGAGAAACTACAAAATTATTCATATCACAATTAAAAGAACGAGTAGAAGATCTCTTCCTAACAAGTTAAATACTAGGATTCGATAGATTGAGGACCACTTGCATC
LG 3	57650	162.889	AATTCTGCAATTCTGTGAGGGTATCGATCGTTGGAGAACGAAGATCTCTTGAATCTAAGATGAGCATCTTCAAGCGCATCAGAGTTTCCATCTTTGAGGTTGGTAATCTGAATCTCGTCCCTGTTTTATTGGGTTTTTGT
LG 3	148329	164.599	AATTCAAATATTGTATATGTCATTAGTCTGACCCTTTGTAGGAACTTCCCCATAATAATGAACTTGCAAAATAAATCACTTTATCATAAAGAGATTCATATTGTTCCTAACCCTACTTTACCAGAATTGTTATTCAACAA
LG 3	155944	164.599	AATTCTTCAAATCAAATTACCAGAAGGAAATTTTACTCTATCCGAAGCTTTACCCTGGTTTTTGCTATGAGAACCGTCTTTTAGGAATTGAGTATGGCCTGGAGACCTCGAATTATTATGCAAGCTCCTGGAACGGTTAT
LG 3	92322	164.599	AATTCTTTATAAATATTGATGTATAAGTCTAGTCATGAATCACAATCTTAATGAAATTCATTTGTAAAAGCGGTGATCTTTGGGATAGTTTCATACTTTTAGATGTTCTGCATCTTTTATCAATTTGATGACGAGGAAAT
LG 3	238084	165.237	AATTCAAGAAAGTATAAGGGGGCATATATTAATTTTGGTGTGCATGCAGTTTCCAATTCCAAGACTCTAGTGAACCTTCTTCCCCGTGAAAATAAATTTCACAATTGTATAAATGTGGAAAAACAACTAGAAGCATTAGT
LG 3	197863	167.247	AATTCATAGTCATGGCGTCATGGCCATGTGTGACTCTATCTATGGTGTTGTCAAGAGGGACAGAGGCGGCCCTAGGGAGGCGGTGGCACCAGAGGCGGCTGCAGCAGCAGTTACTAAGTCTGAGAATCAATCTTTCATTC
LG 3	197861	168.639	AATTCTTCCTGCAGCCAAGAGCGAGCTTTAGAAAAACACAGCCCGTCCGGCAACAGCACCAACACGTTGCGCGACCAGGGCTGACAAAAACGTTGGGCCGCTGCTGGACGAGCACCGCTGGATTGCACTGGAAATCCGCC
LG 3	10020	168.639	AATTCACCACAAATAGAATGAATTTATGAAATTGCTGACACATCATGCAATGAAAGAATCTCATTTCATGTTTTGTTGAACTATTTATGTATTATTATTAATTGAATATGTAAAGTTAAAATTTAGCTTGATTGATTTAG
LG 3	252435	168.639	AATTCTGGGCAAGATCCCCAATTTCATTTTCACTACCAGAAACTGAAACATCAGCACAGACAAATACTTGATTACTAAGTTGATCATCCAAATTCCAAAACCAACTCTCCAATAACAGATCACTGGTGAAAACTTCAACA
LG 3	282667	168.639	AATTCATGCTTTCACATTCATTATTAGTGCTTATCCTGTAATCAATCATCAAAATGTTAATTAAAAAAGTTTAAATATGTAAAATTACAGACTCCACTTCAATTCGCCTAATGTCAAAATACACACACTACATGATGATA
LG 3	89363	169.344	AATTCCATATTGGATTGGCTTAGTACCAAAAATGGAGTAAGTCCACTATAGAAAGCTATATGGTCCTTAATCTTTGTTAAGATAGTAAAAGTTTTAAAGTGTGGATGCTGTGCAGGATACTCTCTCTGCGATTCTGGAGC
LG 3	252431	169.344	AATTCCGTTGTTTGTTTGGTGGTTGTACATTTGATTTTGGTTGGACTTTGGAGTGTTGTTTGCTAACATCTGAAAATGGAATTTTTGTTGCAGAACATTGCCTCAGTTGCCTTTGATGTCTATTTATGGTCAGAGAGGCG
LG 3	10023	169.396	AATTCAATTTTGTTTAGGGTCTTACTGTTTTAGTGGTTGGAACCGTTGTGAAATGGGTTGGTATTTAAGCTGCCTTTTTCAGCTACCCTATTTATTGTTTAGGCCTTATTACTGTATTATGTTGGATCCCTGCTGTCAAC
LG 3	213404	170.083	AATTCTTGGGTCTTCGATTTTTGATTTTGGGTAGTTAGACTGTTGAGATTTTGAAGTGTCTGGGGTTGAATAGAATTATAGAAGGTAAGGAGGAGGAAGAAGATGAAGAGGGAGCAACAGGCGTCGCACATAGTTCTTTT
LG 3	284711	170.083	AATTCTTTTTTATCTTCCTCTTTGTATTGAGAAATAGTTTTGACATGACAGATGACATTCATATCATGTAATCTTAATTCACAGACCACTTTTTCCCAAAATTTCTGAGGGTCTACATCGATATTTTGCTCGAGTAGTTT
LG 3	226128	170.083	AATTCCTAATGTGAATTGAAGCCAGTTTTACGGATTTGCTTTCTGTTTTAATCTTGCAAAATTGCAAGGGTTTTGATCATAATCCATACCCCTCTTTCTATTTGAAGAATTAATTTGTGTTTCATGGTTTACAGTCCTTT
LG 3	233945	170.849	AATTCTTTGGATTTTAATAAATTGTTTATATTTATATGTAAATTTTATTGATTTATATATTGTGATCAAATGAATTTTTATTGACCTTCAACTACAAGAGTAATATTTTTTTGGCATTGAATAACCATTCAACTTTAGTC
LG 3	171145	171.508	AATTCTTCCTGGGTGAGATTGGAATTAGGCCAGAAGTTAGAACAGACTCACAAAGTACGTATTTTATTGTATTTTTAGAGGCTATTATGATGACCTGGTAATTGGACAGAAAGGGATTAGTCCAATGAAAATAACAGGTG
LG 3	6636	172.077	AATTCTATATAGCCTGCTAAGGGAAGAGGGTATGCAACTACTGCGCATGCAAGATACAAGTGTTAAACCTGTTTAGAGATTACTATTTCCAGTACCTGAATAGTACGCGTATATATGCATTCTGTATTATCAATGCTAAC
LG 3	71867	172.192	AATTCTGGGTTGTGAGGATATGTGGTTTTCGTTTTGATAAATGAGGGGGATTGGCAATCTGGGTTTTGAGGATCTGTGAAAAATGTGAGAGGGCAGTCCTTATCGCAGGGTGAGGGAAAGAGAGAGAAACATCCACGCTA
LG 3	19901	173.718	AATTCACCAAAAATCTGAGTTTACATGCATCCATTCTCCATAGTAGCTGATAGACTCAAACGTAATCATTATACACAAACATTGGCATCACTGAGATGAAAATCTGGAGACTAAGTTTACAGTGATCGGGCTCTGGACGA
LG 3	284686	173.718	AATTCTTAACAATAGAAATCAGAGCTAACTTTTTGACTTATTTATACGACGGTGCCATGTTTCTACAATTACTAAACAGATGCATTTGCTAGGATTGTAGAAGATACTATAATAGTGGAATGTGGTTGGAAAAACAATCT
LG 3	284712	173.718	AATTCATATCATAGCACTAAAAGAATCAAATTGGTTTGAGTTCCATAATCTAATTGGAAGCCATAATTCTGAAAACTGTATTCCTCCAATCCTCTTCATTGTTGCAGGACCTTATGTTGGAAGATACGGAGTTAATGTTC
LG 3	219807	174.433	AATTCAACTTCTCTAATATTAATTCAGACATTGTCCCTATTGGGGATTCCTCTTTGATATTTTTCATCAAGCTTTGATATCAGTGATGTGCGGATCTAACCGATGCTCAGATAATCAAGAGGTTTTTGTTCCTCTTTAAG
LG 3	6476	174.433	AATTCACGGATGTTTCTCGTCAATGGATCGAGCGGGTATTGCCATCTCTTTCTTTCTTGGTTTTGTTTGATCTGAATGTACATGGTTACCGGAAGATCGAGTGTTTTTCTGTGCTACTTTTGCATTGAGTTTGGTTTTTA
LG 3	198083	175.477	AATTCTTTCAATACAGGTCATGCCACTGCTAAACCTAATTTTTTTCACCTTGAGCCTCCAAACTCAAAAAGCTGGCCTTGAATGTCTTCACACAACAGCACCAACAGTAACAATTTTTCAAAGTTTTGGCTCATCTTCAC
LG 3	293993	176.505	AATTCATGATGGAGCAATTTCAGTCAAACAAAATAAACTTGATGGAGCCATGTTTGAAAAAGTAACTCATTGTAGTTCAAAAACTTAGTGGAATCTAGCTGGATCTATTTTTGAATGTAGATGAAGTTGACATTCATATC
LG 3	294711	176.505	AATTCGGCGGGGTCGACATTTTCTTCTCACCTGTAAATAAATTTCAATGTCATTTCTCCTGGCTGAAACAAAGAGTGCGTCAATTTGATGCAGCAAATAGGGATCCATGCAAGAGTTGAGTACGTGTTTTAAATAAAATC
LG 3	196004	176.505	AATTCATTGGCTGTGGTTCATTATCTAATATAGTAATTACTTGACATCCCAAAAGTTCATATATTATATGGTTGGCGCCAAACCAATTAAGAAGAATCAAATAGAGATGTCGCCCCCCTAAAAATTGAAATCCCAACAGA
LG 3	267901	176.505	AATTCAGCTCTGATCTGATCACTCTATGCATATTCTTTGTTTTTCCTTTCTACTTCGATCTCTATCTTCGATCAATTTTGCCCCACGCATACTCTTCCGTAAGCTCGCTCTCTTCAATGCTTTAACTTTCAATTGCTGCA
LG 3	2868	176.505	AATTCATGCTTCATAATGTCTTTAATTCTCTTGTAATTAGTTCATTTTTTGAGGTAGATTCTTTTTTGCACCTAATCATAGTGTTGGGTTAAAAACAAAAGAAATTCATCTGGAAACCTAGATGACTGATAATAATGGTT
LG 3	125138	177.877	AATTCTTATTTTGTTAGTTGGTCTGATACCAGAATCAAGTCTGCCTCTCTAGGTCTCACAAAGTCACACTAAAGTTTTAAGAAAACTCCTTGCACCCAAAAACCTGAAATGCAAAGTTTCTAGATGGAGTTGTTAGTTGA
LG 3	104545	177.877	AATTCCTCTCAAAAGATCTGAAAATCCAGAATAATGGTCCAATTTTATTTATTATGTAATAAATCAAAAATAAACATGGGCACACAATGAGCTCTCCATGTGATGTTAAGATACCATATTTTGACCAAGAATGTGGAGAT
LG 3	229539	177.877	AATTCTTTTTTATCTTCCTCTTTATACTGAGGAATGGCTTTGACATGATAGATAGCATTCATATCATGTAGTCTTAATTCACAGACCACTGGGTCTTTTTCCTAAAATTTTGGAGGGTCAACATCTATATTTTATTTGAG
LG 3	277983	177.877	AATTCAATATTTGAGCAGGCAAACAGAAGAGCAAAACATGTAGAGTCCCATTGGGTTTTCCTCCAAACCCAGATTCAAAATCCCACTTTTGCATCTAAGCCAAGCCAAATTGGAGAAAACGAAGCTCCAATTCCAAATGC
LG 3	16564	177.877	AATTCAAAGCCAAGCACAACCAAACATGAATTTTATAATAGAAAATCTATGTCAACAATACATAATGTATTGTTCCACTCAAATACCGTCATGTGTTTACAAAATAAAATATATGGATATTTAAGCCCAATTTGACATTT
LG 3	196016	178.883	AATTCAATAGATTTATCCCTATGTGCTGCATTGCATTCATATTACATGTATTGAAACTTGGCTGCCACTGGATTAGTTCACTGTGTAGAGCACACTGCATGCTCCAGAGGACAATAGAACTTTTGATATTCAACTGATTT
LG 3	206185	179.96	AATTCTTGACTATTAGTAGCTTGGAGAACTTAAAGATCATTGTGGTTAGGATTGAAACCTCAATGACTCATGACGTATGTGATCCTCGAGTCTGTATATGGGATATGAGTAGTTTCTCTTCTCTATTTAAAGTAGTTGAG
LG 3	82085	179.961	AATTCTGGTCAGCATGCTTTGTTACTTCTTTCTGGTTTATTTGGAGTTCAAGGAATAAGATTTTATATGATGGCTTTAGGGTGGATGCTGTACGTGCATGTTCTCTAATTTCTGGCCATATTATTTCATCAAGTAAGATA
LG 3	284198	180.696	AATTCATCGAACCTATGGGTCTCCTACGCTCTCTAGCGGAACCTATGGCCTATGAAGCCATTATGCCACTTTGTGGCGTCATGGTAGTGGTGCCATACCCATCTCCTCTGGGTGGCACCATGTCCTCCTATGGGGACATC
LG 3	104899	181.426	AATTCGAACTCAATGGGCATGAAGAACCTTATCAACGCATTAGCACAGCCATGCTTGGTGCCTTTGTGGTGCCTCCTCCTGAGCCAGTGCCAGAATTGCTCCCAAGAGAAACATAAAGCTGATGGTGTTGGTAAAGAACA
LG 3	76114	181.426	AATTCCGAAGCAGGATCATTCACTTGTATGAAAGCCACTTGTTAGAAACTTCGAATGCAGCAACTTAGACCAATCAGCTGGATCGATCGAGTTGGTACACGTTGAAAGACAGGATCGATATAACGATCTGCGCTAAAAGC
LG 3	125457	181.426	AATTCCGTGGACTTCTCTTGTAATTTCTGGCCAAATGGTTGATCAAACTTGGTCCTTTGCATCAGTACTTCATTTTTCATGGCTTCGTTGCTCCCCTTCAGCTCTTATTTCTCTTGAATCACTCCACGAACTACCTAAAA
LG 3	10707	183.53	AATTCCTAATAATGTTTACATCATCAAGTCTCTCTTTCACTTTATCCTTTTTCAACTTCTCTCATCATTCTCTCGCAAACAAGACGAAAAAGAAACTAGTTTCATTATTCTTTTTAGTTATTAGTCAAAATTATTTACTT
LG 3	118434	183.53	AATTCCTTTTTCAATTTTAAATATTACACATACATATGTGAAGATCACATCTTTTGTGTGTTCTCTTTGTACCAGAATATTGCATGAACTTTTCTTCTGTGGAGTTTTGAGATATGGGGAGAGGTAGAGGAAAGGGAAAG
LG 3	174048	184.63	AATTCTAGAACATTCTCTCCTATTACTACTCCTAGTTTGATAAGGCACACTAAGTTGATTTTCCTTCAACACATACATATTATTAAAGGTACACAGGACACTGTAGACTACACAATGCCAAAGAGGATCCAATGATATAA
LG 3	186101	185.335	AATTCCAACATGGTTCTTGGGCTTCTCAGTTAGTTTATTCATGTTTCTTATGAAAGGTTCCGTGCATAGAATAAAAATGTAGGGAAATAAAGTATCTCCCTGTCTGATGCCTCTTGAGGGTTTGAACCAACCCTCAGTTT
LG 3	238414	186.029	AATTCTAATACAATATGTTATGGCTGACAGCCTGACACATATTTTGAATCTTTCGTCCAAGTAGTATTTAATAAACCCATAAACAGGTTGGACTCTCAAGAAAGGTATGACTCGTGACTGCCCCTACAGTAAAACTAGTG
LG 3	185412	186.029	AATTCATTGTTCAAAATAGTTGCTGCAAACCTGAAAACTGGAAGTTCAAAATTAACTTCTCGGATTGAGTTTTGGAGGGCTTTTCTTGTAACCCTTCGAGGGGACTCTTGCAGTATAGGCTCACAATAGTTGAAGACAAA
LG 3	116582	186.029	AATTCATTACCTGATTGTTGTGAAGTCTGATGAGCCTGAAAATTAAGAGAGCAGTGGGAGATGGAGATCGGTCAGGAGGATCAATAAGTATTGGTTTCTGGAGTTTCGTAGCTTCACCATCAAACCAATCTATTTACCAA
LG 3	110856	187.895	AATTCAATCTCTCCAAATAGGTCTGAAGCATAAGAGCCTTCCTATAATACATCATCCCACGAACTGCAGATCTCAAACAACAAAGAAGTTTAAGGGGGCAACCATCATAAAGACAAATAAACATTTGAAAAGCGTTCAAA
LG 3	258940	188.796	AATTCTACAGTCTTAATTGGTCAAAAGGGTTTGTTAACTAAAAACTAATCGTCTTGAAAAGCATAATCATCGATACAACCAATCATGGCAAACTAGCTTCCATTAAATGAAAGGGTTTTGTTAACTTTTGATATGATTAA
LG 3	188906	188.796	AATTCTTCACACTTCAATTTTTGACTGTGAGGTTCGGGATCAAGATGGGACAAAGTGGGGACAAACCACGACAATTCCTGTCGTTCCTGTTGAACATTTATAACACAGGAAGACTATCTCATCAAAGTGACAATTTGCAA
LG 3	188907	189.097	AATTCTAGATCTTCATAACGTAGCAGATTCGATGCCTGATGCATTTTTTGATATCGCTAAAGTGACGAGATCACACATACTTGCTGCAAAAGTGGTTGCAGAGATTGATGTCCCTAAAAATATAGGACATGGCCCCATCC
LG 3	12253	189.097	AATTCATCTTCCAAAGCTTGAGGGGTATCCCAGTGAAAGAGTGTAACATAGGGTACAAGGCCTGCAATATTCAAGTAGTCGACCAAAGAAAAATTTATATGTATTCAAGTACAAGAATTGCAAATATACTCCAGACCCCA
LG 3	195994	189.8	AATTCGAAGGGGTTGATCAACTCTGGTTTGTGATTGATGATCTCTAATGGAAACAGAAGGGGATACGGAGAGAATGAGTCTCTTAGTAATGCTTCACTGCTCAGATGCTAGTTTGAGGTGGGCTTATCTAAATTGTGGGT
LG 3	101217	189.8	AATTCAGCAAAGTGATGGTGGCTAGCTTCAGTTGCTTAAAAATTGTGTGATTAATCTTGCAGTTATTGATAAAGTTGGAGAATAACAGACTGATTGAAACTGTTGGCATACCGGTTCAAGACGAGAAAGGTTTGATGCGC
LG 3	229528	189.805	AATTCTATATAGCTAACCTAAATGAATTGATAATGAATATGAACACATACAAAACTTTAGATATCCGAGTTCAAACTCTATTCTCAATAAAAAGTGTATGAAATAATATATGTATCTAAGATACAATATAACTGGTCAAA
LG 3	722	190.96	AATTCTGCTACAACAAAAAAGCAACCGATCGAATTAAGACCTCTACACAGGCTTTTAGAACAAAAACCACTTCTACTAACGAGTTTCCTCTCTTGCAACAAAATTCAAACAGAAGGAAACACAATTGATTTTCTCCTATG
LG 3	116054	190.96	AATTCAGACTACTGCACTTTAATAAACAAAAACTCCATTCCTTGTTGTTTCGATTACTTACCGCTGCCTCTATACTGAGAGATCCAACTGAAGCATTTAGCTTTTCAGCATCAGACTTCAACATGTCAATATAAAATGTA
LG 3	280770	190.96	AATTCCTCATCACTGAAAACTGGATGTTGAACAAAGTAATCTTCCATCATGTTTTTCCCTATTGATTCCCTAAATCGCTTCTCATTCGGTGCACGTCCCGGTCGAGAACCCCCTCGTTATGTTTGATTAGAAGATTCAGC
LG 4.1	79203	0	AATTCCAAGATTTCACTGATTTTTTCCCGTGGAATAAAGAGTGAATTTTTCCCGTGGAATAAAAAGTGAATTAAGTTGACATAGAAATAAGGTGAAAAACTTCGAGTTTGGTTGTCAAAAAAATCTATTTGCTTACATTA
LG 4.1	79197	3.022	AATTCTCTGGCCACTGCTCTCTATAATGGTATTTACGTTGGCCTTGGGCAACCTGTATTGGGTCTGTTATATTGCTCCCTTTATAAAGTTGTAATGCGCCCCTTCGATACCGACATTAATGGCCCTTTCTGGATCCTCGC
LG 4.1	63714	3.871	AATTCTGTTGCAAATTTGCAGTAAGATTGAACTTGTTTATCTTACAGGTTGCTCAGCCTCCAACCAATTCTATTTCAAGCCCTAGTTTCAATCCCAAATCGAACCTTCTAGTCTCCACCTCTTGGGAAAATCAGGTTTCA
LG 4.1	276844	3.871	AATTCCTGTGCGCACTAATCTTCATTTACCCATCTAGTTTTGTCTTGAATCCTAATCAACTTAGGCATATCAACGATCCAAATTCACAACAGGCAGCAAATGCATTTGCTGTTAGGCAGCAGTTAGCTACTGAGTTAGAG
LG 4.1	117653	4.564	AATTCTAGGGAGAACTAGGTATTTTCCATTTGGTTTAGCTTGATAGTACCATTCAGGTTAGCCCAATTCTGTCTACACTTCCTAATCTCTTTCTTCACTGGGACTCTCTTTCCAAACACCTTGGCAATGAGGCAGTAGTT
LG 4.1	63713	5.96	AATTCATTCTTCTCATTACGCTTTCTAACAAAGATCCATTTATGTCCTACAAGCTTTACACTTGGTGGGGTTAGCACTACCGGACCAAATACCTGTCTTTTTGCTAGAGAATCTAGTTCTGCCTGGATTGCTTCTTTCCA
LG 4.1	631	6.655	AATTCAAATCCTTACTACTAACCTCTCTTTGAAAAGTAAACCTAGTCGCCTAGAGATCTCAATTGGTATACAACTAGAGAAAACTAAGAAGAAAGTAATAAAGGACCCAAAGTCTAGTAATAGGCAAGAAGACCACGAAA
LG 4.1	162039	7.348	AATTCTTCATTGTCTGTAAGATTATGATGTTTTAGTTACGATGATGTTGAGATCAAGTTCAATCAATTGTAGCAGCACAGTTAAAATATGATTCCAACCAGTAAAATAACTAATCAACCCTTTTTGTTTATTCTTACTAT
LG 4.1	122590	8.301	AATTCTGTGGTAAAGAGATCATAAATGCGATGTTGATTGAGAAGACTCTCTCCACCTTCCCCGTCTCTGCATTAATGGTTGCTAATAACTATCGAATCGATGTAACTGTAGGACAGATCACAAGGTTTCATGAGCTTATT
LG 4.1	124454	10.28	AATTCAACTTCTCTAATATTAAATCAGACATTGTCCCCATGAGGAGGGATTCCCCTTTTGAGCTATTTTACAAGCTCTGATACCAGTGAGTGCTGATCTAACCAATGCTCAAGTAATCAAGAGGTTTTTGTTCCTCTTGC
LG 4.1	197646	10.857	AATTCTCAGGGGTTACTCTATATTTCTTGATGACTTGTTGAAATATAGTCTGGGCTTGGGTTTGATTAAAAATGTGGATACAATGGAAGAAGCACAGGATGCATTGCTTTCACTGGTTGAAAAACTTAAAGATTCATGTC
LG 4.1	59753	11.551	AATTCATGATCCACAGGCACATGTCCCATTTTCTAGTATCCTGGTGCACCTAGAGTGGATAATGCATCCTACTAGTTTACTGATTTTATGTCTTCATATGTAGTACACAAACCATGTATATCTAAATTGTAGTTTATTTT
LG 4.1	147565	11.551	AATTCTAGTTTGGAGTCCGCTCCCTATATAAGGAGCTTTAAGTTTCATTGTAAAGCATTCGAAAGTTTCCATATAAGTTCTAGATCAGAAAATTGAGAAGAATCAGATTCTCTCAAGAAATAGGAAAGCTATAGCATTGT
LG 4.1	197647	11.551	AATTCAAACGAATCAAATAAGATCAGGGTTTCAACAAAACTTGATATTCAACTCAAAGAAGGGACGAAAGAAACAAAGGTAATCAAATCTCGGTATGACTTACTAAAGGTTCAGAGGATTTGAGATATTTTCGTTTATAA
LG 4.1	160227	12.923	AATTCACATTTTCATATTTGTCGGGTTTTACANNCTTGTATCAAACTAGATCTAANCGTTGATGAGAAACTCATAGGAAGTGGTTGTTTTCGTATCATTTGTCATGATGGAATGAAGTCCAGTGTTCTCTTGAGCACATC
LG 4.1	182806	12.923	AATTCAACAATGCAAGAAAGAAACAGCTGAAAACATAAAGATCCAAGCAGCCCAAAAAACCCAAATCCTAATCAAAGCTTCTTCTTCACCTCTAACTTGCAGCCGCCATAGTAGATTCGACACCGGAGCTCCGACGGAAA
LG 4.1	129879	13.614	AATTCACCAAAGAGCTAGACATACTTGGCTTTAGAGTAGGGTTACAATCAATTAGATGATGAGAAGCTAAAGCCATTGTTCTTGCTCTGTGGATTTTATACTCTTTCTTCGAAAACTATCCATATCGAGTATCTGTTCAA
LG 4.1	182798	13.614	AATTCAATCCTCTCTACGGCATCAAATGTTAGGTCATCCTACCAATGCCATCATAGTCAAGATGCTTGAAGCCTCAGATATTCCCTTCTCAGCTGATAGTTCATCTCACATGTGTAGTGCCTGTCTTAATGGAAAAATGA
LG 4.1	105351	13.614	AATTCTGCGTTGTCTATATTGATGACATTCCAATCTTCTCCAAAAACAGAGAAGAACACATGAAACACCTCTATGAGGTTGTAAAGCTGATAGTGCAGCATGGAATCATCCTAGGAGAAAAGAAAATCTTCTTTATATTA
LG 4.1	11314	14.298	AATTCTGGAACTGTAACCCAAAACCATAGTAGACTTAATTTTGGGCAGCAGGTATCGGCCCAGTGAACTGAGCACTCTTAAGGATCTAGCAAAATTACTTTTGGGCTCAAACATATTTAAAAAAAAACTCGCAAATTAGT
LG 4.1	122589	14.298	AATTCCATTAAGGATTTAATGCAAAGTGCTTCCGAGTTGTAGTTAAGAACTGACTTGAAATCATAGAAGCGGAAGCTATGTCATCTCACTTCTAGGTCAAGAAGCAGGGAGTCACTGACATTGCCAAATCTTTCATCGAG
LG 4.1	177391	14.298	AATTCATTCTCCTTTGAACAATTACCATTTGATCAGTTACCATGAGAATTTTTTGTTTAGTTATCAACTATAGTTTTCAGCTAATAATATGCACACTGATTGCACTCTTATCCCTTTTATAAATTAGGAATGCGGCTTGT
LG 4.1	122584	14.298	AATTCTTGACCTCTCAAATAAGAGACTAAAGGCTTACCACCCCACCAAACACATACACTCGTTTCCTAATTTGATTTTTGCGTAAATGATAGACTTTATTACGTTAATTAAGATAGAATTTAGATATGCATCATTGGATA
LG 4.1	632	14.298	AATTCTTGTAGTTAGGCTCAATAAGTGAGCGCCTGTGTAAACAGTGAGGGTCATCTGTCTTTTGCTTGGCGGCTTGTGCCATCTAGACTATTGATACGAGACAACATCTGATGTACGTGTCTTCTGGCCATGGATAAGTA
LG 4.1	192439	15.729	AATTCTATATCGTAGTCATATTCATCTTTATCAATATTTATGTATTATATGTTATATATACCATAATACCAACCAAATATTTGTTTGTATGTATGATTAATACCAATACTATATAATTTTATAGAACACAGGTTACATTA
LG 4.1	79183	15.884	AATTCAGTTGACATACAAATAAGGAGAAAAGCTTTAAGTGTGGTTGTCAAAAAAATCTATTTGCTTACATTTTGAAATATTTTTTTTACTATTCAATTTCAATACGTGTATGTGTCGTTTTTCAGTTAACTTAGCTCAGG
LG 4.1	105346	16.329	AATTCTAGAAACAAGGTTAGATTTGATGGTGAAGTGGTTCATGTAATTAAGATGTTTGGGTTTATTGTTGCGCATATTCAAGCTTCTAATCGACTTGTTACTGGATTCATGTAGAACTCTATTCTTGATCTTCGAGCCTT
LG 4.1	129880	16.329	AATTCTTTCGATGCCTAGATTTTGTTTTTCATCCAGTATCATAACCACATCGTCAAATAATACTTTGTCTTTTGTAGCTAGCTTGCCAAGAAACTTCTTTGACAAGTGTGGTATTTCCCACGCCACCAAGCCTGTACACT
LG 4.1	143822	16.329	AATTCCAGACTCACAAGAAGACCTGCTTCCGAAACCGTCTGCAAGTTTTGGGCGATGGGTAGATGCCTCAAGAAAGAGTGCCGGTTCCTACATGCTGACCCGGAACAAAAGACTCTTGCTTTAATGGAGGAGAAGGCCAA
LG 4.1	177360	16.329	AATTCAACTTCTCTAATATTAATTCATACATTATCTCCATTGGGGATTCCCCTTTTGAGCTCTTTACAAGCTCTGATACCAGTGATTTGCGGATCTAACCAATGCTCAAATAATCAAGAGGCTTTTGTTCCTCTTTAAGA
LG 4.1	182801	18.838	AATTCGAGACCAATCCCAATCATATTACCAAACAAAACCCTTTTTTTTCAGCTATAAAAAGAACATGTTACTCAGCTTCCGTTACTCACTCAATCCCACAGAGCAAAGCATTGTCCTCAAAACCCAAAATCAGAAGCAGA
LG 4.1	122585	18.838	AATTCCCACACCGGTTTCAAATCCTGCTGACGCTAATTGTAGTTTAAATCCTAATTGGTGGCTAGGGGTAGAAAACATTTTGACATGACATTTTGGCACAAATTAGTCTCTGGGTCTAAAAATTAAGTTTTTGAAGATAT
LG 4.1	177379	19.572	AATTCAACATTTCAACCCAAACGGCGATCATCTATTACATTTTCAGTCACTTTTTTTTTTTCTTCGTTATGTTTTAACTTTTAACTTGTTTGGCTTTGAAGTTTTGAGTTGTCATTTAGTACCATTTGCACTAATAGGTG
LG 4.1	150308	19.572	AATTCGTATGTATAAATTTACTTACTATATATTGAGGCTGCAAACCACTCATTGACAATCTTCACCCATGTACTAGCCCAGCCAACATCAATGCTCCACCTGATTATTTTGGAATGTTGTGTAAAATGATCCGAATGACG
LG 4.1	256368	19.572	AATTCATCTTCTCTAATATTGCTCAACCATATCAGACTTCCCCTGTGCCTAGATGTGATGGTTGGGTAAAACCCCATTATCCTTTTTTCAAACTAATTTTGGATGGGAGTGTAAATGTTACTGCTAGTAAGAGAGGACTG
LG 4.1	209414	21.686	AATTCAATTTTTATTTTTTCCACAAGTTGATACACATATATGCAACATTTGTTGATGTTCGTCCAAAGTATATAAACTATTCTTTTTCACCCATAGCGAATGTCATATATAATATGAAAACTAAGGTAGATAACTTGATA
LG 4.1	206528	23.617	AATTCTTCTTCCTCTTCTCCAGTACACTATTCTACGTCTTTTATTTTTATTTCTTTTTTTATACAAGAACATTCTAACACTTGTCCTTGTCTTCTTCTATTTTTTTGGTTGAATTTTGCACTCCTCTTGACATTTACTAA
LG 4.1	177388	24.264	AATTCAAGTCCAAGGGGGAAGGAATGTGGGACTTTAGACAAGTACATCCTACACTATAGTGCCTCTTGGTTTTAGATTAAGTATTATTGAATTTCTTTTATTTGTTATAAAAAAAAGTCACATACGGATAGGTCCCGACG
LG 4.1	206522	24.264	AATTCTTGTTCTTCTGCTCGTTCTTCTCTTTTTTTTCTTTTTAGTTTTTATTGATTTTGTTTTTATCTTTTAATGAAGAAAAATTTAATTTTAGATTAGAAATATGTAATGACATGTAATTTTCACATCACTTGGTGTTG
LG 4.1	230902	24.264	AATTCAAAGGTTATATAGATTTAAGTGAATGTGATATTTAGTTTTCTGTAATTTAAACTTTCTATTTTAAAAGTAACTTTCTGTTTTACTTGCAGCCCAACTTAAAGGTAGAGGTTTAAAGTTTTTAACCCAACTAATAG
LG 4.1	230894	24.264	AATTCACGATATATAAATTGGGGATCAAAACTCATGGATTTACATTTTGTTCAACTAGTAAGGAATAAGGATTAAGCATTAGAATTAAGAGTTTACTCCGATGGATCCACCGTTCTATCCTAAGAAAACAACTTTGCATC
LG 4.1	106147	25.671	AATTCCGTCCCATATTTTTTACAACAAAATGTGATAAGGAGATAGTGCCATGATGGAAATCGTGGAGGAGTTGTTGGCTATAGAGGTGTATATTGATGTTTGAACAAGGGAAAATAGAAGTTTTATAGAAGAAAGTTAAC
LG 4.1	172448	25.671	AATTCCAGCACTTTCATTTGCTTTGTAGGAGATTTAGTGCATGCAGGGCGATCAACTAACTCTAGCAGCAAAATTTTCAGCTTTCTCATAACTGAGAATGGGGAAGTTGGACGTCCTCTCTTTAATACTTCATTCTCAAG
LG 4.1	268652	26.457	AATTCATGAGGCCAGGTTTCTTAAGGAACATGGTGAGCGTGTTTCGCCACCAATTAGGGTTTTCGACATGGAAAAGGATCAATTCGTCATTGTCAAAAACTGCTTTAGAAAGAGCATATTGGAGTGCACCTGCTGACTCT
LG 4.1	19330	26.457	AATTCATAATTCTCTCATAGTGAAGATGGAAACTTTCCAAAGACGTAGGCATAAATTTTGACCGATCCTATTTTGTTATCTTCTTGGTGTGGTTAATTATTCTCTTCATCTCTACTAAAGTACTCACCGGACGGGATTAA
LG 4.1	19331	27.38	AATTCGGGGATGAAGACAGCGACGAAGACCAAGATCTGGGAGAGGGCTCTCAATTAATCTTCATCGAATCAATGATCTACCAGGTTTTTAACATTTCTTTAGTCGGTGTTGATCGTTAGGGTTTTAAATGATTCATTATA
LG 4.1	261189	29.238	AATTCTCTGAGCGAGAGGAATAGAAGAAATTGGGAATTTGAGAACTGACCCGAGTTCACAAGTTGGAGGCTTAGAAAAGGGTGAAACCCTGGACTTAATCTCAGCCGTTGAACCTCATTAAAGCAGATCCAAGGGCTGCG
LG 4.1	24024	29.238	AATTCTCTAACTTCATAAAGGAGCTATTTCTGTACTTTTTCAAATTATTATGTAACATCAGAATGTTAGTCATTGACTCATTGTAGTCTTTATATATATTCAAGTACCACAAAGGAAAACTATATTAGCTATTTTCAACT
LG 4.1	296103	29.972	AATTCAATTCGGCAATGTTAGCAAAACAGGCTTGGAGGATCATCACTAATCCTTGTTCATTGACTGCTCATATCTATAGAGCAAAATACTTTCCTGCAGGTTCTTTTTGGAAGGCGGAGCCCCATACTTCTCCTTCTTAT
LG 4.1	51116	29.972	AATTCCAGTCTGTTGCTATTTAAGCTTAGTTTCTCTAATTGTACACCAATTGAGGTCTCTAGGCGATTAAGGCCACTCTAGCAAAAATTTAGGTAGTGTTGGATTTGTATTCATATGGCTAGGTCTAAATATTGTGCTCA
LG 4.1	296098	31.43	AATTCTGAAAATGATTCTTGAGTCTAGCCAGGATGTGCTAACTGTTGAGCAAGCTCAAGCTTTGGAAGAAAATAGAGGAGCCTTGGAGGCAAATAAGGCGAAAGCCGTCATCCTAATGACTCGTCATATGGATGATTCGC
LG 4.1	67698	31.43	AATTCTAGTTAAAAGGAAAAGGTATCTAATTAAAGCTCAGGAAAACAGTATATCAGATCATTGTAAATATGAAAACACCATTAACTCCTCTTGCGCTTTCACTGACTAGGAGAAATATTATTTTGACAGGTAATGACACA
LG 4.1	63271	32.637	AATTCATCCCTTACCAAGGTTTTGCTATCTAGTTTTGGGAAAGAATCATCCCCTCAAGGATATAAGGTTGGGGCTAAGAGGCCAAAGGTTGCCTTAGGAAAGAAACACAAGCTCAAGGTTATTTCGACTACTAAACATCG
LG 4.1	201032	34.781	AATTCCAAATTATGGAGCTTCACATTTATGGTTTGGAACAGATGATTTGACGTAAAATAATTTTCAATCAATTTGAGGGATTTAACTAGAGTTTTCAGTTTGTTTCGACCACAAAAAAATATCAAATTTCAATACTGTAT
LG 4.1	154671	36.896	AATTCAAGTGAAATTTACCGAGATACAATTTATCATAGAGTTCGACAAAGGAAGACATTCAGGCATGCAAGTTTAATGCTCACCACTATCCAATATTTTGTGTGTATGTTTAGTTTAGATCTGTATTATGTACTCACTAC
LG 4.1	154667	36.896	AATTCATTATATCAACAGCCAATAGGCTAGAGTATACCATAACTTACATAAGCAAAACTCGCCAAGAATATCCAAAACTAGATTCATTGTACCACTCAGTTTTTATATTTACTTTTATTATACAATTGAATTACACAGTT
LG 4.1	8050	41.417	AATTCTGTGGAAAAGATATCACAGATGCAATGTTGATTGGGAAGACTCTCTCTACCTTCCTTGTCTTTGCTTTGATGATTGCTAAGAACTATCTAATTGATGTTACTGCAAGATAGATCACATGGTTTCATAAACTCATT
LG 4.1	107736	42.168	AATTCAATTAAAAAATGGCTAAAGGAATGAATGTGACATCAACTCCCACATTTATGGCCTAAGAAAAACAAGGTTTAAAACACTCCTAAGAATTGTTTCAGAATCAAGGAATTACTTGTGGAGATATCATGAATTATAAC
LG 4.1	239406	44.149	AATTCTAAATATGGATCTGAGCGCCAATTAAGAGGTTTACTAAAAAAAATTGGGTTACCTCCCTCAGAACATATATTCCATCGAATTGGGTTTATTTATTTACAGCTTACTCTGTTTTGTGTTTCCGGATATTCAATTAG
LG 4.1	143334	46.316	AATTCTAAAACAAATGTAAGACTAGCCTAAAAATATTAAATCCCAAATCGGATGATTAAAACAACATATTTTGGCCTAAATCCGTTAGGCTCACTAAAGTGAGTCTTGAAGATCTCGTCGTTCCCATTCTGAAAAGGTAT
LG 4.1	223467	46.316	AATTCAAACTACTTTCAGCGTATCTCGCTGACGTTGATCAAGGTAGCCACGGGAATTGGCCAGGACCTTCTTCGGCTAATTATACCTTGATCCAGATTTAGCTCTACAGTTCAACTATGGTGGGATGTATTGTTTCTTTT
LG 4.1	143309	48.332	AATTCTCCATGAGTTGTTCCTTGTTTAGCTCTTGAAGGACTATCAAATCCCAAAACTTTTTAGGTCAAAAAGTTTTCTGGTTTTATGCTTCATGTGTGTTGGTAGTTCAAGCATGATTTGTGCCTTGAGATGATTGACAA
LG 4.1	143332	48.332	AATTCTATTGTTCTTAAGTAGCTCCAACGACATATTTTGGCTTTGATTTAGTGGTTGCATAGTATTTCAGATGTCACATGTGTATTTCTATTAGGATGTAATCTAGAAACTGCACAAATGACAATATTGTTGAATATGTC
LG 4.1	221853	49.76	AATTCACTATTCTTTCTTGGTGGAGTGGTGGGCTTTGGTCTTCAACTAGAATTTGTGCCTGCGCGTTGCTGCGGGTTTTAAAATTGATGAAAGTGGCCTTCTAGTGAGAACTAAATTTAAAAGGATAGAGAATGTAACTG
LG 4.1	36076	49.76	AATTCATTGGTGTAGTTGGGATAAAATCTGTAAAAGAAAAGAAGAGGGAGGACTTGGCTTTCATGATTTACAGGCTTTCGATCAAGCTATATTGGCTAAAATTGTGTGAAGGATCTTTTGGGGAAACACTCATTGGTTAG
LG 4.1	134051	50.496	AATTCCATCAAAGACTTGATACGAAGTGCTTCTGAATTGTAGCCAAGTACAGACTTGAAATCATAGAAGCGGAGGCTATGTCATCTCACTTCTAAATCTAGAAGCAGGGAGTCACGAACATTGCCAAAACGCTGCTCGAG
LG 4.1	143310	50.496	AATTCAAATGGCCATGGCGCAATGCCGTCGCGGAAAGTCAAATTGCCGTCGCAAAAGACCAATGGCGACTGCTAGGCGACGTCAATTTTGCCGTTGTCGTTGAAGGGGTCGCCATTACTATTTGCGACTGCAATTACACT
LG 4.1	239095	51.873	AATTCTTTTCCAACTCTAAGTTTGATTGTGAATTTTGTTGATACTTCTGCAAAAAGACATTCAGCTTTGAGAGTTATCAGGGAAGAAGAAATTGCAGATTTAGTGGCTGCTGGAACACTTGAGACTGGTAGAGGTGCTGA
LG 4.1	143308	51.873	AATTCTCAACAACAATTTTGGCTTAATACTTTATGAAGATGAAAGATCAGAAAGCTTTTTATAAATGTAGTGGTGATATATTTTCTATTCTGGTGTTGCACCCTAACAACATGAAAAACACGTATATATAAGATATGAAT
LG 4.1	60623	51.873	AATTCTTGGCAACAAGTTCAATGAGGCAGTTACAGGTCTACGAGTGCAGCGTTGTCCTGAGGACATTGGTGGTGCGAGGAGGTGACAAAGCGCAAGATTGATTTACTATAATGGATTTGGTTGGATCAAAATCAATAGAG
LG 4.1	263845	53.948	AATTCACTATAAGGCTCAGAAGTTCAGTTTTGTTCAAGATTCACCAGAATTTGTTGAGATCTCTGCACTACTTTTTCATCTTTGAAGCTTAGATTCATCATAATCGGTGCTCGTTCGTGATCTAGTTGTTGTTGCTACTA
LG 4.1	50500	53.948	AATTCCAGAAAGAATTGTGTTGTATTATTGATAATAGGAGCCCTTTATATATGGATTTACAAAGTACATGAAAGGAAATAGAATCCTAACATAACTAGGAAATATAGAACCTTCTCCTATTATAACTCTATGACTAAAAA
LG 4.1	114411	54.632	AATTCATTTGTTCAATATCTCTGCTGCTCAAGAAGTTGGACTAGCGGCTCCCCTGATCTGGAGTGTGATATTTCATGCTTTAGGCACGAGTCGACTGCTAGAAAGTAATAACGAAAATGGCTAACCCAATAGCAGATTCC
LG 4.1	187588	54.632	AATTCATTGGAATTTCTTGAGATTCTTGAGCTTGTTCGTGGCTGTTTCTACTCAATGATTGTTCTGTATTTCTTGCTTGAGTTTCTTCAACAATATTATTGTCTTCATGCTTACCGACATCACCTTCTTAATTTTCTTCA
LG 4.1	79225	54.632	AATTCTAAATCTATTGGAGATTATAATTTTATCAAATTTCTCATGCCATTGTTTAGGTGCTTGCTTTAAACGATATAATGATTTAATTAGCTTGCACAATTTTTGTTCTTGATGCACATAAATCTCCTCATCTAATTCAT
LG 4.1	143336	54.632	AATTCTGGAACACATCTAGTCCCATCTAATTAAACATGTCTTTCATATCATACTATGAGCGCAAAAATAATTAGGCACAGGTCGATATCAAACAAGTTGACATATTATGTCACTAATAAAGTAGACACAAACTAGCAATC
LG 4.1	268213	54.633	AATTCAAGGCTTCAGGTTTGGGCAGCACGCATATGATCTTCAACCTCGCTCTTGAGGTTGAAACATGTCAATTAAAAAAGTCTTTAAAATTTTAGTGCTGTACCCCAGTCTTTAAAATTTTGGATAGAAATGTCAGAGAG
LG 4.1	221852	54.633	AATTCTTTAGTGGAAACAAATTGAAGAAAGTAGCATGCAGATTAGAGAGACAAACTCCACTACTTTCAAGTATGTCAAAATAGGAATTATGAATCCCATAATATGCCACTTGATATCTACGATGTTGGTCTTTGAGCAAG
LG 4.1	143304	55.318	AATTCTACGTTAAGAGTTACTCCTAAGTGCGATAATTAAAGTGCATATAAAATAATGAACAAGAAAGTAAAGTGCTTGAATGTAAAGTATTGAATTGAAACTAAAAAACTAGAAATGAAAACAAGTTGTAAAAGTTGAAT
LG 4.1	263844	56.003	AATTCAAGTTCCTCAAAATGAAATCGAGTACTGATTATAGTGATTCTGAGCTTCAATGATGTAAGAATCATAGTAAATCTCAACAAATCTCAAAGAAAGGTCTACTAGATCTAATTGAAAACTTAGTGCATATCTGTTGC
LG 4.1	260284	56.003	AATTCCTAAAAAACAATTTGAACTAGATATCAAAGCCAATGCTAAATACCCTATAGCTAACTTTATGTCTAACCATAGGATTTCAGGGTCACATGCACTTGTTGATCAATTGTCTACTGTACGTATCTATTCCTAGTAAC
LG 4.1	143315	56.003	AATTCTTTTTTGTAGTGAAATTCGCATATCAGTACATTAGTATTGAAAATATTTTCGTATCCTACAATAGGATTTAAAGACAAGTTCAGTCCTAACCCCTTGACAAGCATGCACATGCATGCAAGACATACCTGATTGAT
LG 4.1	270102	56.003	AATTCATAATGTTAGATCTTAGTGGACAAACATGAATTTCTCAATTACCGTAGGCAAGTAACGAAATGAATAATGACGTCAAAACATCGTATTCATTATGTTTCAATATTTGGTTTCTGACTCATATCAACAGATATTGT
LG 4.1	114409	56.003	AATTCATGTAACGCATGTTTTTCGTGAAGCAAATTGTGTAGTTCATCATTTATCTTATTTTACAAGGAAAATTCATGTAACGCATGTTTTTTGATGATTATAATATTTTTGTCCGGAGTTTAAGTCCAATACCTTCTTGG
LG 4.1	143316	56.003	AATTCATTTAGCTTCACTAGTTAGCGTCGGCATCAGAATGTCGTCGCCATTGATCAAAAATTCGCCACGACAAATGCAGCGTCGCAAAGAGAAAAATCATTTGCCACGGCATGGCATCGCTGTCGCATAAATATGCCTTC
LG 4.1	171688	56.003	AATTCCCCTCTATAGTCATGAAAAACGGCTCCATAACCACAACGGTCTAAATGTCTTTAAAAAGGTTTGTAATTGGATTGGATTGGACGCTTGTTGGGCTTGTTTGTTTGTTTGACTTATTTCTTTTCTATTTGCAAAAA
LG 4.1	279421	56.003	AATTCACCACAGATAGTACAGATTGGAGAATTGACTATCCTGTGTTTGCAGGTATTCTGGCTAGTGGGGAGCGCATTAGAGAAGACTTTCCAAAGAAAATTAGAGACCTTCAGAATGATTCGGGGGTTCTAGATCAATTT
LG 4.1	245865	56.685	AATTCTGTTTTGGGTTGAATGGAATAAGTATGAATTTCATATATGTGATGCGAAGATTGATGCATTGCTGCTGTGAATTAGATGTAAAATATTCTCCATAAAGTAATGCTTAGTTGCTTACAGATATTCACAAGCATCAT
LG 4.1	270237	56.685	AATTCGAAATTGATTGATTGACCTAATGAAATTAGATTACATAATTGATTTTTATTAAGTTAGGTATGGGATTTAATAGTTTGCTTATTTTCTTCTAAAATTGCAAAATCATGGGGATTTCATAATTTGATCAAGAAGAT
LG 4.1	61360	56.685	AATTCCTTTTCTTTTTTTGATCGACCTCCATTTCCATCTGACATGATTATATTTCTAACCAGTGAGGATTGTCTCTTAGAGAGCAACAAGTTGGTCAAAATAGCAATCTATTTTTTAAGAATCATGGGTCTCAATTTTAT
LG 4.1	176725	57.758	AATTCCTTTTGGATCTGTCAATCTAATGTATGGAGTTGATGAACATGAAAGCAGGGTAAGCTCTCTACTTTGTCTCTTTTATGTGCAACTTTCTTAATTCTTTAATATGCTCGGAGTCCTGACACGTATTATGACAATGA
LG 4.1	279420	57.758	AATTCCCCGAAACCCCAGAGCATTGTCTGTTGCTTTGCCCATGGACAACCAATGTTTGGTTTGGAAGTCCCCTAGGATACATTCCGGAGAAACATAGTATTTCCTCTTTGGAGGCATGGCTTCTCGGGGTCCAAAAGAAG
LG 4.1	8976	58.516	AATTCCATTCCTGAACCACCCACCCTCTTTGAATTGGATGTCCATTATGCTGTCCTTTTCTACGCTTTTGAATGTAACGTCTGCCTTTGAGAGAGCGGTTGCGGTACATATACGATGTAGATCTGGGTCAAAGATAGCTT
LG 4.1	17573	59.258	AATTCTCCTAGTCTAGCAGGGCTAAAGTATAGGCAATTAGGGCCTGGATTTCAAGATGTAATACCATCTGCCAAATGTACTTCTTTAGTGAATACATTATTTCATTTAACTGATTTGGATTGTTTCTGCATCTGGATATC
LG 4.1	105845	59.812	AATTCTTGTTTTAGGGTTTATTGCTTGTAAATCCAGCCCTAGGTTACTTTTGACTGTGTCATGAACAAATCTTTCTGACATGTCTCTCCTCTCACCATCACATGCTGCCAGTTGGTTTTTCTGATAGTTGCTGACATCTC
LG 4.1	198621	61.07	AATTCATTCAGTTCCTTCGTTCTTAATTGAGTTAACTCTGATATGCCTAATGTTGTAACCATAGACTAATGCAATTGTTCATAGTTTTTCAGTTACTTTCTTTATATTCTGTTTTTAGTATTTACAATATGCCTTGCTTC
LG 4.1	247123	61.07	AATTCGGCTAGATCAGCATATGCCCCACTTTGTCAGTATATGTAACCTAGCTTTTGGAGTGGGAAGTCTGTAGTCCCCAGAGAAAATGGGAAAGCAACCAAAATGCATGATATCAATCAACTACCAACATAGTAAGAAAG
LG 4.1	40256	61.768	AATTCTCTTATTATGCTTGGTGTGATTAACTTTTTCGGGATGGTGTTTACTTTCTTGGTGCCAGAGTCAAAGGGAAAATCACTTGAAGAGTTGACGGGTGAGAATGAAGACGGGGATGAGGAGCAGGCCCCTCCTACCAA
LG 4.1	212712	61.768	AATTCTAAGTGTGCTTCAAAAGGGCCACCTGCATTTCTTTTCCAGTAAAGTGATTAACGGGGTTGGTTGCCGAATAGCTTTCAGCAGCAGTGATCAAGTGCCATGTGCTGCGGATTCCATCTTAATAGGCTGCTGCAGGA
LG 4.1	112751	63.944	AATTCGTGGCTCTCATATTCTCCCTTTTACGGTTTTTATCTTCTTGTAATCGAATATTCATGTTTTTATTTGTTGAATTTAAGACTATGTGTGGCTAGTTACTTTTTGTTAGGGGCGAGGTTTGAAGCCCCAATTATGTA
LG 4.1	263607	64.546	AATTCCACGTCTGCAATTTAACGGAGAATTAACGGTAGGGACCTATTGGGTGAAAATTGAGAGTTGGAGGATCATTTGAGTGAAATTGAAACGTGCGGGACTTAAACGTCAAGACCCTATAAGTATAGGGAGTAAACAGT
LG 4.1	91291	64.546	AATTCATTGCATTGTCCATCTGTTGGGGGGACGATCACGGTCACTACACATTTGCAATGCATACAGGGAAAATCCATAAACCGTATTAAAAGGATTCACTCCATCACCGATTGATACGTTGAGTTGAATACTAACAGGAA
LG 4.1	219880	64.546	AATTCATTTCAGATTAGCACGTTGACTTGCAAATAAACTGTCTTTGAATCGTATAGTCAATTTAAATTACTTTATTTCTTACAAATTTCAAGTCATGTTATCAGATTTTCATGCAGTTTACAATCGCAGTGAGTTGCATC
LG 4.1	47262	65.234	AATTCAATTAAAGAAAACCAACCACAGAGAAGATAGTAGGACTATTATAGATTGATTAAAGACCAAGCAGTACAAATACAATCACTGCAATCCATTTAAAATGAAATTTAACATAATACTGCATGTTCAAGATTCCCATC
LG 4.1	246945	65.922	AATTCAAGAGGGAGTTCCGTCCGGTGAGGTACTGCTAATGCTGCTGGATGCAACAGTTGCACAGCTAAAACAGAAAGGTGGTTGTCCAGAGGGATACTTATTCTATCACAGAACAATGTGGTAATGGAAATCAAAGGCTT
LG 4.1	221283	65.922	AATTCATAACAAAATCCAAAAAAATCATCATTAATGTAATACCCCAGAAATTTGTTATTAATTTATGATGATTTTTCATAAATTATTAAGTTAATTGTTAGGACAATTACTTGATACGGGGGTGGAGTAGAATTATTTTC
LG 4.1	177443	65.922	AATTCTAATACCACAATTTTCAAAGTTTGTCAAATGTTATTATGCGAATGAAGGACTAATGATGTTCAGTTATTCATTGGTCAATTAAGAGTGATCTACATACTGAATAAGTGTGTACTGCCCAATGTTTAACTAGTGTT
LG 4.1	217438	66.623	AATTCTAGCCATGCTTCAAGTGGATTTGGGACAAACAATATTCCATCTGCAAACGTTGGTAAGACTGTTTTGTTTCAGTGGATTTCAATGTGTGACTTTGATGCTCATGTGGCACTGGTCTGGTTAATTGGAATGGAACA
LG 4.1	246946	67.319	AATTCAATCAGTATCTAAGCTATCAGTATCATTATTGCCTTCACTTCAAATTAAATGTCAAATAATTACATCCACTGGAAAGACAATAGGAAAATGGACAACCATATGTTGGTAACCCCAAAATCATATAGCTAAAGCTT
LG 4.1	87806	67.319	AATTCATGTAGGCCATGTTTGATTACATGATATGATAATCCTGTATTATTTTTGTGATTTATATTCTCTGCTGCTGCTATGTATGAAATAAAGCCTCTATTTTACTCTTCTTGACTACAGCTGCGATCCATTTACATATG
LG 4.1	193646	68.071	AATTCACTGATGATGACTGCGTCTACTCTCAAGACAAGCATGGTCAAAAAGTCTCTTTCTCTGAGAAGGTACACAATGAACTTGACTATGACTAGCTGTTGTGCTGTAGTTGTTAAGCTGATGGGTGAACCAAACTCTAC
LG 4.1	33219	68.071	AATTCACAAGATGGGCCATGCCACCGGTACTATCAAGGCGCCGGTGAATGAGGAGAGTGAAGACTGTATGAAGTGGGAAGATGCTGATGGGCTTGTACTGTCAATTTTGTACAAGGCCATGACTAATGAGGTGATCCAAT
LG 4.1	246944	69.517	AATTCTTTCTTATGAGTCAGACTTGATTTGGCAAACCAAAGTCAGTAACTGCTCTTTCTCATCCCCAAATGGATACTCCTTTACAAAGTACTTAGGGGCCAAGAAGAAGCCTCCGCTTAATATCTCGATGCATCAACTTT
LG 4.1	282630	71.889	AATTCCCGCCGGCCGGCTCTCGTCCTCTAGTTAGATATTTATTCACAAATCAGAAGAGATGCAAAGAGATATGTAGAAGAGGCCGGAATTGGAAGAAGCTACAAGTCATGAAAAGGTTGTCCGTGGAGTGCGTCTCCCAC
LG 4.2	131375	0	AATTCATTTACTAAGCACAGCTCAGCAGTCATAATATGCATAATGAGGCCAGGCAAGCAAGATATCTAAAAATGAAAAGTCAACATTCAACATTGAACCATGTATGAAATTACTAGAGATGGCATCTGTTTGGTTGATGT
LG 4.2	31668	0.534	AATTCAAAACGAAATTTAGTTTTAAGTTACAGGAGTGGGCCTCGTCTAATCCTAAAATCTTTTTGGCCCATGTTTATATAATAATAAGGTTGAGATACCGACCTGACATTTTAAGGTTGATGTTCCAAGTATTGGTATTG
LG 4.2	145177	0.78	AATTCCCCAAAGGTTTTTTATATGGAAAAGTTATTGGTGCTCTTTCCAGTTCCCCAATACTTGCATAAAGTCTCTCATCTGCAATGTATTGTTCACTTGTGGGGACCAAGATTCAGATAAAGTTCTGTTATGTCATTTCG
LG 4.2	185814	0.935	AATTCTAAAGTAGAAGGATTCCATGCTCCACGTATTGTGGATGTCAGCCCCTCTGTCATTTTAATTAATTTGCACGCCCCATGCTTCCCTTGATCGTCTTCTTATTCACACATTAGTATCTCTCTACTTGTCATTTTGTA
LG 4.2	140691	1.129	AATTCTTTGTTTATGCAGTATTGTCTGAAAAGAAAAATGGCATAACGCTCTGGTCAGCCATTTGGTTCTGCTGAGTGGATGATGTAATTAGCTGATAGTATATTGGTTGTGTGTGTGTGTGTGTAGACGAACAATGTAAG
LG 4.2	112237	1.382	AATTCTCACTCACTCCTGTCACATCCGGGAAACTCAATATTACAATCACACCATCTCAGCAACCAGAGAACGCAATCGCATTCCTCAATGGCATCGAGGTGATTCCGATGCCGGATATTTTCAAGACGACGCCCTTGGTC
LG 4.2	136792	1.739	AATTCAAAAGCCTTGACTACAAGAAGATCTATGATCAGATGCAGAAGCCTGCTTTTGTCTTCGATGGAAGAAATGTTGTTGATGCAGAGAAGCTGAGGCAAATTGGATTTATTGTTTATTCCATTGGAAAGCCCCTCGAC
LG 4.2	279756	1.753	AATTCACTGTGATGATTGTTTCTTATTATGAATGCTCCTGGAACTCCTATTTCGCCTTCAACGTCGAATGTAACCTTGAATGCAGTCTCTCCTGCTGTTAACGGACCGAGTGTGGTAATCCAGTTCTCCAAATATGCTAC
LG 4.2	132353	1.854	AATTCTATTGTATTTTGTCTGCATTATTTTCTTCAAAACAGAAAAAAGTTGCAAGAAAGTTACGGACCACACATGCTATGACGATCAAAAGTTTGTGTCACAGCTGGGGAACGCAAACGTTCTCCTCTTGGACCCCAATC
LG 4.2	132810	1.867	AATTCTCTTTTCCTTTAGGTTCAAGCTCCTTGTCTGAGATCACTACATATTAACTTAAACAATTTTTCTGTCCATCAGTGGAGTTGATCGATTTAGACGACAATTTGCCCATCTCGAGGAACAGTTTGGTAAAGGTGACA
LG 4.2	162227	1.979	AATTCAGAAAAACAGACCGATTGATCATGCTCACAAGTTGCAACATAAGTGAAATCAATTAGATACATGCATGGAAATATATATAGGTGAACTCTGAAACCCAGAAAGAAATAAAATTTGTGTCTAATATATGCAGTTCA
LG 4.2	68905	2.006	AATTCTTTTATCCAATGTAAATCCATTTAATTTAAATCTGTCACCATATTGCAACAATATATCCACAAATTGCCAACACCAAATAGTCAACTCCTCACCCCTCCATTTTACACTATAAATGATTTGGCTTCTAAGTTCAG
LG 4.2	190072	2.219	AATTCTTCAAATCTTCAACTCTATATAAGAGACATTAAGAATCCGATGATCATCAACTCTGAGGATCGATCTCCTACTAAATTACTAGCTAGCTTCCGATGGGTTATGCTTCATGAAGCTCTTTAATTTCTGCCCAGGAC
LG 4.2	176162	2.478	AATTCCCGACTTGCTTGTCCTTCGTCGAGCATTTTGTCTCAATATCTTCATCTCCGTGGTATCTTGCCTAATAATTTTTTAACTTCACCATCTTCTTTGAGCCTCTTCTAGCATGTTAATAAATAGATTAAGATGTTTGA
LG 4.2	163365	2.643	AATTCAAAAATCCAAAAGCAAAAACGCAGAGTTTCTGGGTTTGGTTGTTGTGCATGAAAGTTTGAGCTTTTTGATACAAAGATCGCATCTTGTTTGATTATTTTTGGGTTGGTTTTGATGAGATGGAATTTGTTTGCGCA
LG 4.2	94662	2.666	AATTCTCTATTTCTGTGTATTCTCACTGAAGGATACTTGACCTTATACATCCTATTCTTTCTTTCTCTTATGCAAATGCAAACGATGGCACGCTTCATCATTTTCTTCCAAATTTCCTTGATGCAATTTTTGCATTCACA
LG 4.2	136448	2.706	AATTCATACTAATTAAGCAATATATTGCTCACTGGTGTCACATTCGTGTGCAGGAATCCACCTGTGAGATGAAACGTGCAATTCAATGCAGAGACAGAAAAATTGCTGTCCTATCAGAGAAGATAAGTTCGCATCTATTG
LG 4.2	161851	2.823	AATTCCCTTTCCAGTTATTTTGTGCTTCCCCATCCTTGGTTCCCTCACAAGATTGGTTGACTGAGAAATTGGAGCTTGCACCATTTAACAGAACCTTCCCCCTGTCCAGTGATCTAGTACCACCATCAAATGATTTTGAA
LG 4.2	183446	2.889	AATTCTGACGAAAGGAAAGTACTGTCTTTACAAGTAACAAAATGTCAATAACACTCACAACTTGGAAGAGGAGTATTTGGGTCTGAAGAGTCAAACTTGGTGAGGCCATCAGATTGGTAAAATGTGAACTGCTCATCAAT
LG 4.2	167654	2.947	AATTCTAGAAACTCTTCTTCTTGCTTAGCACCTAATACAGAACAATAAAGAACATTATGAGATACAATTACGATTGCAACATTGAAAAATATAATAAGTTGTAAAGTTGAGGCTTACCATGATTATCATCAATTTCAGCA
LG 4.2	102099	2.954	AATTCTGTGGTAACTTTGACACTCTAGGGGTCGGATTCTGAGGTGTTTTAGTCATTGGTGAAATTGATTTCTTCTTGGCCTTTGCCACTGTCCTCTCCTTGCTCACTGGAGTAACCTGTACAATGGAAAATTGCAAAAGA
LG 4.2	202780	2.961	AATTCTGAGCAAATTAAAACATAACCGTCATAACTAATGATGTCGCAGATTGATCATGAATTTTTCAGGGAATTACCGTGATAAGCTCTAAAAAGGGCGGTGATCCAACGGCCAGTAGCCACAGCGAGTGGCTTCTAACA
LG 4.2	199201	3.046	AATTCATTGTGCAGTAGAGCTTAGAAGTCAAGAAAACATCTTCCCTCTTCAGTGAACCCTTGAATGCTTCAGCTAATGCCTCACCAACTTCAACCTCATTACCATAAAGATGTGCACAATCTATGTGTCGGTAACCTACT
LG 4.2	255292	3.062	AATTCTCTTCTGCTGATCTCTTGTTCATATGTTTATGCTTTTGGTATGTGTTTGTGTAATTGTGAATTGATCTTTATGTTATGATGATTAAGTTGCTGCATCATGGTTTTATCAGCCAGAAGTAGTATCACTAAAGATAG
LG 4.2	146744	3.086	AATTCAGAGCAGCAGGCATTGATGGTTTCCTTGGCTGAAAAGTTTGTTCATCCTAAAGTATTGGATAGATCAATCCTCGCTGACATATTTTCAAATGTTGTGCTACAATCATTATTAAAACTGCGAAGTTTCTCTCTTCA
LG 4.2	190071	3.126	AATTCCGTGATATTAAGTGGTCGATATCATGCACTCTAAATTAATTACCCAACTAATTGCAGTATTTAACTAATTAATTTCACTATTGAGTCCTGAGGATCTGATATCTGATTCAGATTGTGTATTATATCATTTTTATT
LG 4.2	168298	3.162	AATTCTTTTTTGGTCAAATTATGAAGCTTTGATCAAGTCATGATGATATTATCTGTTTGTGAATGCTGTTAATTTGGTTGTAATATGGATTGGTTTTGTTGAAATTAGGGGAGCGCTGTGATTAGTTCGGGTTGGCATTG
LG 4.2	130358	3.202	AATTCATACCATAGATCAGAACTAGATACTGACATTCACGTCGATATACAAACACAATCTTACCTTTGCCTTGTTTTTCGGTATCACGACCAACACGGACGGAGGCACCCCTATTCGCCACTCCCTGTTAATACAAATTG
LG 4.2	195719	3.328	AATTCCAATGGAAGGAAATATCATAGAAGAGAAAACAAATTCAACTTTGCGCACCCTCAGAACATGACTGATCTCAAAGGAGACAAATTTTTCTTTTAGTTCCTTCACCTCTTCACACAAATCAGACAGATTCTGGTTTT
LG 4.2	271632	3.393	AATTCTTGAGTCCACCAGAGATAAAAGAGAAAACTCTCAANTTTGATTGATAATATGATAAAAGATAGTTCTGCATCCGTTTAAGGTTGTTTTTATATGGGAAAAGAAACCCTAGGGTGACTAACAATGAAACCCTAAAN
LG 4.2	203347	3.506	AATTCCCTTTCACCAGATGGTCGTTCTTTTTATTGAATGGACCAGAATTAATACTTCAATTTCAAGCTCAAAGCTACTTAGCTTCAGCAACACTACGTACAGAAAAAAAAAGGCGCAGAAATAAGTTAACCAAGTACAAA
LG 4.2	187111	3.529	AATTCTTTGGGAGGCCTAGTGACCACTATCTCAAGCTTTCTCTGTGCATTTCTTCTCTTAGCTCTGATCAAGATCCTTCACAAACTATGGTGGACTCCGATTCGCATTCAGAAACTGATGGCTTTGCAGGGAATCAAAGG
LG 4.2	177857	3.597	AATTCATACACTAATATCATAACTTTTTCTAGGAAGTGATCACAAAGTACGAAATTGTTACAACTATACAGAGTAGCTAGATTGCAAAATTGCAAAATCATATGTTTATATATATACTATTATTAAGAGAAGAGGCTTTG
LG 4.2	131050	3.631	AATTCATTGCCTAGTGTCAAAAGATAAAATTTCAAATTCTATTATTCATTATATCAGGGTGGGAGACGAAAATAACACCTCAGTTGGAGTACGAAATACAGTTACACAGACCAAACCAGCATTTTCTCTTTCAACCTTTA
LG 4.2	18470	3.661	AATTCAAGTAGGCAAAACCAATTCAAAACAAAATAGAAAAGAAACCCAACCAAAATCAGAAAGAAACAACATGTTAAATAATTTCCTTCACTTCTAGATTACTGACTCTATCACATTCCCACTTCACATTCAGTGAAGAT
LG 4.2	134894	3.703	AATTCTTAGTGCAACTAGAGGATGTGAGTTCCACACTTCCACATACTTGTCTTTTGTCTTGGCTTTGTTTTCAACTTCTCTTATGAAATGCTTCGATTCTTTTAATTGTCTTGTTGCGCGCTTTTTTTCGGTAAATTCAA
LG 4.2	161134	3.709	AATTCTGTTTAGGGCAATAATGAAAAGACTTAAATGCCATTTAAGTCCATTTCACAGTGAAGCCATTTGACCCATTTCACAATAAATATCACAGTTCAATAATTTTCTAATCCGACAATTCATGTTGTATAACGTAATAC
LG 4.2	153464	3.798	AATTCTAACACACACAGTATGCTGCCACACTTCACATATGTCGCAGCACACCATTCTTTCCCCGTCGTCATCTTTGGCACCACATGGACAGTCCACAATGCAGTTAACCGACCCGCATTCTAATATGGGTCCTTCATGCT
LG 4.2	146364	3.935	AATTCTCATATTTCAAAACAATTTGCAAAATTTAGGTTTCAAAATCATGATTTGGTTCTCAATTATTAAATTTTCGCTTTGTTCCATAGATTTTGATGGACAAACTAGGGTTTAATATTGAAGGAGATGGTGAAAAAAAT
LG 4.2	218049	4.104	AATTCAGGGGTTCCATCAGCATCGTTGAGGGATAAAATTGTGAAGCAAATAGAATACTATTTCAGTGATGAGAATCTGCCACATGACCATTATCTAATTTCGTTGATGGATGACCAAGGGTGGGTTCCAATATCAACTGT
LG 4.2	175891	4.329	AATTCTCTATAGGATATATACCAGATCCCTTAGCAGAAATGTTTCTTTGGACCTGAGAAATGCTGGCCTTAGGCTTTACAAATTTGGATTCTTTTACAGCCTTCAACTAGATAGAACAGACAGGAGTGTAAGCAATATAA
LG 4.2	150406	4.341	AATTCTCAGAAACTTAGCGGCGGATTTAGAAAGTTTTATCCATGTAGTCAATTGAGATTTTAAAAACACGTTTATTTTGGGATATTAGTGGAGTTTTAGAAAATATCATGCTAATAAACTTTTGCTAATTATGTTGGATC
LG 4.2	67494	4.44	AATTCTAGTAATCCCACTATGCAAAACACTTCAGCTATGCCAATGAGGCAGTACTGGATCAACAACCAGTATGCACTTAGGCCAGGCATTGCAGTTAAGAAACTAACCTCATAGTCATGCTTTATTGCATAGTTTCTTCG
LG 4.2	130356	4.477	AATTCAGGCCAATCAAATTGTAGAAAACTACGCATGACCACCACCTAACCCACAAACTATGGTATATTGTCATATCTATGTAATTAAGGAAATCACTAAAGATCACCCGGCATGAATAAAATCATAGCGGTCGGAAACAT
LG 4.2	41558	4.557	AATTCTAGCAGAAGCAAAAGCATTGTTTGGTGATGAAACCAGCAGAACATATAAGATAACGCAAGCCCGAAAGCAAGCTTTACTGTAAAAAGCTAGCTGATATTTTCATGATTCCCATGGTTTTGTATGTGTTTCCTATA
LG 4.2	136123	4.561	AATTCTAACTCCTTTACTTCTGAAATTGTACGGTCCAAGACAATTTTAGTTATTATATATAATTCATTCTTTAATTGCTTCTTGATGATTCTTGGTAAATTACATAATGCAGATCGAAGAATTACATCATGCTGCTGGGC
LG 4.2	210831	4.779	AATTCTAATATGTTTCAATGATTTCAGGCTGGACGGAAGAGAGCTGAGAAAAGGCACAAGTTCATGGAGGAGTTTCTTGTAGAGTTCTATGAAGAGTGGGATGGGAGAGCTTGAATGAGGTGACTTTTCTTACTGATGTT
LG 4.2	125959	4.823	AATTCCATTAGGGGTTTAAAAATCTATATCCCAAACAGTCCAGGAAATTCATAATTCCATTGAATTGTATAATAACAACAATGACCCATGAAACACAAATAGTGATAGTCATCAGTGTGTGCATAATTGAGTTCAAACTG
LG 4.2	279877	5.165	AATTCATGATCTCCTTGTAACTGAAGCACTTCAGTGAAGGTAATCGCTTTTCGTTGTTTGATAAACTGCCATTTGTTTTTCTGAATGGTGAACCAAAGAAAGAAGTGATGAATCTGCATGGTGATAATCCTTGCTTCTTT
LG 4.2	8302	5.339	AATTCGGAGACGGTGACTTCTAAAAATTAGTTGGTTGAATACATAAAAGAGAAGGAACGCAGTTAACAACAAATTTAGTCGAATTAATACGAACTAATTGGGGTGTGGAGGCAATTGTTCGACCATGCATTGAAGCTATA
LG 4.2	170115	5.464	AATTCCAGTCATGGGTACCCACTTCAATTCGAGGGTCCTCCACAACCTCATCTAAGAAAGCTGCCATCAACTCTGGCCGGTGATTTTCCATTAAGCCTGTCATAATTGTCAGGTAACTACCCTTTAAGTCAGGTGTTCTT
LG 4.2	169390	5.777	AATTCAAAAGGAAAAAACAAAAAATAAAGAAATTGTTTTAATATGAAAAGTGAGTCGAAGTCTTCAATTTGTACAATATGAAAAACCAAGTACTTCAGAAGAAATATGACCAGTCATAAACTTATAAGTCATAGCATACC
LG 4.2	132647	5.836	AATTCCCTCTACCATACAGGAATGCTCACAGAAGGCATGAACATAAAAGTTAAAAGAAACTAAAAAACTATAGATTCCTTTAAGCTGTAAAACCATATCGTAAAGATAGAGATATGCACACCTACAAATAGCTATCCAAA
LG 5	29985	0	AATTCAAGGGGACATTTGTGGGCCTATACAACCATCTTGCTGACCATTTCGGTATTTTATGGTCTTGATTGATGCCTCTACAAGATGGTCACATGTTTGTCTCGTGTCAACACATAATTAATATGGCATTTGCCAAGCTT
LG 5	150718	9.953	AATTCACTTCAAAATTCATAGGCAAATCTGCCCGGCTAGTGGAAACACTAGGACGGATGTTGGTGTCTTCTGAAGTGATGCTGCCAAGAATATAGTGCATGTTGACTAGCCAAATAAAAAGATAAAGCGGTGGGCCTTTG
LG 5	210186	10.538	AATTCAGCTAAGATAGAGAAATGCAGTGTGCATGTTGAGGAGGTCCGACAGGACCCTTCATCTAGTTTAAGCTTCACCGAGGAGGTAAATACTAGAAAACATCTTATCTCCTTCAACTCCAAGAAATAACAAAAAGAAGG
LG 5	6945	12	AATTCTCCTCTGCAGAAAAGAAAGATCTGACAGAGATTGTAAATACAGCTGAAAGGTTAAGAATCGACGATGAAGAGAGCACTGAGCAATGGTCCGAAGCAGCGAGCATTAGTTCTGGTACTTTTGTGGATGACCCAAAA
LG 5	18161	12	AATTCTATTTTGTGATGAATGGAATTTTAAGACCTTGCTCGTTGCTCCTATTGTTTGTAAGTTATCTTTAACACCTTGATTATGCAATTTCCAAATCTTAACTTGTAGCTATGCAATTTAGAATGACCTGGGTTCCTATT
LG 5	1558	12.762	AATTCTAGATATTTAGCAACTCTTTGGGTCAAATTTTTGGCAATTTACTCTCAGGTTGTTTGCTGCTGGGTATATCAATACCCTGTTCTCTGGTGAACCTTTATTTTTTGCATCTGAACACATGAACTGCCAATGCCGTT
LG 5	34024	12.762	AATTCAGAAGAAGAGGGAATAGGAGGAGGTAGTACTGAAGGTTTGGTTAGAATTGATGGGAAAGAACCCATTGGGAAAATTGATGAAGATTTTGTTTGTGCAACTTTGGATTGGTGGCCTCCTGAGAAATGTGACTATGG
LG 5	123024	12.762	AATTCACTCACGTATACAAATGAATGCATGAGACCTATGGACGGGACATTAGGCCCTAGATCTTGAGGCCCGACGTGAAGTGAGCAAACCATTATGATTCTATTATTTGGGTTTCAAACTGACCCCCAATCCACCACCAA
LG 5	282322	13.47	AATTCAGATCGTATAGACGATGGATTGGATAGCGTGTAAGTAAAAGTTCTTGAGCCTTGAACTTTGACCACAATGCTTTGGATAACATTTATCTTTTGCTATGTTTCACAGAAGACTGGCTCTCATTGTCCTTGCTGCTG
LG 5	212991	13.47	AATTCTCCTTTAATTTTAACTCAAACGGATTTCTGTGAGTTAATGTTTACTCGCACTGTTTTTTGTGAGTAATTGTTACTTACACTGGTTTCTGTGTGTAATTATTGTTCACTAATTCTGTTTTGAAATTCTTTATATTA
LG 5	214264	13.47	AATTCTTCAAGTTGGTTTTCAGAGCCCTGTGCCTTTGCTGGGATCGCCAAACACAGGATCTACACATAGATTGGATTCTTTTCAGAGGTAGATCTCTTGTTCCTGTTTCGTGTGAAGTGGTGAGTGATAACATTGATGGA
LG 5	140426	14.891	AATTCTGCAACGAAAAATCAAAATCCATATATTTCTCTCGTTTGCAACAATTTATTTCGGGTAATACGATAGTAGAGTTCGATGGGTTCATTTGTACTGCTGCTACGAAACTAAATTTTCTATAATTTATCAACTATTTT
LG 5	20605	15.542	AATTCCAGCAGCTGCACCCTTCATTAGCAAAGCCACCATCACGAAGCTCATCAAAGCCACACGGCTATCCATCTCTTCGAGTAATGTGTTGCTCAGGTAGTCCCTGCGAGTCTCTGCGTATTACTTGGTTAGGAATAAAT
LG 5	29987	16.249	AATTCCTCCTCTCCTCTGACATTTTTTTTTACTCTTGCACCATCGCTTGTTAGTTTTCAATCTGATTTTTTGTTCTTTTGCATTTGCATATTTGGGTGATTAGATGCGTCGCCGTCGATAGTTGGTGAAGTGTTGGATCT
LG 5	91548	16.765	AATTCAAAGCATTCACAAAGGCATGCTCTTCATGCATGCTATCCTCACTAACATTGGTGGAGCCACATTGGGTCACAGGACTCACTAGATTTTTACAGATAAATAAAATTTGGTCACTGAACATCACAAGTTGCCATCAT
LG 5	217095	17.712	AATTCAACCTAATATCCCATTGCTTCTTTTGGCAAATGGTCTACCAGTACTTGAAAGCATTGCTGAGCTTCATTTTGGAGGATATGTTCTAGCTAACATGCCTTTTGACCTTCATAGTATTGAGAAGCTTGTTTCATTTG
LG 5	157473	17.712	AATTCAATGTTGAGGATTTTCTCAAGGAAGTAGGAAAAACTTCAGGTATCAAGGATCGACCTGCGACAGACATGGACATGTTGCCCAAAACCAAGTAAAAGTCAACTTCTACATCAATGTTCCGTTTGATATGCATTGAA
LG 5	258269	19.496	AATTCTGGGGATGCAACTTAGCTGTATATATGATTATTAGAAAATATGTGTTTTAGTACTGTATGATTATTAGTCATTATGGGGATTGTACTATTTGAATTGACTTGTCTTGTTTTGTTTCGTGTTGCCTTTTTAATATG
LG 5	295834	19.496	AATTCTATTGCTGCTGGCAATTGCCGTGCCAATTAACTATTAAGAGATCGAGGGTGCTATATGTCAGCTACCTAGCTAGGGTTTATACAGGGCCGGCCGGGTATGTACGTAGAGATACCATGCTAATCAAATTTCATTCA
LG 5	219401	19.496	AATTCGAAAAAGGCATATAACTATATCAGGGTTTTTCCAGTACTACTGAAATCAGTCTGTTCTACTCTTTACACTAATCATCTGTCAAGTAACTATAGAGCTGCTGGCAATCCTGTTCTATCTCGAAAGTATTGTAGAAT
LG 5	185109	19.496	AATTCTGGGGATGCAACTTAGCTGTATATATGATTATTAGAAAATATTTGTTTTAGTACTGTATGATTATTAGTCATTATGGGGATTGTACTATTTGTGACTTGTCTTGTTTTGTTTCGTGTTGCCTTTTTAATATAATG
LG 5	248451	19.496	AATTCCTCATTGCTGTCCTACTGTGAAGAAGAGATTACGATAGAATACGTTTAAGAGGATAATATCCTCATTGTGGATCGTTTCTTCGTAGATTATTAGATTTCGATGTAAAGTTGTTATAAATGCACGTGTTTTTGGAT
LG 5	205582	20.873	AATTCCGATCTCTGTTCACTGGACCTGAAGCTTTCTCCAACAGATTTCTTCATTACTTGACCAGCCTTAGAAGCAGCTTCAACCACATTCTCAGGGATCCCAGCCATCATTGCTACTTGCAATCCATAACTCTCTGGGCA
LG 5	87767	20.873	AATTCGTCGATTCCGTTTCAGGTACGTACGTTCTTACTCGATCATTAACATGTCTCACAAATCACAAGCTACTGCTAGCTACTTTGTTGGTGATGTTTAGTTTCTATATTGTTCAAAGATCCAAACTTTCTCAAACACAT
LG 5	84973	21.562	AATTCATGTTTCTTAAGGAGAAGAAACCAAAAACTTCTTCTTCTTTTTTTGTTGAAAAGGAATTGATTACTTTAGTAATCAAGCCATGAACATAGACCAAAGTCTAACAACACTTACATAAGAAATCAAAAACTTTGTTC
LG 5	122987	22.249	AATTCGCAGTGCATAATGTCAAGGTGATGAAAGAAAACGACGAAAGTACTGTGTATATCTCTTCTTGTGTATTGTCATAAAAAAAAAATTATATGAATCGATCGAGGTCAACGTCAAGACAAAATGGAAGAGAGTTCGAT
LG 5	113005	22.249	AATTCGCTGTCGAAGATGAGCGGGAACCAGACGGCGGGGCTGAAGGAGCTGGAGAGCCGCTACGAGAGGGTTTTGGATGAGAATTGTAGGGTTTTCAGTGAGTATTTCAGGGAGGTTTTGGAGAATAAAGATGGAGGAAG
LG 5	210988	22.249	AATTCATTTAACTCTGCCCTGTAACTCCTTCAAAATATAATAAACGTTTCTTATCAATTCTCCATGAATTTATCACAAGGATAAAGAAACGGTCTATATTACTCACATAAACTGATAAACCTCAAAATTTGAGACAAAAA
LG 5	210969	23.024	AATTCGGAGGGTTTGTGAATTATAATTTAGGTTTGAATTTTTCTTTTGGTAGTGGTTTGTATAATGGAGGGGTATGAAGGATTACTAGAAGGTCCCTAGAGGAGAGCCAAATTACCTAAGGATGCCATCACATTCAATGA
LG 5	75775	23.024	AATTCAGTATCACGCAAACAACAGCTACAAGAGAAAGAGGAGGAAACGAACGACGACGTACCGGAAGATTGGGAATGTAATCAGAGAAATGCGGCACGTCTTCAAGAACGTAGCCATTGTCCCCCTCCACAATCTTAGCC
LG 5	225050	23.871	AATTCTAAGGGTGGTTTTCTTGGAGCTTTTGCTTATATTATTGTTATTCCTAGCTCCGTGGCGGCATTAGGTTATGGTGGTTATCAAGGCAATTGAATTATTTGGGTTTGTAATTGGAAGCATATTTAGTTAGAAGTTGA
LG 5	3487	24.631	AATTCTGCTTAATTTCCTTATGCACTGTGATCAGCTCCCCTCGCTTTGTATTTCCACTCAAGCACCTGCGAACAAATTTACTCAAGTTCTTGTATCTGAAAATTTTCATTGGAACAAAGTTGGCCTAATCATTGAGAGAC
LG 5	23569	24.631	AATTCTTTGATGGTACGGGGAATAAATGTCTGATAGGAATCACTCAATTTCATTTCTTGTACATAGCTATTTCATATACTAAATTTATGAACGTCATTTGCATCAATTACATCTTATTTTTATTCGACTTGATTCTAATT
LG 5	140551	25.954	AATTCTTGAAAGTGAACTTGACAATAGGAAACTTCTCATCAATGCTGGCATCAACCGACAATATAAGTACATCGTTACGGTAGAGATGGATGGACGATTAGTCAATAATTAAGTAAGGAAGGAATAAGTAGGCTGTTATA
LG 5	24087	27.225	AATTCCCAGATTTACTTATGCCTCATATTTGACAATCTTAAATGCAGGTTAAGCAGCCGATCATATTTCTCTCTGGTTTGCAAGATGAGATGATTCCCCCGATCCACATGCAAATGCTGTATGCTAAAGCAGCTGCTCAT
LG 5	27175	27.225	AATTCTGCATCTGAAGGATTGCTCTGGTAGGAGCGTTGAGATAACCCTATGGGGGGAGGTCTGTAACAGGGAAGGTCAAAAGCTGGAAGAGATGTTGGCTTCTGGTGTTTTTCCAGTTTTAGCTGTCAAAGCTGGGAAGG
LG 5	119790	29.652	AATTCCAAGATAGTAGGAAGTTCTTGATGTCTCGAAATCATATACTTTCTAAATATGATACATAATCTCGTCCTAAATCTCAATGTCTGGTAATTAAGCTAGGTATGGTATGAGCATTTTTGGCTCATCTACCTGTTGAT
LG 5	70644	30.434	AATTCAAAGAAGTATCAGACTGTAATTAATAATTACGGTGAGATAAAGCTATACAGTTGGACTGAGCAAGCAATAGTTGATGGTTGTGCAGGTGCAATGATATTGACTATAGCTAGCGCCTGTATAGCCAAGTACGTGTT
LG 5	106475	31.276	AATTCAAATTGTAATTAAACATTCAAGTTGTGATAAATTAAGAGATTGACACCGCATTTATTCAAGTTGTTATTAATTACGTGATTCCCACCACATCTAAATATTTCATTAAGATATTGTTATTGACTGTCAGTAGTAAT
LG 5	142160	32.681	AATTCTGGTTCCATACATTATCCTCGAAGTACACCACAAGTAAGTAAACCCTAGCGTTTGGTTTAACATACTGTGCATTATTTGATGTCTTTTCATGATCATCAAGTTATTCATTGCGATGTTGTGCGAATGCAGATGTG
LG 5	141893	33.772	AATTCTTATAATCAAGGAGTTTTATTCTCACACTTCAATGTCTGATTGGACCTTCAAAGTAGTCTCTTTTATTTAATTCGTGCCTATATACCTTTTTTAATATGACCTATTCTCTCAAGTCTCAAGTTTAGTTATTTAAC
LG 5	27768	37.655	AATTCACTAGCTAATTCCTACAGGTTTGAATTGGAATTGGAAGGCACATTGGTCTCTGGTAGTTCAATACTCTTGGTCTCAGGTGAATTGGAGGGATTCATTTTGGTAGTTTTTCAGGTATGTTTCGATTGTAGGGTTTG
LG 5	12333	37.657	AATTCCCCCTCATTGGCTTCTAACTCATTGAATTTTTTGTTTACTCGATCTTCTGTTGTAGTCAGACTAACAAAATTCCTTTAGCGGATAGTATAAGTTTGAATCAAAGTGATTAGTGGTTTTTCTAGCAACCTGATATT
LG 5	252083	38.774	AATTCTCGGCTGCGGCCGATCTTTGTTTGTTTGGTGGGTTAATTTGGGTTGGAATTTGAACTGTGTTCTGTAATTTCCGATGCTTGAGATTCAGCTGTGTTTGGATTTCTGTTTGGCGCAATTCAGTTGAATTGGTGGAC
LG 5	260304	38.774	AATTCTGGTCAAGTCGTCGTAATGATAAGAATAAACTCTATTAACACCCTTAAGAACAAACTCCAATACACGAAAAACTCCACCAATACTCATGGTAAGATTTTCCGATCATCAAATTTTGTATGGTACCGGCGTATAAC
LG 5	113331	39.653	AATTCCCATCTTCTGGCACCGTACCTTTTAGCTGTCAAAATGTCTTCTTATGCCACATAAATATCTTTCCTCATGTTCTCAAGAACCACAATGTGATTTACCATTTTCGTACCTCAAATGTTAAAACAAAACCTTCAATA
LG 5	220231	41.481	AATTCTTTGATAGAGCAACAACCCCTTTCATCTTCTTCATCAGATCGATCACAGAGAGACTATTATAGAAAACCTAGAAGCCAAAAACGAAGAATTATAGGGAGAGGAATTGGTGTGAGACATTTCTTGCTTTCTTGTTT
LG 5	43241	41.503	AATTCAAAGATTTTATCTCTTACTTCACTACATGCTTCACTAGGTTTTTAGATTCTTTGTTATTTCCTATCCTTTCTTTCTTTAAACCTACACCCATGGCCCCATTACAGCCTTAATCGAAGACCTATCTGATCATTGGA
LG 5	163893	42.51	AATTCTCAACTTGTTTAGCAACGGTTAGGATTGCCAAGCCTTTGGCTCCTTTGAGAACAGCCAAGTGTATGGACGTCTCCGGATTCAGCCTAGAAACCTGTCCATTCCCGCCAAACATTACATATGACATCATCAAGCAA
LG 5	221886	42.51	AATTCCTCCTCCCACTTCAACATGATCCCATTACATCTTTTGTAATCCACTTGGGCCGCAAGGCTCAACACACTAGTGTAACATTTAAGTGGACGTAGTTTCCCGCTAAGGCGGGAGACGAACCACTATACATCTCGTGT
LG 5	174807	43.368	AATTCAACTTTCACAAGCCAAATAAAGTGAATGAACCTAAAAGAAAAGGATAGGTCCTTTAGTCAATCACAATTTTTCACATATTATTATTTTTCTAAGTTCATAATCACCTCCCAGTAGTTAGTTCCCTAGAACTTATA
LG 5	129008	43.368	AATTCTAGAACATTCTCTCCTATTACAATCATGGAACTAATCCTAGTTTGATTAGGCACACATAAGTCGATTTCCTTCAACAAAATTAATTCTTACTTGGTAGGGGAAAGATCAACATATAACTCCACAATTTCTATTAA
LG 5	10309	43.368	AATTCTTCTTATTATGATATAATGTTTTCACCGCCACTTTCAACCTCTGATTGGTTCATATAAACATTCCGGCCTCGTATAAGCAAAATTCTGTGTCCGCCATTGGTTTGCTTTGTGGAGTTAGGCGTACTCGATCTCAA
LG 5	107116	45.769	AATTCTCGGAGAGAAATAGTTGTTCAAGGCTAGAGAGTTGCCCGACACTCTCCGGTAGAGACCCATTTAGTTGATTACTGGAAAGATCTAACTCTCTTAACTTTGAAAAACGTTTCAAATTTGGCAATGACCCCCAAAAC
LG 5	34389	45.769	AATTCAATACTCGACATGGCAATATGTTGATGAGGTAAGTTGCAGTGAGCACTCCTTGTGACCAAAACTTCTTTGGTACATTTGCATGAAACATTATAGATCTAGTTTTCTCAAGTAAATCTCTATTTTTTCTTTCTGCA
LG 5	125359	45.769	AATTCAAGAAGACACCTGATAGAACAGTCAAGATCTCACACGCACTTGATTTGAGCACGCTCAAGTTATCTGTCATAACCTGAGGGGTATAATTAGCCATAGCTCTCTGTTTGGCAGTACCTACTTCGCTATCAGACAGA
LG 5	213743	45.769	AATTCAACCACTTTAGATAACAATTATTATGTCTGTAGATCGATGTGCAGATGCACCCCTTCAACTGCAATCTGGCTTTCCCAGTCACTGATTGACTGATTTGGTAAAAAATAAATTGATAAAATTGAACTTTATATGAA
LG 5	148629	48.317	AATTCTATTCTCCAAGGTTGGTTCCTTATATTCGAGTCCAGTTTGGCAGGGTTTGGCACAGTTTCTAGTCCTGCAATTTTGATTTGATTTGATTATTATTAGTCTTACATGCAAACAAAGGTGAAAAGCAAACCTAGGCT
LG 5	262797	48.317	AATTCTCAACCAAGGTGTAACGAAGGAATGTACATTTTCATAGAGTTTTCAACACTTTCATAGCACACTGTTGTGGAGATTGAGTTAGTTCTCTCAACATCATCTCTTGGTCATCTAATTCCAGTGGCGGAGCCTGAATT
LG 5	229238	48.317	AATTCTGGATGCTCGCCAAATTACTGATGCTGGACTTGCAGCTATTACAGGTATGGATATTGATGTACTTTATTCTGCAGTTCCTTTGGATGCAAGATATTGATGTACCTATTGTTTATTGAACAAACATGTTTGTGTGT
LG 5	144219	48.317	AATTCAAGCGTGCTTAATTTAACGCATGTGTTTATTATACCATAATGCCAAAACGATACCTAAAAACCAATAACCATCATCGTGATGATGATAATATAAAGATCGATCGAGAAGGGACAAGAATATGGCGCAGGTCATTT
LG 5	182274	48.997	AATTCTTACAAAAATACTAAATTTAAGTTACTAAAAACTGAAACATAAAATATGGATTATAAATTGAAATATTTTCCTATGCACCAGCAGTGCAAATGAACTAGTAGATCCAACAGATCTCAGCCGTTCATATTTATAGA
LG 5	281560	48.997	AATTCAGGCATTTTCTTTATCTGTGGAACTCTTAATTGAAAGACTTTATTTTTGATATATGGTTTTCTTTGGATCTCTAAAGGTTTTAGAAAATGAGAGCAAGAATGTAATGATTCTTCTCTGGCTGGTGTATAAATCTA
LG 5	103356	48.997	AATTCAATTTTTGAGTCTAGTGGCAGTGATTACTTGATAAAATGCCTGATACATTCAGAGAAATTCTGAAAAGATAACTTATCATCAAGGTCATGGATGCAGCTCTATTTGAGTTTTGTTTACTATCTTGACCAGCACAT
LG 5	245982	48.997	AATTCATTAGTCAGATTTATATATAAATAATTTGAATATACTAATTATAATGGATTGTCCTGGATTCGTACTAGGAACGTGTCGGATGGAGTTGATATCCACAGATAACTCAATAATAGAACCAGTCTACCGCAATTGAA
LG 5	246219	48.997	AATTCCATCAACAAAATCTGACCGCTTCGTCGTCCCGCGTTAATATACTTATGGGTTGGGTTATCCGACCCGCTTCGTCCCGGATATCTTGGACCAAAAACATGCTTTTCTATTTATTTATTTCCTATTAAATCCGATGG
LG 5	196731	49.68	AATTCTAAAGTGAAAGCAATCCTTGATCTCTAGCTCCATATTTTTTACTTTCTGCGAAACACGGATATTACAGGATTATAGATTTTTGTTTATAAATATTGTATCAACAATGAGATTTCTCGTTTCTATTTTTTTTTTTT
LG 5	12331	49.68	AATTCAAAATATTAACATGTGCCATGTCCAAAACATAGCAAACTATGTTAATCCTTATTTTTATGCAAATTTTTTTATGTCATGTGCTCACTATTGGTGAAGCATGTTTTTCAAAATGGTAGTCCAATTAATAAAACTCT
LG 5	52660	49.68	AATTCTTTTTCTGACATGATTTTCTTTGGTAATTAGTGAATTTCGTTAAATCTTGCTATTATGTTATCGTTGATGAAGTTCTATGAGATATTGGTAATCACATTGGCTTGATTTATGTTTCTTTGAGTATAATTTGATCT
LG 5	256135	49.68	AATTCTTAAGCTTGAGAAAGAGTAAATGAAACATCTTAGAAATTTTCAGCTTTGCTGTATGTGTTTTGTTTAATGGCTTTGCATTCATTCATGCAAAAGGGTGAGAGCTAATGGTCATCGCATTCATTCATCTTAGAAAT
LG 5	267936	50.574	AATTCTTGAAGGTTTTAACAAGAATTAATGCATTGTATGGCTTAATCATCTATTTTTACCCTATGTACGTACTTGTAGTATCATGATCGTGGACAAAGGGAGATTCTTTGATAATACAAAGTCAAATCTTATGAACAAAA
LG 5	193416	50.574	AATTCAACTCGTTAGGTAAAATGTTCTTCCTTTACCTCATCTAGATGTGCTAGATGGACAAGTACGCCTCCATCATCCAACTCCGGTAAAACAAGCTTGTGTCTATAAGCCAGAGAGCAAGATAACAAACATTCAATTCA
LG 5	94850	51.861	AATTCAAGTTGTGCAAGAATGGACTCATAGTTGTGCGCTCTGTCCCTGGCTTGCGAAACAGCTCTCAATAAGGCCTCTAGTGCATGTCCTATTGTAGCCTCTATAAAGAGTTGTTCCATTATTTTTTATTTGTACCTTTT
LG 5	202051	51.861	AATTCGACAAAAACTATTCAAAATTCTTCGCTTTATACACATTCAGAATACAATCGACTCCTTCAAATAGCATCAACGTAAATATAAATACAAGAAAACTGACCGGCGCTTCCAGTGAAGCCGGAAACGAATTGACGCCT
LG 5	91845	52.546	AATTCCTAAGAAGAGATTAAAAAGCCATCAGGTAAAAATACACAATGGACCATTGGCAGACCATATCAGAAACTGGCATGATGTCAAGAATACGCTAACAGGAACACCATATGAATATTTTCTCCACTCGGATTATTAGA
LG 5	7654	54.828	AATTCTAACCTCATCCTTATGCCATGTTTTTTCTTCTTCTCCAGCTTCTTGCAACTGGATCCACAGATAAAATGGTAAGTTCTTACACCTCCTTGCCGACTCTGTATGCCATTCTGATTTAATGTTACGCCACTATTTCT
LG 5	235512	55.371	AATTCAATGATGCCAAAAGATGAGGAGAAAGAGGACTATACATTAGGTGCCAAAGGATTATAGGATATTCCACAAACAGCTTTGTCGTGTGCATGAAGAGTAAAACTGGGTTTAGATTCAGAAGTAGGAGCAGAAGTGGC
LG 5	22456	56.125	AATTCATGCTTCGGTGCTAGTGAGTGTGTGCAAAAAGGAAATAGTATTTTTCCCATTGATTACTAAAGGGATGTTATATCATTTGCAGACTATAAAATCAAGGCTGGACCTGATACAGAGTAAGATGATAAGAAGATATN
LG 5	130537	56.125	AATTCAATATCAGAGATTGACAGTAACAAACTAAAGATTGAGAACAATAACAAAAGTTAAACCTGTTAACTTCTCCATGAAAGCTAAAGCACTGATATGACCTTACCAACCAAAGCTTTGATAACAAACTTCCTCCCTAA
LG 5	29053	56.125	AATTCGTTTCCTGTTTTTCCGGTTTGGTTGTTATTGTGGATGATTGCTCTAGCCAACGGTCTGGTGCCACGTCGGAATGAGGTCCGCCGTGCGGGAGTGAAATGACGGTTTTGTCCGAGAGGGGTTAGGTGGCAACAGCA
LG 5	252075	57.487	AATTCATCCCCTGGATGAACTTGTTAAGAATGGATGTTCTAATAACATGGCAGCAGTAGGCCTATCTGCAGGATTTATTCGCAAGCAGCATTCTACGAAATTCTTGCCCTCCAATGACAATGTTCCCGGAAGCTCTGGAT
LG 5	279300	58.227	AATTCATTAACATTAATTAGTGGCTGTGGGTGGATAAGGCAGCCAACTAGCTAGCTTTCCTGGAAAAGAGACCTACTCCGGCTAGCTTTTCGGGGTTTCTTGGAAGCTAATAATGAAATATGCTTTCTCTGCATTTGATA
LG 5	113168	61.79	AATTCAAGATAAGGAAATGCAAATTAGAAAAATGAAATACAAATTGACCTACAGTGGACATCACATTGCATGTTTCTTTTACTATCATGGGAACACTCATAAGTAGCTTAAAGTGACAAAGGCTTTTGATATTACATTGA
LG 5	182721	61.79	AATTCGACAGGAGAAGTCATGGTACACAGAGGAGCAAGGCAAGCAAACCTAGGACAGTAAAAGAAGATTTAGTTTAGGGTGTAGTTTCAAATGAACTCGTGCATGTATTTGTAATAGATTTCTTTTTGGACCCAATCTTT
LG 5	188032	61.79	AATTCTGGTTCACGGGTTACTTGTCATTACTCTCCTGGTGATTTTTATGATCTTTGATTTCGGTGGGTGAGTGACTGAGTGATGTGTGGCCATTCTTACCAGCCAACTACCCAAGCAAAACCAATTTCACGGGTTTCTTT
LG 5	466	61.79	AATTCTTAATTTCATGTGACACGTTATTGGAATATAAGACACACTCAATTCATGTCAATAACCAAAAGAATTGCTTGCATTGAACTCATTGTTGAAATTTAAAGAGAACTTGTCGAAATAAAAAGTAGATGTATTTTCAA
LG 5	140501	61.79	AATTCCAGTTTGAAATCCGCTCCCTATAAAAGGATTCTTAGAGTCAATTTGTGAGGCATCAGAAAATTGAGCAGAATCATATTCTCTCAAAGAGTAAGAAAGCCAAAGTCTTAGGAGTGTGTTTTTATTTCCAAGTAAGT
LG 5	188028	62.486	AATTCATGGGAGCACACCAATGGCAGTTTGATGTTGGCCCAGATAGGTATTTATTATACACATTTTTTTTTTTTGTTTTACTGGTTTCACATGTTTATCATGTATGTTTCCTATTATAAGTGCCAGCTTCTCTGCAAAGT
LG 5	257841	62.486	AATTCCCGTAAGAATAAGCTAGACCACCACCCTATTAGCTACACATGCTTCTCGATTATAAAAGATTGTCAAGCTTAAGTTTCGGATTTCATTAATTCCTACAACATGCTTCTAGGTGACAAATCCAAAAACACATGTAA
LG 5	216030	63.18	AATTCAAACATTCCCGATTGCATTATAACTGAGCAGAAAAATCAGAACAATACACATGTCAACTGTGGAGCAAAATTAAGTTCATACACAAGGATTTATAGAGAAGAGTCCCTAAATCCCCATAACTTAATCATCCAAGT
LG 5	26397	63.885	AATTCGAAGCCAAGAGTAGTACCTGTCCGAAACCAGTTTTACACGCAGCCGAGCCCGAAACCTCAGATTCATGTTTCAAATGGGGGACGGCTAGAAAAAGTAGGCAGCCGACCGAGCAAGAAATCGTCGTCGATATGGGA
LG 5	235454	65.165	AATTCAAGAGCACCAGAGGTATTAACTATTAAGCCTTCTAATTCTTCATTTCTTTCATTCTTGATTGCACTCATTGTTACTTGATTAATTTGCTTCTTCTAATTTTAGATTAAAAGATGGAAATGGTGAAGCATTGTATC
LG 5	159369	65.177	AATTCTCGGTCTCCTTCTAGATGGTTGTTCATCTGGCAGCATTCACACAATACATCAACATGTGATTCTCCAACTCAAACACCAAGTCACTAGTAAGAACTACATGATATAAAAGACACTACATGTCCCAGCTACTCAAA
LG 5	261525	65.183	AATTCATATATTTTGTGGTGATTGAGTTTCTTATTTTATGTGTTCATTTGGTTTATGGTGGATTTAGATTCATTTCGATGTTCACATGTTTCTTTAGATGTAGATTCATTTGAATGTTTTTCCTCCACGAGTTTGAGTGA
LG 5	178211	67.044	AATTCGAGGGCCTTGCACAGAAATATATAATATCTCCACAAGTTACCAATTGGCTCGGACCAATTTATTTAAGTTTCAACTTGCAATTAAAATACAATGCTTATGAATACTAGGCAACTGATTACTATGATAAAACAATA
LG 5	17933	68.295	AATTCCAATATAGAAGGGTAATGTGACTTGATTATTGAAACTATTTTTTATTATTTATTTTTGGGTTTTATGACCAGTCAATTTTCATTAGAGCAATATATTGAGAAATAGCCACCATAATAGATTCATGAAGTGTTTTG
LG 5	35971	68.295	AATTCTAGAACCTTCTCTCCTATTACAACCATAAAACTAATCCTAGTTTGAATAGGCACACAAAGCTGATTTCCTTCAACAGAAATGATCATTTACCCAATTTTAGCTTAAAAATTGCCCACTTACCCAAACACTCTAAG
LG 5	101535	69.295	AATTCTTGATAATCTAAGTTAAGAGGAGAAAATGAAAAACAGGTGTTATATATACTGTTTCATTTATTTAGTACCTACTCACACCAAATACATTTCATAATCGGTTAGTTTTCCTTACATAGCACCGGTATCGGTTAATC
LG 5	233778	70.01	AATTCATATATATCAAAGACTTGATCAAAGTGGTGATTGAGGACCACATACTCTTATGTTTTATGAGAATGAAAAAGCTAAGCTATTTATCCTAGACCAGCTAGCTGTTGTGTTGCATATACAGATGGAGCCGTTTGCTT
LG 5	90611	70.01	AATTCTCACCATTCAATCAAACTATCTTCCTAGTAAAGTGGCCTTTTTACTCATCCTTTCTTAGTCACTTTGAATTGTCTCTGTATGCTCAGTACAAAGCAGGTACCTTGTTGCTTGAATACCTGAGAAATAATATGATA
LG 5	233882	70.968	AATTCATTGAAACTTTTAACAATTACAATAGTTTATAATGACATTCCGAAAAACCTTGGGAGCAAACACAAGCCACAGAGGACTTGAAACTAGAGCCAAACTAGAACAAACCAGAAGGTGTACTATACCAACAAATTGTT
LG 5	210939	70.968	AATTCAGGTTCAATTTTACTATACTCCGTATGATATACTTTTAGCAACAAATTTACCATCATAGTGTAGTGCTATTGCTTCCGACAATGTACATGGTGCGCCCGACAAAGCCATAGTGTTTGATCATTTCCCCTATATTT
LG 5	28922	70.968	AATTCTATATAGTTTCATTTCTTTTTGGAAGGAAGAAACAATGTGCGATGTGTCCACCAAATCCCATCCGGACCATTTTAGATATCATCTACCAACTTCATTATTTAGTAATACCCTAATCCATGGCAAAATTTGGCATT
LG 5	73617	71.659	AATTCTAGTTCTGCCTCTTATGATCGATGGACTTAATCCTTGTTGATACGAGCAATATTTTTCTTTTGTCGTATTGGAAGAGATCAAACTTTCATTAATTCTAATTCTTTGACATGCAACGAAAGATCTATATATTTATT
LG 5	128935	71.659	AATTCAGCTTCATGTTTGAAACTAGCTATAGCATGCTGAATTTACTTTGACTAATATCTATGACTATCAAATCACTCAATTAGTTTGCCATTATCTTTTAATATATACTTGTAATTAAATAACTGACAGGTTAGTGACCA
LG 5	192591	72.62	AATTCATTGATGCACCTTGTTCTGAAGCTATAGACATGGCAATGAGGAATCTTGTTCAGTTAGGAGCTGTTAAGCAAAACAATGATGTCTATGAACTAACTCAAGAGGGTCGCGACTTGGTTAAATTGGGGGTTGAGCCT
LG 5	105027	72.621	AATTCTAGATTCTTTCAAACTCAGGCTACCCTGAGGAAGAACAAAAATAGAATTTATAGAATTAAAAATGATATTAGACTTTGGATTGAAGATCAAAGTGACATTGCTGATTTCTTTGTGCAGGATTTTCGGAAAAGATA
LG 5	69830	72.621	AATTCCCAAACAAAGGGCGGTGGTAGTATTTGAAAAAGAAATTCAAACCGAGTAGACTTCTAGCAAATTAGCAATATGCAAATGCAATAACAAACCTTAAAATAGTTTCCAACTGGCGAAACATAGATCAGAAATGTGTA
LG 5	51997	72.621	AATTCACAACAGGAGAACAAATGAAAAAAACAAGTGCACTTTGATTAATTATGGTTTAGGTCCAATATAAGTACAAATTTTATTTCTGGGTCCAAAGTTCTCTGCTACATAAAGTCTCCCATTCCCCTCCCTAGTTCACA
LG 5	46424	73.314	AATTCATGGAACCTGCAGCGCGCAGTTCTATATTTGAGTGTTTTTTAGTTTTATACATGTTTGTTTTTTCTTGTTGAATTATTTCTTTTCATGCATCCTAGATGCATTATGTTTTATTATTTGATCAGTTTCTCATATAT
LG 5	12805	74.682	AATTCTGCATAGTACTGCTACTATTATTCATGCCTTGCTGTAGAAGCATTAAGTTGCAGGGCAGCAGGCAGCAGGCGTAGGGCTACTGCTGCTGCTTCTGCACTCAAAATTTGGAAACAAATGGCACATGGCAAGTTTCA
LG 5	159020	74.682	AATTCAAAACGTTTTTGATGTGTATACACAAATGAGTGAACAAGTATGTACCAAGTTTCAATATCCATACCGCAAGGTTCGTAGGAGAATGCAACACTCCACTAGTGTGTTAATTTTCATCTTTATCTTAACACAAATGT
LG 5	6699	75.726	AATTCGTACCTTGGTAACCCTTTTAATTTCCTAAGGAGACAGTACCACAACTGCTTATAGTCCTGTTATTTTGGGTACACTATCCGAGTTACATAATTATATGCCCTCATATATGGGACTCAATTTTTATGAGCTCTAAC
LG 5	217086	76.686	AATTCAAATTTCTGTCGAAAGATGTGATTTGAGTTCTTTTGGATAACTTGGATTGAATAAATATGGCACATTGATTTGGAATCTTCAGAATATTATGTCTTCTGCTCAAAAGTGTTGCATGATATTAATTTTGGTTAAAA
LG 5	194952	76.686	AATTCTACCAAGTCTCTCTTTCTAAAGACTAACTCAAGGTCAAAGAGATCAAATTAATTAGTTGCATATTTACTCAACATGGATCAATGAAAGAAAAAAAATATATACGTAGGAGAAAGTTGCATCTCTGTTTTATATAT
LG 5	102367	78.381	AATTCACCAATGAGGAGAAGTACCACCTGAATGCAACAAGAGTGGTATGTAATCATATGAACAATGCTTATTTATGTTTTTCATGAATTTGTTTAGCATGCTTTTGAAGAACTAAACTTTTATATCTGCGAAATGACAGG
LG 5	97776	78.381	AATTCATATGACTTCTTTTCCTTGGACAATGTGACTTGTCTAGTGGATGCTTATGTGGTTTGTGGCTTTCAGATAGACCACATATTGTCAATTAATGATAACCCAGAATGTATGTAGATTGATTGTACATCATGTGGAGT
LG 5	27461	80.488	AATTCCAACGTAGAGAAAATTGGCCTAAATGGAAAGATGCGATCCATGTTGAATTGGATTCACTAACGAAGAGGAAGGATTTCGGGCCTGAGATGCCAACACCTCCTAACATAAAACATGTTGACATTAATAGGTCTTTG
LG 5	131737	81.752	AATTCAAAACAGTTTATTTACATTAACTGATGCATACAAAATATAATAGATAGTTCATATCTATTGCAATGCAATAGGTATGATCTCACACTGCAACTAGACAAAAGAGCATGGTTAGAGCAGTTCACATGGGAGTTGTT
LG 5	150444	82.829	AATTCTGATTCAGCCTTCTTCCAAAGCAAGTCCCTTACCTTGATCTATGATGTTGCAGTGTATCTTGTGGATTCCAAATGTCTGAAGCCTAGGCATCAAGATACCATAACACTACAGAGGTTTGTAACTTTTTCAACTGA
LG 5	250675	82.829	AATTCTTTTGCTTAGAAAAGAACTATTTGCAGGTCAAACCGCTAAAATACGATTAATGAACGGGTGGGTTTAAAAGTCACCATTCAAACTCTTTAATGACCGACATATAGACTGCGTTTGTTTTATTTACGGGTTAATGT
LG 5	150447	82.829	AATTCAATTGATTTTTCAGCACAGCCAAGTTATCCTGCCTATTTAATAAAATATCAACCTCAGTGCAAACCAACTCATGAAAGTTGTCTGTCTCATTCTTGGCAAGTGACTTGGCTTTTGCCAAGAGGGCCTCCTGTTGT
LG 5	241364	83.499	AATTCACAATGCTGATATCACTCTTAGGTTTGATGCAACTGCCGATGACCTCATAGATGTAATTGAAGGCAGTAGGGTATACATGCCCTGCATCTATGCTGTGAACAAGATTGATCAGATTACTCTTGAAGAGCTTGAGA
LG 5	90606	84.895	AATTCTATCCTTATGAAAGCCTTGGCAAGTGACCCCAAACTTGACAAGACTGCAACCAATGGTCATCACTCGAAAGCCATTGATATATACCTGGGTAACAATATTGAACTGGTAAGGACTATCTCTTCTACTTATATAAT
LG 5	101534	84.895	AATTCCTCAAATTACTGAGAGCAACTGCCAAACTCTTGACCTTCCCTGAGAAGTACTTTGAGAAGCTTCTGCGTCTGTGTATCAACAAGCTCGGGACAGATGAAGGTGCGCTTACTAGAGTTATTACAACCAGAGCAGAG
LG 5	155442	84.895	AATTCTAGTTTCCACCTTCTGGACTCTGATCTACAATAGGCTAAATACATATTTTGTGGGTAAAAACATATATAATACATAACATATGTATACAGCTTGTAGTGCTGGTGTATATTGTATTATCCTCATCCCTTTCCGAT
LG 5	171324	84.895	AATTCTACCCTTAGAGGTCACTGTAGGCAACAAGAGCATGATGATCGGTTTCTTTGTCATAGATTCCAAGCCTTGCTATAATGTTGTTCTAGGAAGAGGTTGGATAATGGATACATCAGAGTATGTGCATCCCGTCGTCC
LG 5	288514	85.283	AATTCATCACATCTGAAGATACTATCAACCTGAAATCAATCTTGAAGAGGAAGAATGATCGATCAGCAGTTAGGTTTTACCTAGAGTAAAGATGATTGCGATGAAGAGCATGATGGATCTAAAGATATACTTGTGAAAAG
LG 5	138926	85.578	AATTCTTGAAAAGTGTGTTACAAATAATACCAAAACTTCTTCAAAATACCATAGTTTGTTATAATGTGTATCTGCATTTATTCAAATGTTATTTCATATCTTGATCTAGCATTTTGGGACACACACACACATATATATAA
LG 5	184863	85.578	AATTCCCTTGGTGCATCACGAAGCACTTGATATTGGAAAACAATGACCAACTCAAGTATAGAGTCTCAGGCGTGTTGATATGGGTTCTCGACAGATAGGGCATGATGAAAGACTGACTCCACAGTCCTTGCAGGTCTGGA
LG 5	146472	85.578	AATTCTTAGGGTGCTTCTTCCTGGTACTAGCTGTCACCTAATCCAAGCAAAAGGGGCTTCAGGGAACTAGCAAAAGAAGTGGTAGTGCCACACGTAATGCCATTACACATATAAATGCAAATAAGCATTTTCAAGTGGGA
LG 5	9617	86.949	AATTCAGAAGAATGCGAATGGTTATTTTCTGTTATTATTATTATTTATTTTAGTAAGGATAAACACAGATTAAGTTTGGCTCTAGGAGCTGGTATATTGAGAAGAGTGAGAATGGTTTTAAGGATGTAAACAAAGAAAAT
LG 5	126276	86.949	AATTCTTGCTTTCTGGATCTCTAGAAAGTAAACCTTAGCAACGCCGCGCTAGGTCTGCAACTTCCAAGAGAAGAAGAAGATTAATGTTATCCAATGAGAAACTAAGTAGTCTTTGTTTTTGATTAATTGGTGATGTATTT
LG 5	57490	86.949	AATTCAATTCACTGTGCTTGGCATTGCCGTGAGGGCAATATGGGTCATTGAGATATATTAAGATGCATCTTGATTTCTATGCTTCTCCATCGTCCATAATTAGTCTAGCGACTGAGATACATGTTTGTGTCTAGGTTCTG
LG 5	119765	86.949	AATTCTCCATAACCAAAAAGAAATATCTTAATCTGGGCTGCATCTTTTCGATCTTACATCAGGTGTATATATAACAAATGGACAAGTTGAAATGGATGTATTATTTAATGAGTTTTTATCAATTAAATAATACATCCCAC
LG 5	187375	86.949	AATTCAAACCAAAATCTACTTCTCTGGCATGCATTCGACATGGAGAAGACGGGTCCAAAGTTTGAGAGTTGAGACGTGATGCAACAGAGTTAAATGACTTGGTAATTTTCATTATTTTTAATTACACTTTTACTTTTGAA
LG 5	57486	86.949	AATTCTTACTGGTTAATGTATCATGCTGTGGATGAGTATAGCAGACCCAGAGTCCGAGAAATGCTGCAAGCCGGTGCAAAAATGGGTCTTACTCTCTGTCGAACTTGGGCCTTTAATGATGGTGAGTACAATGCTCTCCA
LG 5	241261	87.632	AATTCACCGTTGCATGTTTGATTTTTCAATCACACAACACTCGTTTAGACCACAGTGAGGTTGCTCATCACACAACACAAAACTATCGTCATCTGATTAACTTATTGTAGTAGTCATAGATCACTTTTGTAAATTTTCAG
LG 5	102157	87.632	AATTCCCATGCAATACTATGCAAGGGCCATGCGCAAGGTATTATACCTTGCGGTCAGATTCTTTCCATTTTTGAATTGTTTCTATTGATAAGTAAATTACGAAATTGACTTTGTGGTTTGGATACTGTGAATTAACATTG
LG 5	262432	88.319	AATTCCAACAAACAATTTTTTACTTTAGAGAAACACAAGTGAAGTTCGCCAGGTTTCAAGGCATCTTTGCAAGGCCTTGGAATGAGAGTTGTATCCTGCAGGGCAGACATCTATGATCAACCACAACACAGGTGTGGGGA
LG 5	258870	89.005	AATTCAAGTTATCCTTTGTCTTTCCCTTCATGTTGAGTAAAGTGTCAATGATGCTCTCACATATAGTTTTTTTTTATGTGCATCATATCTAAATTGTGTCGCAATAACAAAGTCTGCAATATAGAGAATATATTAAATTA
LG 5	108887	89.005	AATTCTAAATTCCGGACAGTTCGTAATCAACACAACTTTTCTTCAATTCTAACCAAATTCACATTTACGAGCTCTATATCAAATATATGATTTAATAGGCTAAAAATTGCAGCCAGAAAACTGCCCTACACGTCGCCCAC
LG 5	200582	89.005	AATTCTAGAATTTTATTTCCTATTACAATCATAGAACTACTCCTAGTTTGATAACGCACACAAATGTTAATATTCTTCAACACTCCCCTTTATGCCGCTCAAACTTGGTGGTGACGCTTCATCCATTGCCTCATTAAAAA
LG 5	64593	89.005	AATTCTAAACTTAAAAAAACCTAATCTCCACCTTGAGCCTTGGTGAAAGTAATCTTCTTACATCCCTTATAAATTACGTGAACAGTAAAGTGAAACTCGTGATGATGAGTTCCAAGGTAATCAGCAACTTCTCTTGCTGC
LG 5	52776	89.005	AATTCCAATCTGAGTAAATCAGTGAAAGCTTGTAGGGATGCAGACAATACTAAAATCATGCTACTTTGGTTTCGAAGAATATATCATTGCATCATGGTTTCAGTAAGATACCATTGGAAAGTGAAAGCTAGGTCCTCTTC
LG 5	6904	89.005	AATTCTAGAACCTTCTCTCCTATTACTACTCCTAGTTTGATTAGGCACACACTAAGCTGATTTTCCTTTAACACTCCCCCTTGTGCCGTTCAAACTTGGTGATGACGCTCCATCCATTGCCTCGTTAAAAACCTTGCTCG
LG 5	258875	89.685	AATTCTACAAGAAGCATATATTTCGAAGGATGACGAAGCTTTGGCGACATAATAGATCTTTAGTGATGAAAGAAGTGGAAGAGCAAGCCAAAGTTGTTGGTTTACAATGTGTTGCTGCCCTTCTCAAGCCTAATAACATA
LG 5	288540	89.685	AATTCAGTTCTTCTGAATACTTAGATTGTGGGTTACAAGTTTCTGTTTGGGATTTCACTCTTTGAGAGGCCTGTGTGGCAACAATTCATTATTTTCTCTTCTGGGTTCTTCTTTGGTTACCTTGTCAATTGCGCCTGTGA
LG 5	279887	89.685	AATTCAATAAATTGATATAAAATAAGTAGTATTTCCCAAATTCATACATAAAAACATTATAGTATTAAAGGAAAAGCACATTATGTGCCTTCGTCAAAGCAACTGATAAGGAGGAAATCAAGGAATTACAATTACAGCTC
LG 5	258835	89.685	AATTCAGATTTCAAAGCAATGTGGAGTTTGGATTTCTAGTTGAGTTTAGATTGGATTTTCAGTAATATTCTTGAAGGTTCTAGGGGATTCTTGACGTCTCAAACTTCAACAAGGCAAGGAAGGCATCTGGAAGGCATTTG
LG 5	259586	89.685	AATTCACCTTAGTGCGTTAGAATGACGACAAACATTGCTTGAGGAAGTCTTGTTTGACCGAAAATTTGTGTAATTGGATGCTAGGATTAAGGATATAAGCATGAGGCTTTAGTCACCAGTTGACTTATGTAGGCACGATA
LG 5	229237	89.685	AATTCCAGATTAAGTGATTTGAGAGATGTCAGTCCAGATAACTTTTTCAGACAACGACAAGTTTAATTTCTCCAGATTCTTTAACCATGGAAGTTGCAACAACCACACATTCAAGTGAATCAACTAATGCTTGAAAAGAA
LG 5	100350	89.685	AATTCACTTTCAGTATCAGTATCTTGCATTCCCTATTTTTCTTCACCATGACTTTGGTTTCTGTTTTGGTAGTAGTGCTCGACTTTGAGTTCCTTCTACTTTGGGTAATATATGTAAAGAATTATCCTATTGTATTCAGC
LG 5	210933	90.365	AATTCTTGGGCATTCAAGAAAAACCAAGGAAAATATTCCACATGCCTGTCGAAGTAGTTAGGACAATATTCCCATTTCTCAAGTGAAAGAAATGGGATGATAATAACTTGGATAGAATGCCTGCACGTTTATTTCATAAG
LG 5	3708	90.365	AATTCTAGCATTTTCTAGTCCATTAAACTTAATCTATGGCAATCAATCAATCAAATGAAAGAGTAATGAGATCATCAAAACATCGCTAAGAAAATAAGAATATGTTTCATTCATCACTCCAAGAAAAAGGGACATGGGCT
LG 5	117507	90.365	AATTCTAGAAACTTCTCTCCTATTACAATTATAAAACTAATCCTAGTTTGATAAGGCGCACTAAATGTCAACATTGTTCAACATATGGTATATTGTGTTGTCTAGTAATGCACTTAATTATAAGCTAAGGATCACCCTCT
LG 5	96117	90.365	AATTCATGCCAAATTATTATAAACTGCTGCTAATGTCACATGGCTTTTATTATTTAGATTTAGCGTTCCCTTTTTTCTCATAGTTTGGAGTTTAGTTCTCCCAATTCAATTAGTTGGAGGAGTGAGTGGAGAAGCATTTA
LG 5	174077	90.365	AATTCTTTTCCATTCTCAGTATGTGTTTCAGCATGGAATCTGTTGGCTCTTATATCTTTAAAGCTCAATAAGGTTTGATTTGCCTTAGGAGCGTAGAGAGCTTCTGCGACTTTAATCAAGGTGCCATTAGGCAATAAGAA
LG 5	80797	91.05	AATTCTAATCTAGACGCTAGCTAGTCTACGAACATACTCACCAAACCACATAGATGTGGATATCAGTGAAGCCCCAGCAATGCCGGCCTTCTAGCGTTTCACAAGAATATATGGTGTAGATGCTCGAACAGAGAGGAGAA
LG 5	129837	91.735	AATTCAAGGACATATTCAAAGAAATTCTGACCGTCAGTAGGAATGGTTTGTGGATTACGAACAGCTATAATGGCTGAACCTAATAAAATAGCAATTACGACCCAAGAAGTTTCATTACTTCTTTTGCTAGTCATCTTGTT
LG 5	6901	91.735	AATTCTTATTTTAGGTTTATTGCTTGTAAATAGAGGTGGCAAACGGGCCAGCCCGGCCCATTTTAAGCGGGCTTAGTAGTGCTTCGTGCCGTGCTTGGGCCGGGCCATTTATTATCGTGTCGGGCTTGTGCCGGCCCATT
LG 5	171644	91.735	AATTCTAGAAACGGCAGTCGCACCAGCCATCCACGGATCCACCGATCTTTCCCACGTAGCCTCCTCACCAAGATGGGGATGATGATGATCTAGACTGACCAGCTTGCTAACATTCACCACCACCAGACATCTTCTGTCTC
LG 5	279894	91.735	AATTCAGCCGTCTTCCAGCATGATGATGAAATTGAAGTGGACATTGATAGCGTGGATGCTGAGACCCTTTGGGAGCTTGATAGGTATGTAACCAACTATAAGAAGAGTTTGAGCAAACACAAGCGAAAAGCTGAACTTGC
LG 5	240346	91.735	AATTCAACTCAAAGAAAATGGCGATCGATGAATTGCATGCATCGATCTATTCTTCTCTTTTCGTAAAGTGGTCATTCCAATGGTGTTTAACCAGTTCGATTCAAACAAAGCAGTATTGTCAAGAAAACAAGACAACCCTA
LG 5	102161	91.735	AATTCTTTGTGATGAGCAAGGATTTCATAATTACTATTGGTTGAAAAATTGGTCTCTCCCTATCCCTCCCAAGCTCAAGATCTTTCTATGGTCCTTTGTTTCAAGTAAGCTTTTAACTAATGAACAACGGTTTAAACGAC
LG 5	3707	91.735	AATTCACTCTTGTGCTTGTTGAGACTTTTATTAATACAGGTCCCTGATTCTGGAAATGATAGAGGCACCCTAGGAATTATCACTATTGCCAAATAAGCCTGTGTCCCCAATTGTGTACACAAGATGTGCCCCCCTAGATA
LG 5	60521	92.432	AATTCCCAAGGTTTCAAGCTCCAAATTTAACCAAGTAAGTATTTAAGATTAAAATTCCTGCTTTCTGTCTTTAAATTCTTTTCTTTTTCTCGGGGACTTGCAACCTCCCTTTTTATTTATCCTACCTTTCTGTAACGTGG
LG 5	93951	92.432	AATTCAGATAAACAAACTAATACTATTGGAACAGAGCAGATTTATTTTTCAGAACCATGAGATGAGATTTGAGATTCATTCAACATCCACATCGGACCCATGTGGCAATAACCATTTCTGCCCATAAACTTAACCAGCAA
LG 5	222002	92.432	AATTCGGCAAAAGACTAAGGTGACTTGTTCTCTACTTGTCATGGAATATTTTGGCTGAATGATGTCATAAGTAGATTTCGACCTAGATTCTCTAGCCCTTGCCGTTCACTATATAAAGGAGGTTTGTGAAGCACTTCTAC
LG 5	275970	93.811	AATTCTGGTACATATTTTCATTGATTTAATTCTTTGAATCTAATTTACTCTTCTTTAAAATTGATTCAATATATGTCGATTTCGTAATCACATGATATAGTTATACAATCAAAGTAGATCAAAACATCTTGTGTCACACC
LG 5	65820	93.811	AATTCTAACCGTAAAGTTGTGGAGTTTCCTGACCGCAGGTTGCGGAAAGACCAGCTACAACAATGTTGGCATCAACTTCACTTTGTGAGAGAACACAAATCTTAGCATGAATTTAACCCTGTGCAAGACTATTGTCAAAA
LG 5	174087	94.496	AATTCTATTTAAATAGAAAAGAATCACACAGTTCTGTTACAGTAAGTGAATCACAGCTATGTTTTCCTATATGTATTTTTCCTAAAGAACAAATTGCAGCCTATGATAACCACAACACATAATCACTATGTATTTGGAAT
LG 5	3698	94.496	AATTCTTAGCTTGTAATTATGTTTATATGAACAAGTTCAGTGTGTTCACCCACTTCAGCAAGTTTTAAATTCACAAGTTAGTTTCTGTTATCATGTTCGGCCAGTATCTTATACTATCTTTAAAGTTCAGATTTCTTGGT
LG 5	114659	94.496	AATTCTACAAGCACCCATGCCAGCAGAGACACAAGTAGGCTTATTGAAGGTTTACAGGGCAGTCCCCTGGCAATGTCATAAGCCTCGGTCAAATAATTACCCGTTCGTCTTAAAAGGTTCTGTTTTGATACTTGTGGACA
LG 5	174090	94.496	AATTCAAGGAGCAATCAAGGAGGACAAGGAGGAGCTAACCATCAATTTGTCAAGCTTCAACTAGTTCACTCTTTCCTTAAACTCCTTAATTTTCCTTTATGTATTTTTGATTTGGTGTTAATTTGTATGAATATGAGTGA
LG 5	144859	94.496	AATTCCCGATTTCCCACCCACGATCACATTTGGTGATCCACGATCCTCAACTCATAAGTCATTGGATCCACTGTATAAATACCAAAACATTAAAGGAGTCACATAGGACCCAAAATGTTACACGAATCTAAAATGAAAGA
LG 5	174088	94.496	AATTCCAAAACTCATAAAGACAAATTCAAAGAGGAAAAATTATTATCCTATAAAAAATAAAAATGAAAACTAAAATATTTAACGGGACAAAGTTTTCCTCATCAATTGAGGCCAAAAGAGACTCTCCCGTCTATATGGTG
LG 5	194387	94.496	AATTCCACATCTTCGAGTCCATCTTGAAACCCTGCATTCAAGATTAAATTTAATCCCATCAGTACATATTACAATACATTTATGGCACGTTTATTTACTTAGAATGAAAAATAATAATGAATCAGAGACATATGCAATAG
LG 5	80790	94.496	AATTCGTGGACCGCATGAAGAAACTCATTCAGGGCCCTGATGACACTTCCACCCAAGTTGCTCCTGCCAAGGTTTCCAATTCTAGTACTCTTTTCCTTTTCCTAACTTGGGTTTATCTTCATTCTGTCTCATTTGGTGGT
LG 5	80807	95.176	AATTCTCCTGTTGAACAATATGCTGAACGGGAATGTATTTTAGCTACCGTGCTGGCTATTATTGCTAAGGTCTTTCTTGGATAAGTATGTGATCAATTATCAACAGCACATACCTGAACTATTAAGCATCTTCAGGGGGA
LG 5	49530	95.176	AATTCTTCTATTAATAATCTTCCAAGCCACTAAACTCTTATGTGGTTGCTTTGGGCCATACCAATTTGCTCCAACTCATAGTTGGACATAGCGGAGAGAAAAAGTGAAAAGCATCCCTTGTAGTCAGCTGTCCAGTCGCA
LG 5	80810	95.176	AATTCTGTTTGTCATCCTAAAGGAAAAGGAGGCTTGGGCTTTAGGATCCTTTGTGAATTTAACCGAGCTATGCTTGCAAAGCAAGCTTGGAGAATAGCATGTAATCAGGAATCATTTATTGCTAGGGTTTACAAAGCAAA
LG 5	6917	95.176	AATTCTCAAGGGTTGACACAATGCACAAATGATCTCTCGTAATCGTATAATAAGCGGAACCAATTGAATGGATGAGGTATTGATTTTTCTCCCGATACTATTAATTGTTATGTTATTACTATTTATGTTTTTAAGTTAAA
LG 5	198988	96.566	AATTCAATGATGGTTTCCTTTCGACACTAAAACTATGAAACTGGTTGCGATTGAAGCAGTTATGCGTGTCAATAATGACTAAAATATTAAATAAGAAGGAAATATTTATACTCTAAAAAATTAAAGTCCGATATAAATAT
LG 5	82680	97.266	AATTCATTTTTGCTTGGATTAATGAATATAGAATATAGAATGGTTGCATGTGGTATATAAAGATTTCTTGCATTCACCTTAGTTTGCTTGATTTTTCCTTAATGATTAATATGTGTATTGCAATTGCTTGACTTTAAGTA
LG 5	170852	97.266	AATTCGTGTAACGGCTTGCTTTGCTTGGCTGAAGAATGCATCGGACCTTCTGTCGTCTGCAATCCAATAACTGGCGAGTTCATGCACCTTGCTCAAGTTTTGAAGAATTAATGAGAGCCACAAGAGATGTATTAGTCGAG
LG 5	180356	97.266	AATTCATATTCCATCACTGCCGAGTGTCTAATAAAAATTATTACGGGAACCTACCCTCATCCCAAATGATTAATGATGCATGTAGCAAATCACCCCGAAATAATTATCCAAAATTTAATTAGTACCTTCTGCATTAAAAC
LG 5	9756	97.266	AATTCATAACTCTACGAATCAAACAAAGGAAAGCAAAAGAAAGTATGAAATACACTGTGAAAGATGAATGATAAAGCCTTGAGACGAAGAACTTGAAGATCCTTGAAAGCAAGCAATCTTCTAGGGACGATGGATGACAG
LG 5	9752	98.564	AATTCTTGTTACAGACTTTTAACTAACAGATGCCTTCCAATCCAACAAAATGAATGAAATACTTGTGACCCCAAAAGCAAATAAAACAGATGCACAGAAACAGGACCCAGAACCAGCCTATCCCATGATTTCTCTACTCC
LG 5	199405	98.564	AATTCCACTCTTCTCAAGATGTTCCGAAAACTCTTTCTATTGAGATCTTGTATGATGAAGCTTTATCTTAAGATCATTTATTTGAGCCTTGGAGTTTGAGAAGACTTTTCCCTGCTCTAAGAAGGCCTCTGTCCATAGAG
LG 5	47550	99.255	AATTCAAATGAGGGAGAACGATCATGCTTACAATATGGTGGGAGCTGACACAAGGGGAGGAGAGTGGAAGTGTTTGTGAGAGTTTCAGAGAAGAAACCACCTTCCGGGTGTGGATTCAATTTCAGTTTCTCAAATCCTAA
LG 5	71467	99.893	AATTCTTTAAAAATGTGGTCTAAATGCAACCATTTTAAATTTGGGATTTGTCTCGTATCAATTTGACTTCCTTCGTTGGGTAGTTGGAGAAAAATGATGGGGTTTGGCACCACTTATATGGTGGGAAATTTGCCGCTCAT
LG 5	182410	99.893	AATTCAATACTCACATTTGTCCCCCTTCCCAGAACAGAAAGGTAAAATTGAATGCATTAGTTATCATATTTAGCGTGACAGTTTAGACTGTTTGGGTGCTTTATATGAATAATCCATCTAATCTCATAATTCAACTACTA
LG 5	216447	99.893	AATTCTATCAAATTGTTAATAAGGAAAACAACTTACACCTTGTCCCCTTAAAAACTCGTAATGTCATGAGTTATCAATAACCAGTTCCCGTTACCCCATGAATTACCTATATGACAGACAGATTAGAGCTCTAACTGAAA
LG 5	149151	99.893	AATTCCTTTGCTTGTAGAGAGAATTGCGAAAATAGTTTTCTTTCATTGATAATAGGAGCCTCTATATATAGAAGATAAAAGTACATAATCTTTTAGTACAAAGAATCGTATTCTAATTAGAACTAGGAATTTAGAACAAT
LG 5	79258	99.893	AATTCCATTCTGTGTGTACCACTATGCAACCACAAGGAGCAAATGAAAGTATCCTCAAGATGAAGGCATTCCCCTTTTCCCTAGCTGACCATGCCAAAGATTGGCTATATGAGCTTCCTCCTGGGCGCATCACATCATGG
LG 5	126332	100.536	AATTCTGGGACTGGAGTGTGGTCACCAGTAAGAGAAGGAGAATGGTTGCTCTAGAGAGGCTTGGATAATCGTAGAGATTAGTTAATGAATTGTCTCTGTTACTTCATCATAGCCTCTATATATAGGCTACCAAGCCATAA
LG 5	126329	101.225	AATTCCACACCACTGGTGAATCTCGCCAAGTCTAATTAGAGTTTTAAATCTCAATCTATTCTAGATGGACAGGCAGAGGGGAGGAAGCAATTTGGCATGACCTCCCAGCATGAATTAGTCTCTTGGCTTTTACCTTCTTA
LG 5	217810	101.916	AATTCAAGTAGCAGCTAGATATCATAAATTCTTGTTTGGTTATTCTAGATAGCTGGATTCATGAGGAGTATTCTAACATGCTATTAACTTTAAATACGTGTATAAACTTTTGATTGGAACAAAAGTTTAATAGAAAATTA
LG 5	9755	102.559	AATTCTAGTTAACATGATGTTAAGGGCAAAGTTTAAAGCCCATTTATATGTTTTGATAATAAAGTTGTGATTTTTATATGTTGATTTCTATGTTGCTTATGTGAGATTGCTTGATTGATTTTGGATTATAGAAACCTTTT
LG 5	216436	102.559	AATTCTCTTTAGTTAAAATTTAGGGCATGACAGTTTGGTATTAGAGCATAAGGTACATGCCTAGTGATAATCAGTACTACTTGAGTGATGACCCTTCTGCAGCGGATCCCCATCAGATACTCTTAGGTATTGACATTGGG
LG 5	216411	102.559	AATTCGAAGATCCCCCAGATTCTTCAGTTTCTGGGATAGGGAGGCAAACATAGTGTTCCCTGGTTCACATCATCCCTTACATTCGGGCCTTTTCTGTGGCCTTATTCCCAGGTATTCGCTCCACCTACAAATACTAGGGG
LG 5	149150	103.238	AATTCTTAAAGACGTTATCAACACGAGCCATAACCCTGAATCAGAAGCCAAAAATTCTTTTCTCTAAGCCATGAAACCCTAGAACCCTACCCTAGGATTTTCTCATGTGCCATGCACCACCTTCTTGCACGTTGCCACCA
LG 5	228649	104.628	AATTCTTCACAAGTCATACAACATATTGTTTCTATACCGTTATGTGATTTACTATTAGACAACTGATATCTATTCTTTCTGTTGTGTGAGTACTAATGAGACAAAAAAAAATTTACAAGTACCGTTGTGTGATTATAAGT
LG 5	207823	104.628	AATTCAAAGGAAATGAAGCAGCATGTGAGAGACTGAGAGAGAAGGATGGCGAAGATGATGGTGAAGGTCTAATTCAGATTTGGTTGTTTTGTGTTTGGTGTGTTTTTCGATCTGATTTTTTAGAGTGAGAGCTACTTAGA
LG 5	2219	104.628	AATTCTTCCCTTTATGCTATACGGTTTCCTGATAGCTGTAATGTTTTAATTGCAAATAGTGTATCTTTACAAGGAAAGTACGTTACAAAATCAACAGCAGACTTGATTTCTCACTACAGGAGTTTTCAAAGGCTACCAGA
LG 5	44728	104.628	AATTCTTCTCCAATGGTGATCAAAGCATGTAATTTTAGTCACGAGTTGACTTATGTAAGCATGATATGGGAGAATATGAAACGGTGAGTTGTAGTTGCGAGTTATGCTTATCATTTGCTTAGGTTGAGGTGATTTAAGCA
LG 5	126340	104.628	AATTCTGCAAGAAGATATAACGAAATATTAGTATTTGAAATGCAAATTAAAAACAACAACATGCTGCTGCACAACAAAAGTGACACTCTTTATCAACCATCTAATCAAAAACAAATAATCTAAAAATCTACTGACACATA
LG 5	234041	104.628	AATTCCTTGACCTGCGACGATGGCATTCACAGTCCTTTGCTGGTGAGTCCTTTGGGCTCGAGAATCTCTCTTCTTCAACCATCGGGTTGCTGCACCCTAATCTCAGCGTTTTGGATTTGGGATTCAACCCCTACGGGCTT
LG 5	2217	104.628	AATTCACTTTAAAAATTACAGCCAAATTTTTGGGGCTTGTGGAAACATCGGGAGGCATGTTGGTGTCAGCTGAAGTGATGCTACCAAGAACTGTGCAGGTTGAAATCTGCAAGTACAAATAAGAAGAGAGGTAGGCCTTT
LG 5	277944	104.628	AATTCAATTTCTTCAACAATGCCAGTAGCAAGTTTTAGGGTTTGTTGACACCCAAAAATCTAGCTAACAAGCCCAATTCATATTTCGAGGCGAATTACACCCGCAAACATCACGCCACACATGTGGACACTTGGGGCTTA
LG 5	207820	105.309	AATTCTGTGGTAAAGAGATCATAGATGCGATGTTGATTGAGAAGACTCTCTCTACCTTCCCGTCTCTACATTGATGGTTGCTAAGAACTATCGAATTGATATTGTTACAGGACGGATCACAAGGTTTCATGAGCTCATTG
LG 5	234083	105.309	AATTCACAAAATATAAAAACAAAAGAAAATGACGCTGCTTAAAGAATCCATACTAAAGCATAAGCTATCAAGTGTAGAAACACAAGAACCCAACCAATGCGAGACGAACTTCTACTTCTACATAAACAGCTACTGGAAGC
LG 5	279689	105.309	AATTCTGGTTTAGAGAATAATGGAAGGAGTTGGTACATGAACATTTTAAAATCCAATAAAAAGTTGTCATGTATTGTAAACCTCATAGAATCTGAACCTCCTTTGTATATAGGTTATTCAAGATTGATCTTGAAGTTCTT
LG 5	247393	108.803	AATTCGTGTGCTCTCAGCTTTTTCCAGTAAGAGTAACCCATCTCATCAGCTACGTACGTGGAATCTACGTGTAAGAGTAATCCAGTATCTGACACGTTGCATGCAAAGGGACATGTGGCAGCCATGAAGCTCTGTCATCC
LG 5	24361	108.803	AATTCACAAATGAGGAGAAGTACCACCTGAATGCATCAAGAGTGGTATGTGACAAATTCTACTGACAAGTTCGTTTCCATACACTTGAGGATGACTTTCCAGAACTAATCCTTTATATCTGCAAAAAACAGGTGAGGCAC
LG 5	51769	109.485	AATTCTGTGGACAGAATATCACTGATACGATATTGATCAAGAAGACTCTCTCTACCTTCCCCGTCTCTGCGTTGATGATAGCCAAGATCTAATGGATTGATGTCAATGCTGGATGCATCACAAGATTTCATGAGCTTATT
LG 5	15113	109.485	AATTCCCAACCACCACAAACAATAGCGTCTCTTTCATAATTGGTACATCATTTATTTCTTTATCTCACCAATAATTTCATATACTATAGCTGTAACGTCCCATATCTCAATTTACCCGTTTACTAGTCATTTGGACAGTA
LG 5	17173	111.557	AATTCCATGTTCAAGCATCTTATGTCTATAATCCATTGAAAAATCGACACTTGAATAGAAAATGGACTTAACAGATGGGTGCACATTTTAGCGTAAAACAAAAGAACAAAATAACAACTTTACCGTGTAATTGAGTTTCC
LG 5	179564	111.557	AATTCCCCTGAATTTTAGATCGTGCAGAAGACGACGACGATGAACAAGCTCTGATTGGAGCTACCTTACTAGAGGCGAACTCGAACTCAGATATCTATGATTCACTACTCTACTCATATCTTGGCTATCAGAAAGTTGCA
LG 5	17393	112.261	AATTCAGCTTCTCCTCCTTTTTATCCATCAGGATCCTCCAATAAGGAGATCAATCTTAATCAAAAAAGGGATGCACATACTGGGAGTGCTAAGAGGAATGCTCGTCCATCTGTATCAGTGGAGAATTTTTCTGGGCGACA
LG 5	255641	112.261	AATTCTGGCAATATTTGTCTTGCATCATTTCATAAAGAGAGCAAGTGAAACAGTTTTTAATGCTGGTGAGAATAGCTTTTGGAGTTGGTGAAATTAGCTTTCGGTTTTGGTGAAAGTAGCTTTTTGTTGTTGGTGAGAAG
LG 5	184066	112.261	AATTCAATTTGGACATTCCCATGTGTTGTTGTTAGTTGTTACTGACCTGTATTTGGAATTATTGATTCAAAGGAGTTCTTAACTTATTGTTAGCTTATGTTTTGAAGCTTTGATTTGATATGGAAATATGGAATTATAAT
LG 5	208484	112.965	AATTCATTTCGCTGGTCCAAGGGGCTATGAGTGTGAGAGATTATGAAGTGAAATTTTCAAGGTTGTATCGGTTTGTGAGACAGATGGATGCTGAGAGTTTGGCTATGATGTTTCAGCGGGAGCTGAATGCTTTGATTAGG
LG 5	66229	112.965	AATTCCCATCAAGTAGCTCACCATAACATACATGTCCCGCCCCTGCACCATAAAACATCTAAAGAACTTAGTTTGAGGCATGTAAATGACAGAAATTCATATTCCATTTCATTGACCAAAAAGTACAAAATGACAATATG
LG 5	271086	112.965	AATTCAACATTCCACTAGGTTCCTCAATAATTTGGCAACTGAAAATTTCAGACCTACAATTGTTTCCACAAACCCATTAACCTTGGCAGTGGATAGCAGTAAATTTCTCACATTTTTGCACCAAACAAACAATTACAGCA
LG 5	251430	112.965	AATTCAACAATGTGAGTAATCTGACATTGCAATGTAACTGTGGGGTTTGTTTGGTAGTCTACTGGGGGGCAGTAGACACATTATTGGCCCCCAGTAGACTTTGAAATGAGGGACAGGGATCACTATAGTGTGGTGTTTTG
LG 5	257523	114.37	AATTCTATATCTGGTTACTCACCTTTGTACGTGGGAGGTAACCTTGTCACTTAGAGAAACAAGAAGCAGAAGGTTGTTGCAAGATTAAGTACTAAAGCTTAACACAGAGGTATGACACATGGAGTGTGTGAGCTCTTGTG
LG 5	231108	115.049	AATTCTCATTTTTTTACGCTTAACAAGAAATTGACCCACTTGTTAGCTTGGAAAGGTATTTTGCATGCACGCGAGCTCTTACTTGAGGGAATACGATGGATTGTTGGTGATGGGCAATCAATTTTCTTTTGGTCTTTTAA
LG 5	217253	115.049	AATTCAGTGTTTTCCAATTTTGTTGTAAAAAAAATTGTCATTCTTCCACCGTGATAATTTTCAGTCTCTAGCTATAGGGGAAATGATCATTTACCCAATTTCAACAACAAAATTGCCCACTTGCTCCACCAACAGTTTTT
LG 5	287563	115.744	AATTCACTCTAAGAGAAGACTGATTTCCAAACTCTAGCGTCCCATGTTTTTGCTGTGGATTGCCTTGTAACATTGAAGTATTACAATCATAACCGACTGAGCTGCCAGGCAATCCTTTATATGGAAAAGTACTTGTGGAA
LG 5	231101	115.744	AATTCAGATTTGGGATAGGTTTGCTTTGATTAGGGTTTTGGGGTTGTTAGGCTTTTGATGTTGGAGTAAATGAGAAATTAGGTTCTGTTGAGGATTTATGATTGGACCAGAAATAAGTTGGTGAAGTACACCCAGAAACC
LG 5	229128	115.744	AATTCGATCAATAGAACTTTTGAGACACAAAACAAATTCCAGGAGTGCGAAAATTATTTCTTAGTCAGAGGAAGTTCTACCTGTCTGATTTGATGTATATGTTCCGGTCAGTTTCAGCAATATTTTCACATTATACAAAT
LG 5	231105	115.744	AATTCAGCTCCTGTGTATCTAAGATAATATGCCTAATGTAAACCTAAACCGTTTCTATGGCTGAAGAGCTTGTGGCTCGTGGTTGTGTATGTTCTGTTTCTATTTTCTAATGAAGAAGATCAGTGTTATTGCTTCTGTGC
LG 5	205376	115.744	AATTCAAAAAATACTCTCTCAAAAACGTCAAGTCTCTCCTCCTCTCTCCATCCTCTAGTTCACTTTCAACGTTTCAAGCAAGGAAGAAGAAGAGAAGAACCAAGCCGTGAGCATCATCATCCATTATCCATCTTGAAGAC
LG 5	231107	115.744	AATTCCTATGATATTTCTGTTTGACGATAGAAACCCACCAATTATTAGGCTACGTAAGAAGCCTCCATCCTAACTTGGCAAGTGCAGCTTTATTAAAGACCGCAGCAGGCCTTAGGCCTAAGCCACCCGCTTGCTTAGGC
LG 5	126330	117.063	AATTCCCACACTTGGAGGCGCTTACCAACTCGACCACCTATGGTGGTTTTCTTCTTACTAAACTTGAATAAGGTTGAGAGGAATGGAGTGAAGTGATTTCTTATTTTAGGATGTTTACTAACATTTGAACCCAAAGTAGG
LG 5	173015	117.063	AATTCTGTGGTAAAGAGATCACAGATGCGATGTAGATTGAGAAGACTCTTTCTACCTTCCCCATCTCTGCATTAATGGTTACTAAGAACTATCGAATCCATGTTATTGCAGGATGGATCACAAGGTTTCATGAGCTCATT
LG 5	126335	117.063	AATTCCATAGTTGGTGAAATACGGTGCATTGGATTATGACTGAATGCCTCTAAGTCAGAATTGGGCTTAGAAGCAACGCATGTCCGATTGTCGACCCACAGTAGGGGCCCTAGGCCCCCAAAGGCATGTGTCGTTGGTGT
LG 5	2216	117.694	AATTCAGGTATTTTCACTTTGTTTGTGGGAGTCACTGCACTTGTCTTTCCTTCTAGCAAGCCATATAATAGAACCTTCGGTTTTTTGGGGGAGAGAGAAGGGAAATGCAAGGTGTCCCCTCTTCACAATTTGTTGATCAG
LG 5	269244	117.694	AATTCTAAAAAATAATGAGTTTCGATTATCGATTTACGAGAATCCGACCACCGGATTTCTCTTGGTTCTGCCCTAGAACCCTTAAAATAATGAATTGGTGTTATGGTGGAGTTTGGGTTGAATTGGAAAAGAAATTGGAA
LG 5	55618	118.374	AATTCTAGAACACGATGATATCGAACCTCGCTCCATTGAGGAATATCAACGAAGAGCAGACTGGCTTAAATGGAAAGATACGATCCAGGTTGAATTGGATTCACTAACAAAGAGACAGGTATTTGGGCCTATAATGCTGA
LG 5	234042	118.374	AATTCAGACGACGAAACCCTAGGGTTAGCCGCCGCAAAGGGGATAGAGCGACAGCTCTCATATTTTTACTTTATTGTGGACTAGCACGGAAAATTCATAACTCTCTAAACCCTAGAGTCAAAACCTCTTAATCCATCTTA
LG 5	44730	118.374	AATTCCAGAGCAGTGCCACACCCTCCAACTCTTATTCCTGGGGAAAACAAATGTTTCCTTTAAACCCTAGATGACTACTGAGGGAGTCAATGATGTTTTGTTGTGCTAGGGTTTTAGCAAGAAAGATGAGATTTGTTCTT
LG 5	271701	118.374	AATTCACCACCAGAAAACAAAATATGAGACTAACAACGAAATAAGTTGGAACAAAACCCATAAAACAAAATAATGAAAACAAACAAATTTGAAGTTTATATATTGATTTCGTTTTTTATTTTGCATTTTCTTTTCCGATC
LG 5	114256	119.744	AATTCTTCAGACAGCACGACTTCCTCGATGTCTTCCACAACACCAGGCCGCTGTTCGTCAGAATCTGTGTCGTCTCTGGGGTCTTCATACCGGTTTGTGAAAGGAAGATCAAAGTGTACTAGCAACATTTCTGACTTACC
LG 5	217805	119.744	AATTCTCATCATGATCTGGAACTTATAGGAATTAGGGAGCAGTATCATCTAAAGAGGAGAGAGTTCGATACAGAGTATGCTAATCCAGCTAAGTTTGAGATGAACAATAAGGGGAAAAATATGTTCTTTTCAGTCTTATC
LG 5	2223	119.744	AATTCACTAAGATATCGGGAGGTTCCCCTTCGACACAAGCAGGCTTGACAAGAGAGGTGACTACTGAAGACCAGGTAAGCAGTAAGTCTGTCCCTATTTTGTTTTTTGACGAGGCTGTGAACAAGGAGAATGGGAAGGTT
LG 5	268176	119.744	AATTCAGCTTGTTCATTTTTCATCAATAAGGCTATTTATCCATCTTTTTGGGAGGATGGGAGGTGTTTGGAGTTGGAAGTGTGAAGAAAGCAAGAATGTGATAGTGAGCAGTTTCTGTCCAGAAAGTTCAGTTGAATTTG
LG 5	55622	119.744	AATTCGGACTTTACAAGTCATCCTTACCATTTAACGGGAAACTCTGAAATCTTAAGACTTGTTGTAAATATTAATGTGGCTATTCATGTAATAGAAATTAGTGTTGCGTGATATACGCCAATTAAGATTGATTGGTGATT
LG 5	55643	119.744	AATTCTATTCAAGAGGTGTTCTCGTGCCGTCTCTTGGACCACAGAGGGGGAGAGTTATTGAAGAACTGACAGGGAAATCCCCGGTGGTGCCCGAGGTAGTCAGTCCCAATAGATTTCAATAACTCATGGATCAGTAGTTG
LG 5	268172	119.744	AATTCAATATCTTACCTCAATTTCAACCTTATCAACAGATTAGGTTCAACAACATCTACAAAATAAATTTGTATTACTTTAGAAGTTTATGCAAATAAATTCGTATTACTTTAGAAGTTTATGCAAGGGGACGAAGAACA
LG 5	55641	120.781	AATTCTTGGTGGAGATTCAATTGAAGGAAGCTTCAGAGACGTATCTTAGTCAAAACATGACAGTTTGGCATCTTGACTTTGGTGACCCAAAACCACTCCAACACTCTTCATTTTCATGCTTTGCATGCATAATAAAGAGA
LG 5	282524	121.815	AATTCTTTATAGTGTTTGTTATTGCTTTTCAGTAAGTACTGATGGTCAGTAGCAAATGTTGTAAGTATACTGATGATCAGTAGCAATTTCTGTAAATAGACTTATTAAATAAAAATGTCAATTACTAACTGTGAATGTCA
LG 5	202899	121.815	AATTCAAAGCAGCGTTTGCACTGTCGGTCTGCAATGTCGCTACAGCTAAGGAGGTTGAGCTGCTTGCAATAAAAGAGGGCCTTCAGTCTCTACAATCCTTCCAAGTTTCAGCTAAGGAGGTTGAGCTACTTGCAATAAAA
LG 5	234079	121.815	AATTCTAAACAGTATAGTACATCATATGTAACTCTAATGTTATCGATATTCTTTCTTCTATGTCGCTCCTCTCTTTATATCCTCGTCTTCCCATTTTTAACTCAGAAAACACAAAACAGGAAACATTCCTAAACGGCCGT
LG 5	161674	121.815	AATTCACATATGAAGCCACATATATCCCACATTCTTAAATTTCTTGAGTATTCTTATTTTATGTGAGGAAAGTTTAGTACATGCACAAACAATAAGTGACAGCCAATAAACGCCGTTACCTAACTAGTATTATGTGAGGA
LG 5	282526	121.815	AATTCATTTTCTAAAAAAAAAAATTAATTAATTAATTAAAAAAAACTGAGGGCATAATAGACATTTCACAGTGACTTTTAGATGGTAAGTACCTATTGGTCTGAAATTTTGAAGTACATGGACTAAACGTGTGAAATTAG
LG 5	268173	123.2	AATTCATGATACAAAGTGATATAAATTGGTCTATATAATTTCATGATAGAATAAAAGACGCTTAATTCAGAGCTCCAACAATGTTACTTTTGTTACTCAGTTGTTCTTTGTTTTCAAGTTCATTGTTATTCAATTATAAG
LG 5	68400	127.47	AATTCACAAGTGTATTGAGCTTGGAAACATAAAGAGGAGCTCGATTGGATACCTTATATGTCTAAGGAATGGAATAGAGGAAAGAGAGAAAGTGAGAAACCGAGATCAGGTTTAGATCTTTAGCTTCATAGAGCTCAATC
LG 5	225821	128.365	AATTCAGATTGCAAGTTGCGGAGAAGAGGTGGTTCATCATTCAATCAAGAGAAGAGGTGAGTAACTCCTGAGTTATTGGATTGGCTGAGAAGACAACCTTCTCATTTCTGCACATATAAACTGAAGATTCGTCTGTTCTT
LG 5	16209	128.365	AATTCTCACGGTCTGGGTATGCTGGCGGAAGTAGCCATTTTCATAGACCAAGTGTGACACTTGCTTCTGCAACCTATCATTTTCCTCCATTAAAAGCTTGTTCATAGCAGTGAGCTTCCTGTTCACAGCTTGGAGGCGTG
LG 5	253060	129.133	AATTCATATTTTGAAGAGTTGTATCATGGTAAGGAGGAGGAATTGGTTCGATGTGAATAAGTAACACTGGCAGAAGCTCCAAGCATCCAGGTACCAGTTTCAATCACTGAAACTGAAGCTAAAGACACAACTGTCCCCTC
LG 5	62216	129.818	AATTCAGAATCCTCCTATTCAGGGCCTACTCCTTGAGTGGAACGATTATCTAGAGAAACTTCCAGATGATGTTGCGAGAACTGCTATACAAAACTTTGCTGGTATAATACATACTATAATGCTGAAGCAGGAGGAAGAAA
LG 5	106164	130.503	AATTCAACGCTATCAGGCTCCTATTGCGACTCGCTTCTCCGGCTCTCTCTCGGCAACAATCCAATTGATCTGGGCGATTTCCTTTAGCTATTTGCTTTTTACCATCAATTTTTTTTATTTTTTATGTTTTACTTTTTACC
LG 5	70126	130.503	AATTCCTATTATCAATAGTGGAACACAATTCTCTCATCAATCTCTCTTGCATTCTACATTCTAAAACAAAACACTATTTTTCTTTTTATCGGCGTCCAGCTTTGATTACAGTCCACTGAGCTACTATTTTGGAACTTTTG
LG 5	253061	130.503	AATTCTCCCCCTAAAGAGCAGGATCAGAGGAGAAAAAATAACTCATGTCCTCAAAGAAAGTAACATCCATAGTGACATAGTACTTTCTAGTAGGTGGGTGGTAGCACTTGTACCCTTTCTGATATCCTCCATAACTAACA
LG 5	126001	130.503	AATTCGACATGTGAAAAACTAACCAAGCACTTGTTGTCTCGACACTATTTCACCATTCTATAAATGAGTTTCTTAAGACTTATATATGTCCAGACACAAATTTTGGCTTCGAAATTATCTTTTTTTCTGGTTTGTGGATG
LG 5	205885	130.503	AATTCATATCGGATTTCAAGGAACAGAGGTGTAGTGGTATTCAGGCATATTGTCCACACAATTTATCCAATTGGATATGTGATTTTCATTGCCATGTTAACCATGCATTTGGTATGGCCTTTGGTGGCCTTTTTCAAGCA
LG 5	126014	130.503	AATTCTCGAGGCTAATTATGGCAAAGAAAAAGGTGGAAAAAAATCCCAAAGCAAAGAGAGTTGGACGTGCTGATCCCTACCCACATGGCAACAATGCACCACGTGGCAAGGGACGTGGGGGCGTGGTATGGGCCTTGGAG
LG 5	253063	130.503	AATTCTAATGTATTTCCCACACTACAAATAGTCCCATATCATCACCACCTATCCGCAAAACCACTTCACACTTGCTTCTTCAAAAACACACCAACTTTGAGCTCATAGATCACTTCCTTAGAATATTTAAAGATTATGCT
LG 5	269932	131.921	AATTCCATTATGGCATACAAGTCAGTAATTGTCTAAAAGACTATTCATATAGTCATATAAGAATTTCAATTGAATGATCATACACCATGCAAAGAAAAGGACCACACCCAGATAGCCAACAATGCCCAAATTTTCAATGA
LG 5	192483	132.574	AATTCACAAAGATAGTTCTCTTTTGCAATTTTTGGGTTATCATAGCTAAAGAAGAAAAACTGAAAAGCAGATAACGATTCATCTCATGATGCATCCTTCTTCGATCATCTAATTTTGGCAAACAACAAAATGACGCGAAN
LG 5	265799	132.574	AATTCCATATGGAGGTGGGGGCGAGTGATCACTTGCCATTAGTGTTTGATTTTGTAGGGGCTGGTCTTCCAAAGAAAAAGATGGGGAGGGGCCGTTTTCTTTTTGAACACTTCTGGATTAAAGCACAAAAGTGTGGGGAA
LG 5	98252	133.256	AATTCATTTGTGCACACAATGCTGATTAAGCCATTAAGGGACACCAAAGTGCATATAGGGTTCAACCCTAGAGAGACATTATCACATTGGGAATCATAATTTGGATCTCAACTAGCTCTATGTCTTATTGTAATTAGGTG
LG 5	270707	133.266	AATTCAGACCCATCATACACCAGGAACGCCGCCAACATTGGCCTGCGTCCACTATCCCTATCCCAAAAGAACATGTGTTTTGGAAGGTTTTGCTGATGTTGGGTATCTCTTTGACCCATACAAAGGTCATTCCCAAAATG
LG 5	270708	133.939	AATTCATCATCTCTCTGTAGGGATAGAACAAGCCCATATCAATTGTATATCTTAAGTACTGAAAGATATCTTTTACACAAATCCTAATGGTGTCGCGTTGGCGCAGAGCTATATCTTAGCTAACAACCTTACTGCAAATG
LG 5	97310	133.939	AATTCTAATTGGATCCCACGGATGCAACCGTCTACTCCACTCCCAACGGTGATATCGAACCTCTCTCTCACAGTATCATCTCTAATAGATTGGTCTTCTCTTTCATGGCACCTTGATCCTATGCAAGAAGCTTTGTCTCT
LG 5	16208	133.939	AATTCTGGCCTCTCTTTTGTAGCAACACAAGGCTACCTTGAATGCTAGAATCAACAACCATATATCTAATTCCAAGATTAGATTCTTTTTTCCTTTTCAGAACAAGTTTCTGAATAGACCAACCTTAGTATTATTTGTGT
LG 5	15811	134.622	AATTCAAACCATTTTGGCATTGAAGAACAAGAATCGGTTCATTCTTATTTCTATGAAGATGTTGCTTTGAGGTTACTTTAGGGTTATCTAAGAATGACTCAGTCTTGTCGTAGCTTAATTTTTGGGTGAGATATTTGTTT
LG 5	217902	134.622	AATTCATTCATACCCTTAAAACCTGTTTTACATCTGCCCTTGCAAACATCCATTTAAGTTGCTGACAATCTCAACAGTCTAGTAATCCCCATCTAACTCTTTCTCATTGAACCTTCAATTCAATTAAAAATAACCCTTTT
LG 5	98262	135.303	AATTCACAATCCAGGAATGAACCATATCATTGCAACTAGACCATGCTGCATAATCATCAGGATTAGTTTCTTGTGAAGGTGCCTTGATTGTGCCATTAACGAAACCAAGTTTATTCTTGGCATTTAGGGAGATTGACATG
LG 5	223134	135.303	AATTCTTGTGTAAATTTAAGTATGACAAATTGTTTAGTTGTTGTTCCATCTGTGGGTTGGTGACTCACGTCGGTTTTCCTTGCTTAAGGATGGCATTGGAGGAAGATGATGATGGGGCAGAGAGGACTATTTTGGGGGCA
LG 5	220108	135.303	AATTCCTAGTCCTATTTGGAATAGTTTTCCTCTATCATTAGAATATGTACTTTGTAATCCCTATATATAGGGCTCATATTCTCATTAATATAATACACAATTCTCTCATCAATCTCTCTCAAATCTCTTATTCTTAAACA
LG 5	10785	135.303	AATTCGAGTAGTTGATTAACTTGGCTTTCATAACTATTACTTTTGTGGAAATTATGAAATGAATGGCCAAAACAATAAACATACTGAACATGCAAGTGAAGTAGCATGTCATTATGAGCCCTTCGTAAGTCATTGGCAAA
LG 5	18310	135.303	AATTCCTGGGAACATAAATGCAGTCTTCAAAGTATTCCTCTTCCACTCTGTACCCTTGAACATCTTGTACAATCGTGCAGAAGAATAACCGGCAAATAAGCCCATGAAAACCCACAACAAAACCATGGCCGTCATAAGAC
LG 5	265684	135.303	AATTCTATCAAATCGTAATCAACGAAGGACGGATCACAAATCTCCATCAGCTAATTGGAGCTATGGTTTGTGTTGAAAGGCACAACCACGAATTTGTGAAGATAGAATTTGGTAGGCCTCCAGATGGCTACCATGAGCAC
LG 5	18291	135.303	AATTCAGAGATTAGAACCTGCAGTTTCTAGATCCTCAATTACATGTGGACCTGAAGTTCCTTAATGATCATACTGACTAGATGAGCACTTGAAGTTTCTCACTTAAAAGTTATGATCATGAAGTTAAACTCAACATTTCG
LG 5	270715	135.984	AATTCCTATCTATCTTAATTACATACAATTTTGTTGATATTAATAGGTTAAACTGTTAAAGACAATTTCCGACACCTAAAACAATGAAGAAAAATTGAGGGTTTACCATGCTCCGTTATAAATGGTCATGTCACTGATGG
LG 5	201928	135.984	AATTCATTTATATTACATTCCATTGTTTTTCATAGCTTTTGAACATTAGATTTTAGTTTTGCAAAGATTCCAAAATTCGTTGGGTATTATACAAAACTTGGTATACATTTATCACACTATACAAAATTTCAATAGTTTAT
LG 5	223136	136.632	AATTCACCAGATTTCACCATCTTATACATTCATTCCATCACAATCAAATTCAAATCGAAAATCCAAAATGCAGACTAGAATCTAAATCAGGATCCGGAAATCTCTCTCTCCAGTTCTGCATGTTTTCTTATCTAAACTGG
LG 5	220119	137.321	AATTCCTTTGAAATCACCTCTAATGACTACGGACATAAAAGAGTCTTAGAGAAACTTATGTGTCGCTCTAACGGGTTGTATGCAACCACTATTCGAATCATTGAATCCAATCATGTTATGAGAGATGATCTATGAGATTC
LG 5	61602	139.458	AATTCTTCGCTGGCAGCATCCTCTGTTTCAAGAAAGACAGCCTCTTCCACAGGTGTCGTGACTGCCGATGTGATCTGCAAGGGCTGCGCACTACTTTTCTCAACCCCTACGCAGTCCTGAGCGGCGACCGGTAGTGCATA
LG 5	30328	139.458	AATTCTGTAAGAACAAAAGTACATCAAAACAATAAATCTTTATCAATTAGGTAATAAAAAACTACTGACCTCCGGCTACTAACATAGAAATAGAAAGCTACTGTAACACATGTAAAAAAACTACAAAATCAGTAATAAAA
LG 5	156258	140.139	AATTCGTCCAAGCGCAGTCGGGCTCCCTGTAGGGTCACAGCAAACGTGCAGTAGGGTTCACTGTCAGATATGACCAAACCACAATCCTACAATAGTGCCATTTCTGTTTTCTTTTTTCTTGGTTATAAATATTAAATNNN
LG 5	141134	140.139	AATTCCCCCTCATCACCTTTGTAATCACTATTGATAGGCCTCTACTTTGCCATATGCAGCCTCCAAGCCCTTCTCCTCTTGATCTCATAATTGGAATTGTCAATTTCAAGTGCCTTGGATCTTCTGTATCACCCTGAAAT
LG 5	267530	140.139	AATTCTTTGCTAAATATTGTAGACGAGTAGGAAAGGGATGGCCCAAGCGACAATGCCAGAGATCGGAAGAGATGGTGAGATGACAAGCAAAAGGGTGTTTGGCAGGGATGGTGGAAGACAACGCCACAAGGTAGTACAAA
LG 5	204381	140.819	AATTCCTTATGCTAAGAGTCTAGAGAGATTCTTAGGAGTCATCAACTATTGAAGGAATTTCATTCCCAAAATCTCAGGACTAACAACAATGTTATCTCCTAAAACAAGTTCCAAAAACAAAATGGAACTTCACAGAAGAT
LG 5	257150	140.819	AATTCTTAATCAGTTGAATTTAAATAACTCAAGTGTTTAAACTCATAGTACACTCTCCAGTTCATCAATTTTATGTATATATGATGTGTGATAGTATTCAGACATGACTTAAGACAATGTGAAGTTCAAGGGGAGATTGT
LG 5	257154	140.819	AATTCTTCAAAATCTACAAAGTTAAGGTTGAAAAACAAATTGTCATGGTCATTAAGTCTGTTAGATCAGATAGGGGAGATGAGTACTATGGCAGGTATTCTAAACAAGGACAACATAAGGGTCCTTTTGCTTTGTACTTG
LG 5	31746	140.819	AATTCAAATGGAATCCCTAAAGTAGTTTGCTGATTTGAGCTGCAAAAGTCCAAATTGTCTAATCCAAGTCATTTGGACGATTCTCTTTAATTAAGCCAGTAATATTAGTCTAATATATGCAATCAATCCTCAATCCCATT
LG 5	268692	140.819	AATTCTCTCCTATTACAACTATATGTAGTTTCTAGTTTGACAAGGCACACTAAAGTCAACATCCTTCAACACTTCCCCTTGTGCCGCTCAAACTTGGTGATGATGCTTCAAATGTTGCCTCGTTAAAAACCTTGCTCGAG
LG 5	79428	140.819	AATTCGCTTGGCTTCTAAATGACCCAGTTTCTGTTGTAGCAACTTTGTCACATTCCTAAAATAACTCAACTGCATTGGAAAACTTGCCTGGCCAAAATATTATATATAGAGCACACAATCAAAGATCAATTGATTAGAGG
LG 5	204746	140.819	AATTCCTGTTGCCTCTCATTTAATGGTGAGTTAAGTTTCTCCGTGTTCTGGTTCTTGAAGTTAGATATATGTATGTTGCTATGTGATTCAACTTCATGGCAGTCATGTGAACTCTGGGTCCTCATCTACCCGTGACTACC
LG 5	257149	140.819	AATTCTGTCAATAATGCCTGCTTTAAGGAACCTAAGAACAGTATGGTCATGAATAAAGATAAACACCTGCATTCCAAGATCACCTTGCAACAGACTAATATCACATGAATTTCTGCTACAGCAATAGTATAAACATACTT
LG 5	192262	140.819	AATTCTTTCAGAAAGCGAGAGCAACCTTGGTTGGAGAGATAAGATAGGAATATTATGAAAATGTAGGAGTTCCCGAACTTTAAGAACTATTTATTAGTTCAAAAAAAACTAAAAACTCCAACAATTAATGTCAGCATTCT
LG 5	169472	140.819	AATTCTCCAAATCCAGCAGCTCAGAAGGAGATCTTAACTCATTCAGCTAGACTACAGGGTTGTGTGGATACAGAGGGCACAACAGTAAGGCAAACAGATAATTTGGACAGAGAAAGTGTTAAGAGTGAAATCCAGGAAAA
LG 5	190550	140.819	AATTCTTTTGCAGTATTCAATTTTTATTTCCAAGACAAGGTTTTTTTCATTTTATTTTTTTATTTGTTTTAAACTTTCTTAATTGATTACACATTTCAAATCCTAAATAGATAGGACCAAATAATAAAAATTGCAATTAA
LG 5	257153	140.819	AATTCTAAAGCTTGTGATTTTTCAGAAATTAAATAGATATGACCATACCTTGAAAAATCATCAATGAAAGTTATGAAATAGCAGTGTCCACATATTGTGTTAGCTAGAAAAGGCCCACATATGTCTGTATGGATCAATTC
LG 5	122699	142.192	AATTCACAAAATGAAAAGATATTAATGATATGTATTAACACAAATGACAAATTTGTCCTACATAGCCAAAGACAAATTCAAACAGAATGACAACAAACCTTGCAGTGAAACTTAAACAAGATGAGGAGGAATCATTGTTG
LG 5	254147	142.192	AATTCCAGTTCGATATAATTAGGTGTTGGCTATTTCATTAAAATAAAATATATTTTTTTGAGTAGATGGGATTGGATTTATATCGAACATGGTTCTAAAATCATGGTTTATGTCTCTAACGTATGTATTGTAGGAAATTG
LG 5	14828	142.192	AATTCCTACGTTTATTAACACATGAAGGAATCGGAATGGATGTAGGTCCCACCTCCTTATCAGGAATCGATTCTTGAATACTCAGGAATTCGATTACGAATGGGGGAGATGAGTTTAGGAATCATTCATCCGAAATCAAT
LG 5	147190	142.192	AATTCATCATTCCCATACCCATTGCTTGTGTTCCTTGTAGAGATTGTCCAGGAGAACTAAATTGGGTACCTTGGACTAACCCGCCTTGTTGTCTCGGCTGCATCAAAATTTACTGGTTTTGTTAAACAAGAACTTTTCTG
LG 5	204402	143.564	AATTCTCTCGTTTCTTCTCTCTTATTCTTCTTCTTTCTTCAAGCTCTAAACCCTAGCTTTCATGGTATCAGTCGCGCAGGTCACGACCTCAGGTTTGTTCATGTTTGCTTCTACTTCTCAAGTCTACTAATCTTGCTTAC
LG 5	204391	143.564	AATTCTACCTTGAAGAAGAAGCTGTCACAAAAAAATTTATGCGAAGAGCTTTGTAATTGGACTTTGGAGGACTCGTCATCCCCCGTTCCTACCACCGACCAGGACGACCCACATTGGACAAAAAAAAATGTTTATGAAGA
LG 5	248770	143.564	AATTCGAACCCATCATACACCAGAAACGCCGCCAACACTGGCCTGCTTTCTCTATCCCCACCCCAAAACAACATTACTGTTTTGGAAAGTTTTGCTAATGTTGGGTACCTCTCTAACCCACACATAGGTCATTCTCAAAC
LG 5	154561	143.564	AATTCTTCACTGTAGCTCTAACCCCAAAATAGAAAAGACCCAAAATCAAATTCAGGCAACAGAGATAACCTGACCAAAATTTGAACTACAAACACAAAACCCAATTGGGAAAACTCCCAACCTAACCACAATAATCCTCT
LG 5	237049	143.564	AATTCGACACATAGAGTAGAACCACTATTAATTACACTGGCATGGAATAAAACATATCAAGTTTAGTTCAGGAAAGAAGCATCTAAGTCCAATTTATGATCCATCCATATATACATAATGCTACGTACATATGTTACTGC
LG 5	35871	144.245	AATTCTCTTTTATTCAATTATACATGTTGCTTATTGCACTGAGAATCCCTAGCTTTGCGGTTGATTCGGAATAATTGAATGGAAAATGTATGCTTTGGTCCTACCATTCGGAATATCAGACCCTGGAAGTCCATTCGAAT
LG 5	35872	144.245	AATTCGAAGATGCTTAGGCATCCTCATCTCGTAGAAGAAGCTAAGCTTACGATTGTTTTTTGTCTAAAGATGACGTTTTCAAAGAGAAAAACACTGCACATAGTTAACATTGTACACACATTTGCATTTGTATGAAAAGA
LG 5	14221	144.245	AATTCTATTAAAGATTTAATGCAAAGTGCTCCTTGATTGTAGTCAAGAACTGACTTGAAATCACAGAAGCGGAGGCTATGCCATCTCACTTCTAGGTCAGGAAGCAGGGAGTCACGGACGTTGCCAAATCTTTCTTCCAG
LG 5	280024	145.615	AATTCAAAGAAAAAACTCGATTCACTGTCCAAAACCCTAAATTATCGTCGTCTCGTAGATTTGGTACTTGTGACACTAAACTCTTAAGACCATCTCCAATGGAGAGGTCAAAAATTTTGAGGTAAGTTTGAAATTTGACA
LG 5	264878	145.615	AATTCACAAAATATTCATTAATCTGGGTAATTGGCGTGAATACTAAATGTTGGATCCGTTGGTTCTATTGCTGCAAAATTTAAGTCAAGAAACCCAAATTTGGTTTCTAGTGCTACCCTAATGTTTCACTGAAATGTGGG
LG 5	267516	145.615	AATTCAAACTACAATTGTTCGAACATGTGTAATTATGGATCCAATCCGTATACATTCACGAACCACTTTGTGAAGAGTAATAATCTCTGCATTGTATAGCGACCAGGGTCTATTTCTGTAGACCTCCAAGATATCACAGT
LG 5	246074	146.298	AATTCCCAAAGAGAGGTTATCATCATGGCCATATTGACTTTGCGGGGATTGGAAATAAGGACACCCCATGTTGAGTATTTATAGGTCAAACACATTATGGTAGTTTTCAATTGTGGAAACAGATTGAAAACTATCAAGGA
LG 5	257147	146.298	AATTCTAGGGCTCTGTTTTGCATGCTCGTCTGGGGTGTTTCTGTTCAAGTCTGCGGCAAGTATAGTATTAGACTATTAGCTTTACCAGCTGCTATAGGTATCACTATTGCTTGCTCTGTGCTTTAATTGGGAATAGGATT
LG 5	278524	146.298	AATTCATGTATGGACTATAGTAATTCAGTCCAGCTATGGTTAAGATTAATTCCATACCATGGTAAACATACCATAAATCTGAACAAAGCTGAGAAATCAACAAGATTCAAACCAAAACATGCGGTGCTGGCTAGAAATTT
LG 5	113847	147.682	AATTCAAAAGTTTTGCGGAATTGGTGAAATTGAATATAGAGATACACAGATACAAAATCAAACCCATAAATTGAAGTGATTTGTGGTCAGAAGGGTCATCAAGCATCTAATAACCCAATATTCTTCTTCTATAGAATTAA
LG 5	135736	147.682	AATTCTATGTCGACTTCCTCTCAAATCCGTTGCTCTATGCAAGGGTGTGTGCAAGCGTTGGTTCACTCTTATCTCTTCTAATCTCCCTTCTTTCATCAACTTTCAACAGCAGCATCATGATGAGCCCAACTTACATACTC
LG 5	282546	149.002	AATTCGACCCACTGCCTATTTCAATAATGCTGCAATTGGTAAGTTGGCTTCGAAACTGCTAACTGACCAGGACAACTGGTGGATGCAGATCATTAGGAAAGAGTATTTGAGGCAAACTACGTTTTTTCAAGCCATGAAAA
LG 5	170257	149.002	AATTCTAAAACAAATGTAAAACTAGCCTAAAAATATTAAATCCCGAATCGGATAATTAAAACGATATATTTTGGCCTAAATCCATTAGGGTCACTGAGTCTTGAAGATCTCATCGTTCCCATTCTGGAAAGGTATTATCG
LG 5	17273	150.377	AATTCATGCCTGTTATTGGGTAAAGTTCTTAATTTCTGCTGCAAAGTGAGTAGTTTATATATTGGATTGTTAAACTATTGTTACTCATTTGATGATATTGATATCTATTTCGCTTTGCGAGCTTAATAATGCTCCTGTTG
LG 5	288786	152.436	AATTCTGTGGAAAAGATATCACAGATGTGATGTTAATTGAGAAGACTCTCTCTACCTTTCCCGTCTCTGCTTTTATGGTTGCTAAGAACTATCAAATAGATGTTACTGCAGATGAATCACGAGGTTTCATGAGCTCATTG
LG 5	237046	152.436	AATTCAAGATGTTGACATGGTGGAACCTAAATGGCCATAAGTATCCCAATCTGCAAGCCCTAGCAAAAGATGTTCTTGCCATTCAAGTGTCAACCGTGGCTAGTGAATCCACTTTCAGCACTAGAAAGAGGGTAATAGAT
LG 5	237080	152.436	AATTCTACTGTGGACGTTGTTTTAGGGAAACGATATTTGAAATTGTGTGTTCTCATTGATAATAGGGGGCTTCTTATATAAATGATTACAATGCATAGAATCCGAATTGTACAAGGAAAGGTAATCACACAATGAATGGA
LG 5	70630	153.824	AATTCCATCATGGCCACCACTTTAACCATCACGAAATTATGCAATTATTTTGGATCTCCAACCTGCTTGATGTGAAACATATAACTTCCCTTTATACATTAACTGAGAATTAGTCAATGAGTAATGTGGTGAAACATTGA
LG 5	15331	153.825	AATTCTATATAAAAATTACCTGTACATATAGACCTCTTTATCAAGGCTCAATCCCTTGTTGCATAAATGGCATGCTTTAAGAAAACACGAGTGCTGCTGATCACGCAGGGAGCTGTAGCCATCCGTAACCGCGGGTTTGA
LG 5	237092	153.825	AATTCAAAAGAGTTTAGTATGGAAAGATAACCCTTTTCTCCTTAATCTTGAGAGAGATTTGATTTTGCAATACGAAAGAATTAGAGACTTTGAAGCTTTACTGTGGAGACAAAAATCTAGGGATAACTGGCTAACTAATG
LG 5	257156	154.514	AATTCCCAATTCCTAACACATTGTCTCCCGAAAAGTCAAGCCTCAAGCAATAGAATGAAACCCATCAATCTCTATTGCATAAATCACCCCTCTACCCATAAGAATATACCTATTTCACGTAAATATATATACACACACGT
LG 5	151315	155.182	AATTCAAAAGACCTAGACTACATCATCATAGCATTTTGGGCTCCATTTCTTCTTCTTCACCTCGGTGGGCCAGACACCATTACCGCGTCATCTTTGGAAGACAATGAGTTGTGGTCGAGGTACTTCCTTGTGCTACTAGT
LG 5	190553	155.182	AATTCTGAAAATGATATTCCTCATGGTGATCAATGGGACATTTCCTAGGCATGTAACCTCGAACCCAGATTTGCCACGGTACTCAGCGCGGTTCGCTTCCCAAAAAGGGTAAAGATGTTGCTTTTCACGTCCCCACAGCT
LG 5	222914	155.182	AATTCCACATATCCCATTATCAATCCCTCACAACAATCCTACTCAAGCAATGTCTCGCCTGTCATACAATCGTGTTGATACCAAGAGCGCAGAACGCTAAGGCAGATGCAATCGCCAGAATGGCCACCTCGCCACCTGAC
LG 5	151316	155.872	AATTCGCATCATGGTCTATCGAATTGCTGGGAAGTAGGCTGAGTGAGAGTGTTGCAACCCAGTCTGCGGACAAGTAGGCAAACTAGAGAATAAGCCTTAGCCAGTTTCTGGTTGAATGCTTTCTCCTGTTGCCTAACAGT
LG 5	81668	157.27	AATTCTAATTAATGAAATTGTAGGTTCCATCATTCATAATTTTCTACGAATTTTTCAATTTTCTCATCCAACCACACCGCAAAGGAATTGATTTTCTTCCTGCAAACCTAATGAGGCCTAAATAGAGTGAGCTCATTCAA
LG 5	222913	157.27	AATTCCCTAGCTTGGAAACCACCACCGACCTGGTTGACAACAAGTTGCGAGTCGCTGAAAATTTGCAGATTCTTGACCCTAAGTTCTCTTGCCAGTTGGATGCCAACTATTAGTGCCTCGTACTCAGCTGCATTGTTGGA
LG 5	122698	157.947	AATTCCTGATCAATTGTATGATAATGATACTGCTCAAGTAGTGATGTAACTAGTGTTGGAATTTCCCAATCTGCATTTCTATATACCAATACAAATAAGTATTTAAGGTGATTCCAGAAATTCCAGATACTTTACTTCTA
LG 5	77514	160.082	AATTCATCACGGTCTGATTCGCCAGAGGCCTGGTTCGCTGGAGACCTGGGTCGAGCGTCAGTGACAGTGAAAGAGAAGCCGTCGCAGTCTGGGTCACCCGATTAGTCGAGCACGGCCTAGGTTGAGCATCATAGAGAGAG
LG 5	66128	160.772	AATTCATCCGAAGGGAAAGATTAATGCTGATGGGGATGATCTACATTCTTCTTCTGATCATGATATCAGTGACAGAAGGGCAAAATTGGGGGAGGCAGAGAGTGTGTTGGTTACCTCCTGTACTAAAAAAAAGAGCACGA
LG 5	151710	160.772	AATTCAGGTTGGGGTGTTTGTTGTTATCTTCCCTTGATTTGTTTGTGCTTTATTGTATGTTTTTCATTGACATCTGAGACTTTGGAATGCAGTCCTGCCAACCCGGCTCTTCAAGGGCTCAATATAGGAGGAGGTGCTGA
LG 5	239178	160.772	AATTCCTACAATTATGGAGAGTGAATCACGCCAACATGTTCTTTTGGATCTCATTTGGTTCGCGGAACTGAAACATCGAGAAATGAAACTTAATCCTAAACTGAAACATAATTTTTTTTCTTCTTTTTTTAGAATAAGGA
LG 5	173227	160.772	AATTCAGTCAGCATGACACCTATATCCAAGACCAGCTCTCCCCTTATAAGTAATCAGTCCAATATGCATACTCAACAACAAAGTCTCCATGTGAAGCCTCAACAATTTGATCAATTGGAAAAGATGAGTTTCCAAAATTC
LG 5	89150	160.772	AATTCATTGTTGACAGTATTGTCTTTGGAGATCTATGTGATGACTTTTGTAAGACAGTTATGTATGGTAGAGTTTCTTCTTGTACTACCATATATTTAAAGCTACATATTTATATATACATATTCTTTTTCAAAGTAATA
LG 5	288787	161.452	AATTCAACTTCTATTTAAAAAAAAAAATTATTCAAGCTAAAACTTTTTTATTGGGCCTTGTGAAAATGTTTTTGAAGATTAGCTTTCCTCTTTGTAAAGTGATTAAATGCTTGACAATGACTTCAAAAATGTGAGTTTCG
LG 5	11192	161.452	AATTCAATATGTTTGTTTGCTTCAATATTATTCATCTCCAAATGGGAGGGTTATAAAGAGATACAAGAGTAATCCTAATAGGAAAAAAATCTCCTACAATTATACAAAATACATAATCTACATGTACAAGAAAAGTAAAT
LG 5	229701	161.452	AATTCTTTTCTTAGTCTAGTTTGTTATTCTTTTCTTTTCCTTGTTAGATTATGAGTTAGTGCGTGGTCTATATAAAAGAGCCGACACCTAGCATTGTATATTTTTCATTCGAAATTTGCAAGAGGACGTGCAAGTCTCCT
LG 5	97190	161.452	AATTCACGTAAGGGGATAGGAAAGGAATTTCCAAGTTTGGCTTTTGAGGTGTGATGAATCATAAGTCATGTTTTGATGAGAAAGGGATATATGAGTCGTTTAGTTTGAATTTTATATTTTTGATACCCAGCAACCCTCCA
LG 5	41868	161.452	AATTCGTTTGCTGTTCAGTTAGTCAATATTAGCTCATTGTTGGGTTTTGCTTAAAGTTCTGGTCTTTCATCTTCAGTGCTTCCAGAGTAATTGGAAAAGTGAAGTTACTGCTCCTAACTCTACACTGTGTTTTGCAGAAG
LG 5	126737	161.452	AATTCATGATGCTCTGTTTATGTTATCGGATACCCAACCCTGCAAGTCCCCTACTCACCTTCCAGGAGCCTTGAAAAATTAACCCACCTCTTTGTGCGTTGGCCTCCATGAAAACTCAACAACAGTAAAACCTCCATCTC
LG 5	11241	162.133	AATTCAAGAAGTGAATGCTTGTTTTTGCATCTAGCTAATTTGAATACTTTGCATTTGTCATTACATGAACAATATTTAGAGAGTAGCTAGCTTTGAACATTAATAGCATGATAGCATACTAGGTGTGTATGTGAGAGAAA
LG 5	163777	162.133	AATTCAACATACTTTATGTTGGATATCGCTGTGAAGTATAAGAAGGCCTTTGCGAGGCTTGAGGATGAAGACCAGCAGTTTGAGAACTATTTCCAAGAGAGAGTGGGTGGAAATAAGAGAGAAGGGCCCCCTAGAGCTGC
LG 5	249103	162.133	AATTCAAGCTGTTGAAAAGAAACCGAAAGGCTGATAATAAGACATGCCATTTAATGAGGCAAATGATTATACCACATCATCCCAGCATGTTTCTGTAGCAGGAGAGCATGTCAACAAATAAAATAAAAAACCAGATGAAT
LG 5	288792	162.133	AATTCAAGAAAGGTTCGATTAGGATTTTATTTGCTCATGATATCTCTAAACCAATCTTGCTTGAACGAAAAGTTTTTCCGGATGTTGGTGTTAAACCTATTCTTCAGTTTCAGTTTGAGCATCTGAAAGGGAGATGATCT
LG 5	288785	162.133	AATTCCATCAAGGATTTAACGCGAAGTGCTTCCGAGTTGTAGGCAAGAACTGACTTGAAATCACAGAAGCGGATGCAATGCCATCTCACTTGTAGGTTAGGAAGCAGGGAGTCACTGATGTTGCCAAATCTTTCTTCGAG
LG 5	26300	162.133	AATTCAATTGTTCGAACAACAATGGTATAAACAATTTCGTGTCCATTAATGTGAGGCAGGGGGTGCTAGGAAGGTGTAAGCCAGAAACTTGGAAATGCTGACAGGAGGCGAGTGCAAAGCTCGAGGATGTCCGAAAGACA
LG 5	66129	162.988	AATTCCACATGACCAGCAACCCACTCAAAACTCTGTCTCCTAGAACTGGACTCACCCATATGAGAAACAGAAGCCTGGTTGGACCTCCTCATTTTCTTATCCCTTGTGGCTGGACTCACCCCACTGTTAATTTTCATTTG
LG 5	33025	164.746	AATTCAGCCACCCTATGATAATGGAGGATATTAACATTTTCCCAGTTGTTTGGCCATCTTCTATAATAGTTAATTAGTATAGTTATACTCTTCGATATGAACAAGTCTTGCAACCATAATAGTTAATTAGTACTCTTAAT
LG 5	88827	164.746	AATTCTTTTCTAAACAAGGAACCTTAGGCCAACAAAACCCTAGGCTTTTCCTCACTGGGCTATGACTCATATAAGCTAGTAAAATGGGCCACAGGCCTTGGCTCGATAATGCCCAATAACACCATTAGTCATAGGCCTGT
LG 5	74685	164.746	AATTCCGTTGCTGTGGTCAGTGCCATGAAATACCGGCAACTTCATGTCATCATCCTTATTTTCAGGTGCTCTGTCACCGCAGATTCATCCGAAGCACTTGAACTATGGCTTGGGCTTGGACTTGGACTAGGTAGCAGGTT
LG 5	216333	165.266	AATTCTGTGGGCAGAAAATTACTGATACAATGTTGATCGAAAGACTCTCTCTACCTTCCCCGTCTCTACAGTGATGGTAGCCAAGAACTATCGGATTGATGTCAAGGCTAGACACATCACAAGATTTCATGAGCTCATTG
LG 5	66603	165.266	AATTCAACCAAGACTTGTGGCTCAATTCTAAGGTAAGAAATGCAACCTGGGCCATTCTGATGGCTATTTTGGAGTGTGTATGGTGTAATGTTGTTACTGAAATGTCTGTGTGTGTGTGTGTTTAATTTGTGGCAGGAGCA
LG 5	264840	165.953	AATTCATGAATAGTGACGAACTCAATTGAAAAAGGTTGGATATAAATTCTTCATTTTGATGGAATCTACTATTCCTATGCACATTTGTTTAAATAAACATAGGATACCCCATTTCTAATGAAACCCTAGGAGAGCTTTTT
LG 5	190265	165.953	AATTCGCTGTTACTCAGCATTCAGCTGTGCCGCAGGGGATTTTGGTGAGCTTGTCTTTTTTTGTTCTTATGGAAATTCAAAGAGTATTTAGGAAAGAATTTGAACTGTTTTCTGTGAATAACAGATTATGTTTAGAAATT
LG 5	70880	165.953	AATTCTTCAAAATCTATACAATTGAGGTTGAAAAACAAACTGGCATGGTCATCAAGTCTATCAGATCAGATAGAGGAGGTGAGTACTATGGCAGGTATTCTGAACGAGGACAACATAAGGGTCATTTTGCTTTGTACTTG
LG 5	241123	165.953	AATTCCTGACTCGTATAATTCTATTAATTTTTTTTTTGAGCAGTGCTATAGACACTAAAAAACAATACCAAATGACATGGCGTTTGAATTTGCGTCTTACTTGTCATGACATTCAATTTAATAATTTACAGCAAATTTAA
LG 5	233428	167.071	AATTCATACCGAATGGAACGCTTTCAGGGTATATCCATGGACAAAATGAGGAATTTCCACTTACATGGAAAATGCGCTTACGAATTGCTACAGAAATTGCAGGAGCTCTTTGTTACTTACATTGTGCAGCTTTATTTCCC
LG 5	294379	167.071	AATTCTCCTTTTGTGTAAAAGATGATTTGAATGCTCCGAAGGAAGATATTCCTATTTGCCACACTATCATAATGGTTTTTTTATACACAACTAGGCATGAGTCACATTACTTTAGCATGGCAATTTTCTTTCCCTAGAAA
LG 5	184702	168.298	AATTCTATAGTAAATTTCAATTGTAAAAAAAAAATGTATCAAAATTTTTGGCCCCGTCAAAGAGAAGTTTCAAGTTCTGCCATTGCTTGCTTATGTACATTGGTGGGGATGGGGTTCTGGTTGACCGAATCTAGCATGGA
LG 5	149394	169.711	AATTCTATAAAACTAGCAAATGCAAACCAACTCAGATTATTATCTTCAGGTGTGTATTATGGCATTGTGTTATTTAAAATGTTAACCATCTTTTAAAAAATGCTCATTGTTTTGTTTTGGTTCCTCAAAAGTGATATCCC
LG 5	110903	169.711	AATTCTCTCCACCTTTAGTCTTCGATGAGTCTTCGATGAAGTAGGAAGTGGTTATCTAAGTGGGTTTTTTTGTTGTAATTTCTCTTTTCTCTATCGAGAAAAAGAAGAAGAAAAGTCCGGTTAAAGAACAGATGATATGC
LG 5	284991	169.711	AATTCTTGTTGGTTCTTGCAATGGCTTGGTATGCGTAGAACTTGACTTGGGGGCCATTATGTTATGGAACCCTAGTACTAGAGACTCCAAGGTTTTACCAAAACCTCCTCGAGTTATAAACTCCAAGTTTAGCTACTGCT
LG 5	247371	169.711	AATTCAGAGTATCTTGACCCTATTGTTCCCATTGAAAATATAGGTGAACTCTCTTTCCAACTTCCAAACAGTTCCTGATCTACCAAAGTCAACCACATGATTCATGTGTAGGTCTTTATCATTGGTCGATTTGGCAAGTG
LG 5	54138	169.711	AATTCTTCACAATGAACACCAGGAGTCCATTGCAAAGCAGGAACATGTAGTTCTTGTCAAAAGTGTAGCTGAACAGTCTCACAGAAGGTGAAGATATGAAGGCATTGGGGAAATGAACAAGAAAAGAAATTAGAGAAGAC
LG 5	88815	169.711	AATTCGTTAAAATTATTTTGTACTGTAAAAACAAGATCATCAAATTAAGCGGCACGTACATTATTGTCTAGTTGCAATGTTTCTATACTTATTCTTCCCTTCAACAATCTCTTTGAATAAATTTGAACTAATATCACCTT
LG 5	228142	170.391	AATTCATGACAAGAAATTACAGAGACCAAAGTTTGGAAAGGGTGGATACCTCTATGAACCAATCATATAGTGAAAAGAAGAGAGGCCGATCAAATAAATCGGTGACTGCACCTTCAGCTATGGGCATAGACCCAAGATTT
LG 5	149497	170.391	AATTCATTCACATGCAAGAGTAATCGTCACCCTGCGCACATATAAAGAACCTTGAGAGAAAAAGTTACTGGAGATTATGGGCATGTGCATACGTGTGAAGCTTGTAATTAAGAGAGGACTGATCTTTTGACCCAAAAAAA
LG 5	216328	170.391	AATTCCTTGTAAACAATTATACTATCTCACTTGTTTGGTCAGAACCATCCCATCCAAAAACATAGAAACAAAAAAAACCTGCAATATTCAACTAAATCTTCTTCAACTTTATTCAATTCTTCTTCTGCAACTTCAAACTA
LG 5	134311	171.071	AATTCTGTTACTTTTCTAAATATTATGTTTTTCCATTGCCTTTTTGCAAAGCAACAACTTTAGAATAGTATATACTTAGGTTCAAAATATTTTTATTTTATAATTTTAATAACCACCACACAACATATACAACAATAAGA
LG 5	175420	171.071	AATTCAAAATAGAGAATGGATATAAATCTTTTCATTATCCTACAGTACGGATCTCCAAATAAACATCCTAAATAGAATACGTGCAGTTAATTACAAGTATGGAGCTACTAGTAACGGTTTCTTCCATTATATGAAAGATA
LG 5	262394	171.071	AATTCTAGAAATACTTGGCTAGTTTAGTTACTATTTGGATACTTTTACTGTGATACTTTTCTCACAGAGGTTTGCCTATTTGTAGGATGCAAGCCGTTCCACCGCAGCCATGGCTCTAGGCGGCTCTGTTGAAGGTTTGT
LG 5	148741	171.751	AATTCTGGTCAGTTTTCACGTGTCTGGCTCATCCATACCCTGCAAGCTTTAATGGTCAGTCAAACCCATCCCTCTTCACCATAAGTTTATTCGGTTTTGGATTTTTATAATCATGGAATCCTGTGTGCAATCGTGGTTTG
LG 5	20672	171.751	AATTCCAGCTACTAATGCTTGCACAACACCGATCTGTGATGCCGTTTCATCCTTGTGGACTTGAAGGTCAAATTCCACATTAGTGAGTTCCCTGGAGGTGTGAGACTGCCCGCCTGGGCCTCCACCACCCTTGAGTTTCA
LG 5	160378	171.751	AATTCCTTGAGTATTCTTCTTTTATTGTCTAGAGATGAGACTTGAATTGCTTCTTGATGGTTAAGTTAGCAAATAGAACATTATCACAGCAGTGATTTATGTTGTCCTTTCAGTGGGAAGGTTATGGAATGTTAGAAGGA
LG 5	114912	171.751	AATTCTTGCCACTTATGGGGATTCATAGAACATCGATGGTGTTCCAAAGCCAGTATTAATCAATCTACAAAAGATCCAAGAAAGCAGCGTGGTCTAAGTCGACCTCTTCATAAGAAGGTGTTAAATTGCACGATCCAAAA
LG 5	209054	171.751	AATTCAAATTAAAGCTTGATGGAAATGGAAATGTAGTTGAATAATGAACAAGCTAGTTTTAGTATTTCATGGACATTTTGAATGTTAGGCGCCCCTTCTCTTTTGAATATTGACAGGCTTTTGTGGGTTGTGTACGTAGT
LG 5	114918	173.136	AATTCTAAATGGTCATTTGAAATGTTATATGATGTTTCAATTAAAATTCTCTTAAACAAGAGGCCATGGTCAAAGGACTCAAAACACAGAAGCATTCATGCTATAATTAAGGTTATGGTTCTCCTTAGGCTACATTATTA
LG 5	108456	173.82	AATTCATTGCAAGCACTTCCAGTCCAGTTGCAAGGACTATTTCCAACCCATGAAGACATAAGAGCTTGATTTTGGTTGTCAAGGCTATGCCTCCATTTAAGGAGACCCTCTGCTTCCGGTCCCTCTGTTGATACTGATGA
LG 5	108933	173.82	AATTCTTGGGTCAAGATGAGCTCAAGTTCAGTAGTCTCTGTAAGTAAAGGGGAAAAATTACCTACATCAATAAGAGAAAGTTAAAGTTCCCAATGAACATAATACAAAGGTCACTACGTCCTGCGATGGTGTTGGCTTTT
LG 5	128736	173.82	AATTCACCTTGATACTGTTCCAATATATAGTCATAATGTTGATCTTACAGGTGATTCATCATCTTCTTTCTATAGCATCTGTAGCATATGCAATGTTGACTGGGGAAGGACAACTGTATACCTACATGGTTCTTATCTCT
LG 5	243292	174.5	AATTCTCGTGGCATGTCCCTACTATGTCTCATCTCGATCCCTGTTAACGTGACGAGATCACACATCTGCTGCAAATATGCCTGCAAGGAAGGACGTCCATACGAGAGGACGTAGCGCCACCCTACACAGAGGTAGGCATG
LG 5	193285	174.5	AATTCTTGAATTTCGGTTTGACTGAGAGAGTGAGAGTGAATTTGGGTTGAAATGACCCAATTACCCTTCAGGTATTGCCGCGTGGCTGGGATCTTAACACTGTCATGGACGGCGTGTACCATTGTTGAGTCGGGCTTCAA
LG 5	149404	175.148	AATTCACACTCCGTACATGAACAAAAAATAACCGTTCATTTTTTATTCATAGTCCGTACATGAACAAGATCTGCTTGTGAAAATTCGCAACTTCAGGAATTATTGTCCAACAAGACAGTATGAGTTGAAAAATATAAGTT
LG 5	124162	176.571	AATTCCTGGGTTGATAACAGCTCAGCTAGATTGGATTTAGTTGCTCCTACCAACTCTCTGTTCCCTCATGAAAATTCTAAATCCTTGCATTCATTGTTTTTGTTCTCATCCAGTCAATCCTGATTTTTAACTATTTGCTT
LG 5	290915	176.571	AATTCATATGTTGTATATGTAACTATAAAATCAGGCTACATGCTAAAAATATAAACATCCTAAAATTTCAAGTTTAAGGTGGTCCTCTCTAAAACCTCCTTCTTTGTGTGTGTGTCTGTGTGTGAGAGTCCTCTACAATA
LG 5	290937	177.252	AATTCCTTCCTTTTGCTTGTTGGACTGAATCGAAGTAGAAAATACTAATATTCTTTTTGGTGTCTAATGTTAACATAGCATCTATGGAAGCAAAAGATTAAGAGTCAAGAAGAAGAAGACGAAGCTTACCAAAAGCCAGA
LG 5	212272	177.252	AATTCCCTTGGATTCTATGTAAGAATGAAATTATTTCTTTAGTGTCTTTTTCATAGGATGGTCTCAATCCTAAAAACAGGTTTTACAGAACGAAAAATTGGCCTTATAATCAACCAATGAAGGTTTTGGTTGAGGCATAA
LG 5	201530	177.252	AATTCTTGATCAATTAGTAGTTGGTGAATCAATTCATTTGAAGGGTCCTTGTCCCTTCCATGGTTTGCTTAAGTTCTGTATTAAAGGAATGTTCTTGATGTAGTTAGTTGGTGCATGTTGAAATTGAATGACGTGTTCTA
LG 5	109395	177.252	AATTCATAGTGTGATTTAAGATCTTAGTTTGGCAATTTTTGGCAGATTGGTATCTACATACAATTTCTCAACTTTGCCTATGCCAAAAATTGACAAACGGGTCAAGATGTTCACACCAAGCCTATTGAGAAAAAGAAATT
LG 5	261074	177.935	AATTCTCTATTGAGAATTTGGGTTGTGAGGAGAGAGGTTATTTGAGTGGAAAAATCAAAACGTTCTTCAAAAGTTTGTAATCTTCTTCTCGTTTAGTAGATCCACCATCATCATCATTTGGGCACGTAGGTCAACTGTTT
LG 5	107193	177.935	AATTCCAAACCTGAATCCCAGGTTTATTTTGAAGTGGGGTGGAATGTTGGGACACCGAGTTGTTATACTGGCTATTGGGCTTGACCTAAGCCCATTACTAATGTTAGATATTTCTCTTTTCCTATCTGATAAGGTTGTAG
LG 5	21705	177.935	AATTCAATTCAAGCTTCAAGAAGAAGTATTGCATATTCGATTATTACCTCAGGCCAGCGCAAGCAATGATGCAATAGTAAAGGAAAGTAAAACACTCTGAATGAACAACAGTTTATTATTTAACAATAATCCAAGCAGTT
LG 5	278204	178.607	AATTCAACCAATGGTTAAGGAATAAGATAAAAAGAGAAATCGTAAATGCAAGCACAAGTATATTTCAAAATTATGCGAAGATGTTATTATGAGCTACAAGAACCTTACTGGATCAAGGGAGATGTTCGGATCAAAGGTCA
LG 5	35525	180.008	AATTCAGAAACAACTGAAACAGATTAAGGAAAACTATTGAAAGTATATACCTCAGTCAATTTGTTTCGATACTGCGCTCATCCTTCTTGAAAATTATAAGCTTCAAAATGAATAACAATCTCAACAACACCTGCATGACC
LG 5	13806	180.008	AATTCGTGCACTCTCCACATAAGCAAGCGCCATCAGACCTCTCTACAATGAACTACTACTGCAAGTATGAAATATGAATTACAATTCACATGTGACATCTTAATCTTCAATTCACATGTACCGGTACCTGGGTTTGCAGC
LG 5	287969	180.008	AATTCTGAAAATTTGATAAAGTCGTGCAAGTTTTGGCACCATTACCAATTTTGCCACAAAGTTGACAAGTCAGACTAGTTCCCCATCCATTTGGCCTGAAAAAGTTGTTGTTAAATCCTGCATTACCACCATTGAATTGA
LG 5	48144	180.008	AATTCTCGAAGAGACGAAAAAAGTGAACGTCTAAAGAGGCAAGCTCCCGAGGGAGAAATCGAGCAAGGCCCCCAAAGTTAGTATATACAATGATTAAGTCGTGAATGTTTGATAATTTAATGCATGTTAGTAAATGCTCG
LG 5	17500	180.688	AATTCACAATATCAATTATCAAGCAGCTACACATCCCAATGTAGTGCCAAAATCAGGAATCAAATGCATCAGTCGTAAAACTGTAAGTTAAACTCTGTTCATACTTAATAGTCTCAGGTGTCTAATAAATTTTCCTCACA
LG 5	200228	180.688	AATTCGAGTTTCTGGGATTTTAGTTTTGTGTCTTTTGGTTGTTATAGGATCTACTGATGCTCAGTTGCAGTTGGGTTTCTACACCAAGAAGTGCCCAAAAGCAGAGAAGATAGTGAAGAACTTTGTTGAAGAGCACATTC
LG 5	290923	180.688	AATTCACAGTTGTGCAACACAAGCTTATATATATTAATGAAAAGTTCTCTAACAAGAAACCTAATAATAATGCTAGAGTACTCGTCTCATGTACAAGAAATTAAACATTACTTGATAAATCTAGGAGAGTCCTACTCAGT
LG 5	114567	180.688	AATTCAGGATCATCTAACATTTCCTTCTTGATACAGGTTCTCTTAAAATGGGAACATCAATATGTCTGAAGTGGACCAAACATGTAAGCCCCCGTTTGGAATTGTTTCGCTTTTAAAAAAATCAGTTTTTGTTCAAAATT
LG 5	22011	180.688	AATTCAACTAAATGAATTAAAGTAAATCTTAATGGAAACCATAATCCTAATTAATTAAACTGGCTCCGTTGGCATGTGACAGTAGAACTAGCATCAGATATGGTGGGCAAGTGCCATTTCATTGAACTTGAATGTGATGA
LG 5	232067	180.688	AATTCCACAAAAATCTAGGGGTATTCAATTAAGACTTTTTAAAATGAATAAAAGTTCAGAGGTATTTAAAATTTCATTCATACTTATGGAATTAGAAAATCAAGGATAATCATGGACTTTGTAGTATTAACTATACATAT
LG 5	290929	180.688	AATTCTTCCCAACACCTTGTCCTGTATAACACACATAAATTCATCAAACCAAACTGAGCAATTATTCTGTTTACACAATTGATAAATGGATAAAAGATCAACAGCAAGCTCAGGAATCAATAAAACATTGTCAAGTTGAA
LG 5	186848	180.688	AATTCCATTTGGAGGGGGTTTGTAAATGCAACTCCCGGAGGGTACGAGTTCTCATCAAATTTGACACACAAGTTCAATCTTTACTCCTTGCTTTTTCAAGATGGTCACAAAATTAAGTTGCACTTCTGTTCCAGTATACG
LG 5	216647	180.688	AATTCGGCATCAAAGAGTCAAAACCCAGAAACCAAAAACGCACAGAAAGCGAAAAGATCTGACCTTTTCTTAGCCAGATTGTTATAGAGGACTTGCTCTATAAACCTTGAAAAGAAACACCCCGTTTTTCTTGTTCTTCT
LG 5	54236	180.688	AATTCATGGACTATTTATGAGGAGGCATATTATGCATGGATTGGTGGCACATGGCTCTAATTCTAACTGCCTTCTAATTCAATCCATTATAATTTACATTTTACAGCCTATTGTATTTCCCCTTGTATTCGACAGTTTAA
LG 5	36267	180.688	AATTCAAGCTTATGTACCTTTTCCTTTCGACTGCTTTACACCTACATCAATCTATTGCATACACTGACTGATCTTCAAGTTATCTCACATGAGTTCCAGTTGGTGGATGTGGTGGCCTTGTTCCTCTCAGCAGAAGCTTC
LG 5	114899	180.688	AATTCTTGTAGATGAAGCAGCTTCCTTCATCTTTGGGTCTTCAGGCTTGGTTGGGTGTTTCCATCCAGTCTCAACTATGTTCCACATATTCTAATCTTGAGAATAGAGAAATACACTTATCATGATCTTCCATTGCGAGT
LG 5	212252	180.688	AATTCATACTCTAAATGAAAACAAAAATCTCAATCAAATTAATTATAGCAAAGATAAGACATCCGAGAAACAAAGTACTTGATCGATTCCAGGCCACTTTCACATTTAACAATCACACTAGAAAAGCATATCGCACATAT
LG 5	38877	180.688	AATTCACCATTGAGGTGGGTCTGAAAGAACCTGTTCTTGAAATCAAAAGGAAGGTGGAACAACTCTTGGGCATCCCAGCAGCTTCACAAACCCTTGCAGTATCTGAATGGGAGTTAGAAGATGGACTAGACATGGAAGAC
LG 5	232062	180.688	AATTCAAATATGTAAAATACAAATACGGGTAAATTAGGAAATTTGATGGACAAAAATAAAGAATGAGGTATAAAAAGCAAATTGGGAGGTCTGAATAGAACCACCCATAGAGGTATCATTCATCCCAAGGCCAGAACGGC
LG 5	124163	181.398	AATTCAATCTAATAAAGCAAGCACAGACTTAAAATAATAAATGATAGGGTAAATTTTGCTCACATAGAAAGCAGTGACAGTTCCAGCAGAGTCACCCTCTATGAGCTTAATCTGTACGGTCACTTTGCCAAACATGTACT
LG 5	110635	181.398	AATTCTTGTGTGTTGAAAATGCAGGTTCTTTGGAGGGTGGAAGTGTTGTACTTTCGTCGGCTTGCAACATATGAACTACAGAAAACATTGTTGGTGGATCAGCTGGGGCTTCTTGAACACACAGAAACCCATGGATACTC
LG 5	171139	182.108	AATTCTATCAGAATTAATTAGAAAAGGTCAAACGTACTTCAGCGTAAAGACAAAAACACATTGATTCAAACATAAGTCAAATCCAATCCCGAAGGATTTAAGAACACTTAGAAACCCAAGTATAAACCAACCAATTTCAA
LG 5	222871	182.108	AATTCGTGAACTGAGAGAGGTAGAGAGAAAAAGTTCTCGACTTTCGAACTAACCGCCTTAAAGTTTTCAGATCTGACAAAGACTCCAAGAGGCTCTCAAGTACACAAAAAATGTAACAGAATCCTGCTGTAAAGAGATAA
LG 5	174967	182.108	AATTCTGGGGGGTCCCAATTCAGGTGAAACCAGTACAGTGCTTGCTTTGACTGGCCACTCCAATCTCCTTTTATAAGCAACAGTTGAGTCCCATTCCCAAACCATGGTTAAACAAATCCAAGTTGCTTGGGTGAGAAAGG
LG 5	164313	182.789	AATTCATATATAAATCAAGAAATGTATTCAAATAAGAAGAGTTTTATTTTCTCCTCCACTTGTTAATTGCGAGGTCTTTCAAATAAGGAGTGTCGCCGGATATATTTCTGTGCGGCAACATAGTGGGAAAACTATACTAT
LG 5	251165	182.789	AATTCGTAAAACTTGAATACTTGCCGATGAACAACTACTGTAATGATCAAAATTGAAAAGCTCTTGACCCTCAATATATGTAGAGAGGACGGGGATATCATCAAGATCGTTTGAGATGGAAATTTGAAGTACCATCACAT
LG 5	251146	182.789	AATTCTTTGCTTTCTAAAAAGAAATGTTGTGATTAACATTTTACAGAGTATTATTGAGTGCATGTGTTTTTTACTTAAACAAGAGCCTTGAATCAAGATAATCACCACTTTCATGAGAATTGTACAAATGGTATTTAGGG
LG 5	164327	182.789	AATTCAGAAAAATAAGAAAGTCTCCAACAAACTAAATATTGTTTAAGGAAAACTGAATTGGGAGAGAGTTGAGTCGTACTTTCATTGATAATAGGGCCTCTTTATATAGAGGATTACAAGCATAGAGATAGAGTTGTACA
LG 5	174963	182.789	AATTCCTAGAGTAACAACCAATGATAAAGAAAGTAATCAATAAACAAACCACAAATAACACCAAGATTATAGTGGTTCACTCAGTCAGTGTGATTGAGATAAATCAACTTTCAGAGCCAGCAATCTATTCCATTATAATC
LG 5	185691	182.789	AATTCTGCATTCAATTAGACATCAGATATATCTTACAGGCGCCATTGTAGGTAAAACAATAGTTCAAGCAACTTAAAGAAGTGGAGAACATTTAGAAGTGCAAAATATGAAACTAAATCAGGACACAAAGCCAAGTTAAA
LG 5	174962	182.789	AATTCATATCAATACCTTGTTTGTTACGCTTCCTCACAACAAGATGCGTGAGTCTATGAGCGACACCATTTACTTCCCTATAAACATGTCTAAGCAAAATAAAATTAAACGATTCTTTTATATGAGAATTTTTCACGTGG
LG 5	164312	182.789	AATTCCTACATTTCGACGATTAAACAAAAGTTACATTGGAGCACTAGCTAATTAATGTTTCATTTTTTTCACTTCTTCTTGTCTTTCTTTCTAGCTTTTGGCGTAAGGTTTACGTCCCTCCCTTCTTGAGGTTGTATTTT
LG 5	226742	182.789	AATTCTAGGTCTAAATGCTTGTAAATTCTGGAAATTCTAGGGTTTATGAGTTTAGATGTGAATCGGATGTTACCGTTTTTAGGTTAAGATCTATGAGGATAACGATAATGCAAGAAAGGACAAGGGCAGTTAGGAAAAGA
LG 5	89889	183.474	AATTCAGAAACTCAGATGGTCTTCATGCTCAAGCTTTTCGTTTTTGTATTGAACTTCAGGATCTCCTGTTGGTAGGTCACATGCATCCCTCTGGGACCATATCTTGATGGTGGCGTATGCATATATATCAATTTTGTCCG
LG 5	104241	184.159	AATTCAAATAAACCAACAAGGAGGATGATAAACCAGCGTCTGCCCCGGCCCGCCGCAAACCAAACCTTCCTTATATATGTTCTACTAACTTTATTATTATCTGATCGAAATTCAAGCAGTTTGACAAATAACCAATCTAA
LG 5	244202	184.159	AATTCTGCTAGTTTTTACACAGTTATTTCAGAGCTACATGCATTCTATTGTATTAGATCAAATTAATGGTCCAGTACACCTCTTAGTGTGTTCTATCTTAATTACCTCATTGTTGGTGATTATCTTTGGCATGTTAAGGC
LG 5	29903	184.159	AATTCAACGATATGAAGCCATCAATGATCATAAAAATCTACTAGCAAAATTAATAACCTCATTCACAGATCACACGACTGTTACAATAATATTAACATAGCAAAATTACCGATTACCTAGGTCCATTTTAAAAAAAAAAA
LG 5	286275	184.159	AATTCCAAAGCCAGGAAGTAAACCACAGGTTCCGTTCGGAGGAGCAGATGAAGCAACTCACGATGATGGACCTGCATCCGGCAAGAAGTGGTGCATAGCCAAAACTACTATTCAGAAAAGCCTTTTGAAGAAGGACTATG
LG 5	28534	184.159	AATTCTCCCCTATTATAACTATAGAACTAATCCTAGTTTGACAAGGCACACTAAAGTCAACATTCTTCAACACTCCCCCTTGTGCCGCTCAAACTTGGTGATCACGCCTTGATCGTTGCCTCGTTAAAAACCTTGCTCGA
LG 5	104244	184.159	AATTCAGACGTACGTTAAAGCAATGGTATAATCTGCTAATCATTACTCTCACTAGCAGATTAGGATTCTCTCCAAGCCCTTTCCGCAAACTAGGACATTTTTAATCTTTGTTTTTAACTGTAAACATGCATATCTTCTGA
LG 5	104238	184.159	AATTCTATTCCGTTGTCACTACGTGTTTCCGCATGGAATCCGTTGGCTCTTATATCTTTAAAGCTTAATAAGGTTCGATTTGCCTTAGGAGCGTAGAAATCTTCAGTGACTTTAATCAAGGTGCCATTGGGCAAAAGGAA
LG 5	68146	184.159	AATTCATCGGGACGCTGCCCGGCATGGTCATCGGGTCGCTGCCCGGCATGGGTCATTGGAGGCGCTGCTCCGGCATGTTGTTTTTTTATTTTTACTTTGGTATGGCATCGTTGAGAAGCCTGTGAACATCCAAAGAGGAG
LG 5	112837	185.528	AATTCATTATGTTTTCTCATAAATTTCTCATAAGGATATCACAGTACTGTGAACTTCAGATTAGCAAGAAATATAAAACCATATTGAAATCTAAATATCACACCAAACAGAAAAAATGGAATCCCCTACGCACCTCAACT
LG 5	25005	185.528	AATTCATTTGAATATCGTCCTGCAATATGCAATCTGCAATACTACAGTACTACTTGTGTTTCTTTTCCTCTCTTTTTTAAGCAAGGAAGGCATGAGGTGGTCGAAAGTATTGATTGCAGATCGATTTCATATATAAATGT
LG 5	60794	185.528	AATTCTGATATTAAAGAAACTTCGGAAGTAACAGAGGCATCATAAGCCAAAAGAACCATAGTTATACACGTAATTTGGCTTCAAATTCTTGAATGGTTTTTGAGACCTTTGGCGAATAGAGAAGCGAAAGCATCCATGTG
LG 5	171014	185.528	AATTCATGGAAATCTACCGTGCAAAATACAATGGCAGCGCAAGAATCAACAATCTTGGGCTTGAAATGCCATTTCCAAAGACTGGTAAGCAAGCAGTAACCATCTCTGTTTATGGTCATCTAAGCTAATATTAATTGTGT
LG 5	230370	185.528	AATTCATTGGTGGAATTTATGGTTCAGTTTAAGAGGGAACTTCTTCACTAACGCCATTATGAGTTAGAGGAGGATCATATTAATTAATATTGATGAGAAGGTAAAAACGGTCATGTCCCTTGACATAGAAGATCATATGG
LG 5	161280	185.528	AATTCTTCTACCATTTGTCATTTTCCCCAATACGAGCGAAAACCAAACAAACACAAGCATTTGCGTATTCATCGTTCACGAAATTACAAACGCTTGCCTTCATGGCACTCATGCAACTTACATCTCATTAGCGTAACCTC
LG 5	217743	185.528	AATTCTCACATGATCATTTGAGAATATTTAAGATGCAAGGGTTCCAGGGTAAGTGGATCGAGATAGAGTTTGCGATTTGCATTCTAAGAATTGCGACAAAGCTTGAGCTATTGGTGATCGATCCACTAGGAAAATATTAT
LG 5	217461	186.209	AATTCAAGTATCATAAATTAAAGAGAAACAAGACACTTATTGATCAGGAGCACCATGTGAAGTGAAAATCCTTTGGGAAGTTCTTTCTGTTACTCTTCCTTTGGTGTATGGTGCTTATACAGTGTGTGTAACTAATGATG
LG 5	25778	186.209	AATTCAATCTTGCTTTTGGTGAATACCTATCTACTGGGTTAGGGTTTATATAGAGCTCGGAAACAGCTGAATGCTTGACACGTGTTGTGCTACGTGGAGGCAAACTACAGGTGTTGCATCCTGCTCTTAAAAGATATTAT
LG 5	171008	186.209	AATTCTGTGGTAAAGATATCACAGATGTGATGTTGATTAAGAAGACTCTCTCTACCTTCCCCGTCTCTGTATTAATGGTTGCTAAGAACTATCGAATTTATGTTACTACAGGACGGATCACAAGGTTTCATGAGCTTATT
LG 5	29902	186.209	AATTCCGAGTTGCAGCAGTAGCTGAAGTGCATGTAGGCTTGATGACAGTCTCAACACTTGGTTTTGACAAACTTTAATCATTGGAAACCACCATTGTTAAATCGTACAACGTAGTTGTTGTGCACACTTTGCAAGGTAAA
LG 5	244235	186.209	AATTCATGAACATTTTTATTGTTGGGATTATATAAATAAAATACTTGAAGAAATAGCTGACTGCCGATATCATTTTCCTGTTAGGCCTTCATCTATAGATGAAATGAGCCACAAAAATTCATGGTTCCAAGATCTGGGTA
LG 5	244216	186.209	AATTCAGTTACCCAAATCAAATGGCTCTAAACCACAAAGCGCGTTTGCTATAAGATTAAAACGCTCACTATATGGATTGAAACAATCCAGACGGATGTGGTATAACCATCTAATTGACTACTTGATTGGAAAAAGATATG
LG 5	271420	186.209	AATTCTCTGTATAACCTACTCTCCCCAGAAGCATCAGCAGTGGCAGAAGCATTGAAATTGTCAAGAAGGGTAAAGTCACCGGCTTTGACGGAGAAGAGAGCTTTGGAGCGGCTGAAGTTGGTGTAGGATGCTGGGTAGAA
LG 5	217143	186.209	AATTCGCGGCGGCGAGCTTGTGGGACTGAGGTTGTGGAGGCAGTGGCGGTGGCGATGGAGGTGGTGGTTTTGGTGGCCTTGATGGGAACGAGTGATTTGAGTTTAGAGGTGGGAGTTAGGAGTGTTGGTGAGGCCATGGC
LG 5	285574	186.891	AATTCTTGACAGGCGATCTCTTTACCGCTAGATCTGCGGATTGTCACTTTGATGAGACAGTCTTCCCGTCGTTAGAGGGAGATTAGAACGTCAATGTTCACCAGGAACGACATGAATTGTCGTGGTCTGTCCCCACTATG
LG 5	270601	186.891	AATTCTTTGATGCTTTAGATGACTTAGATGTGAAATGGCTTTTCACGTTGATCCACTGTACTAGTGCCCTCTTCCCGTGCATGTTCTGCAAAGCAACAAAAGTGCAAAGTTGAAACAGTCAATGTCCAGATTTTCAAACA
LG 5	210785	187.578	AATTCAGGGCCTTGCTTTCACCAACATATGATTTAACTGTCCGTACTTGTGCAATGGCCTAGTCAAACATATTAACAAACATATAAGCTACACACACTTCAATTCCCTATCCACACATATTTTCATAACAAGTCACATTA
LG 5	182541	188.263	AATTCAAAGCCGAGAAACCGATACTGATCCGGTCCGATCCGAGCTGAAACCAATCGGCTCGGTATGAAAAGATAATTCTCCAGCATCCTGATCCGAACCGTACCGAAAACTATGTAAACGGGTCGGCACCAGTATGGGTC
LG 5	31565	188.263	AATTCTTAGGCTGATATTCGAGTTTTTGACACCCTTGGTCACTTTTGAACTCTTGGTGAGCGATTCACCTCTCCTAGGTGATTCTATCATCTGTTACGGTTACGGCTACTGTTACTACTACCTTTACACTGCTCTCGTGA
LG 5	31579	188.263	AATTCCATCCGGATTTCTAGAGACCAAAGACATGCCACTGGACCTAAGATTAGGCCATGAGGACTACTCAGGTCCTGAGATTAAGCCATGAAGCCTAGGAATTAGAGGCTAAGGGTGAGATCGTGGGGAGAAGATTTTAG
LG 5	68431	188.263	AATTCATTTTGTTTTCAATTCATTCTCAACAATTAAATCTGAGATTGTATTAGTTTTATTTTCTTTATTTTGTACTATAAAAGGGGTCGTAGACATCTTTGTTAAAGGTCCACGACCAAAAACACAACAGCTCCATACAA
LG 5	127109	188.409	AATTCTTTTTTCTCATCGTCCCATACATAGGACTAGCCACGTGGTTGACATGCAGATAATTAACAAGAAGATCAGCGATGCCCTCCTCCCGAGTCCAAAATAGAACCCTGGACTACGTATTCATGCATTTTGGATTTTTC
LG 5	13620	188.944	AATTCACCAATCACCATTGTGGTTAATCCTATACCTAAAAATTAAAAAGCGGGAAACAAAAGAGCGATCCTAACTAAATATACGCTAACTGGATACATTTTCTAAGGGATACTATGTACATATAACTGTATAAAAGAAGT
LG 5	43732	188.944	AATTCCGTGCTACATAGCCTACCAGTTTAAAGATATCAAAGTCAAGATGAAAACGTCCGATTAAATATGAAATTAATTTGTTCTAATGACAGCTTTGAAGTGATGGATGTCGTGTGAAGTGAAACTAGAGCTATGAAGCT
LG 5	200183	189.587	AATTCATATCAAACAATTCAAACTCATTACACTGATGATTGACCTCAAAGGTTTGATAAAAAGTATCTGACTGTTGTGTGAGTGGATTTCATTTACGTTGCCTAGTGGTTTTCATTTTTTTAATGGTCATGACTCATGAT
LG 5	142640	190.639	AATTCCCAAGCCTACTCACCATACAACGGAGTATTCCGTATTTCCGTCTTGATCCAACATAATTATGTTAGATAAGAACAATTTATTAAATACAATGTACTCTATTTTGTTTTTTATTTGGTAGAACTTTTTTTTTTTTA
LG 5	179389	191.709	AATTCAGAAGAAAATTTCAAATCCAGTGCCCAAAGCGTAGGAAATCGTTGCAAAATCATTGACATGACTCTTCAAAAGATAACAAGAGCATATAATAGGTAACATTGGTTCCTTAAATCGGTTTCTCTAATAATGCCCGA
LG 5	51105	192.447	AATTCACTGAGATGATTTGTTTGCGATTAAGATTTGCTGTACTGATTTGTTCACATTTGTGTTTTCACTTTCACTGCGGTGATTTGTTCATGACGTACTATGATTTAGGAGTTCTAACAATTTCCACCTTTATTTTTCTC
LG 5	9519	193.107	AATTCAATTAGATGTCAATTAGGTTCATTTACCTTAACTGCACACAGCTTGTAGGAAACAAAATCCCATCAACTTCTTTTGCCAAAACCAAAAGGACAAAATATATGGGTCACAAGTTATAACAGAACTCAAACGTGGAA
LG 5	62339	195.29	AATTCCGATTTTCTGTGAGGTTTTATGTTTGTGTGTTAATTGCATTTGTGTGTGTGATTTGTGGTGTATAGGTCAATTCGTACAACATGTTGATTTCGGTGTGTGGGAAGTGCAAGAACTCGGAGCAGGCGATTCAGGTA
LG 5	121273	196.665	AATTCTAGAAACCTAAAATGTTTTCATGCTTCATGATTATTGGAAACTAAACATCAATACATAAACTTTATTCTCACAAATATTCGAAACATCCATTTAAAATAAAAACATAGAAAACAAAGAAACCAAAAACAAAAGAT
LG 5	140791	196.665	AATTCGATTAATCATAAGAATCAGAAGCAAAATTTACCTTCAAATTGCCGTTAAAAGTTGCAGCTGCTTGGGTTGCCATTTCTCTCTGTGCTTTTCAGTGACTTTCAACTATCTCACACGGCGGAGCATCCACCTGCGAA
LG 5	112609	197.349	AATTCTGCGGATTTGCAACAGTAGCCATTGGATCTGCTTAAATGATCATCTACGGCTATGATTAAAATCAGCAAAAAAAAAGGATCTGTTTAAGGTCATACGGGTGGGTTTAAAATGGATACGACCCGGATAAAAAAAAA
LG 5	168034	198.05	AATTCCCTCAGGAGCCTAAAGCAGATTAAAATAGTGGTAAATCAGCATAGTTCATAATGTAAATTCTAATATGTAATCAGCAAGCATCAAGAAGTACTCACAGATATAAGGTTTAAGAATATTATATGTGATTCAGGAAC
LG 5	288066	198.747	AATTCAGGTATGCTGTAATTCTGATTCGATCATCTACTCTCGCGTCTGTGTATTGATCGATCCATCCATCCATCCCCTAAACATAAACATAGATTGATAATCTTTAAAGTTCCGACTGCCAGGACTGTTTCAATAGGCCT
LG 5	228926	198.747	AATTCAATGTTGAGATCTCGGAAAGAAACTGAATTGAATATGCGTGGACGAGAGAGCGGTCTCCAAGGAGGAAACTGCTCATTTCTGAGATTATCTTTTTGAAACTGTTTTTGTGCAGTTAAATTTGAACAGAGCTATTG
LG 5	236052	198.747	AATTCGGGATATTGATTTAGAGAACCGCAGTGACGATGAAGCGCAAGATCATAGCGTTGGAGTGGGAGCATAGCAATGAACATGAACATTCCAATGACAGCCAGCATTGCAATTAAGATGAGCATGTAGGAGCCGAATCA
LG 5	53002	198.747	AATTCTACTTTGTAAAAAAATGAAGATTTCTGTTATGTGCTAATCTATCTGCATATGTAGTTGTGAACAGTTTTATTATGGCTAGCAACTGGAATTGCATATAGGCAAAAGGGTATCTAAAAAACAAGTATTTAGTTTGG
LG 5	110100	198.747	AATTCTGAAAGTCAGATCAAGTCAAATGTGTGTAACTGTAGTGGCTCAAAAATTATACATGCCATTAAATTCATCGTCTAATAAGAAATTGAAATTCTGACAAATTCACAGGATTTGCAACCAAGATTTCAGTCATTTCA
LG 5	150262	198.747	AATTCATGAGGAATTTCGATTGAACTCGGATGCGTTCTCATCTCTGTTCTAGGAAAGTTCGCATCTTGGTCAGTTCTCAATCTCTTTTGGCTTGGTTTCTGTTTTGGGCTTCTTGTTATTACTGGTGTTCAATTTTATGT
LG 5	53003	198.747	AATTCCAACCACAGGACCCCGACTTTTTGGGAAGTTTTGTACACAAGAAACAAGAGCAGCTGTATTGAAGTAGGTTTCACCATTTGTTCCCACAAATATGAGAATGCACATCTGCAAGTTGTAATCGAAAAAAATTAAAC
LG 5	98393	198.747	AATTCTCCTAGATGTTGTCCAAGTGCTTGCAGATGTGAACCTTGTCATAACAAAAGCTTATATCTCATCTGATGGAGTATGGTTCATGGATGGTAAGCTTTCCCATGTCAGTTCACCTTTCACTATATGTATTTTCCATT
LG 5	228927	199.428	AATTCCTCAATGGATCATGTTCGACGATCACAGTTGAGATAAGGTTGATTGGCCACAGAAGCTTCTTCCATGTTCTTGATACTTTGGTAGGCAAAATGGGATCGCCCACCGCGCTTCCTTACTCGATATTCTGTTCCTTT
LG 5	165685	199.428	AATTCAGACGACGATCTTGTTGTATTAAGGGTCCTGTCGGACATGGATTAACTTGATCAACAAAATAGTAATGGGAGATTGGGGACCAATCCAAAACAGAAAACCGTGAAAGAGAAAGGACCAAAACTGAAGGAGGCAAA
LG 5	228925	199.428	AATTCCCATTGATGTTCCCATTGAAGGCGTTGAATCATTTTCAACTGCCCATATCCAAGGGTTGAGGGCACTGAGGCAGGCCTCTATAAATATCAATACTTTGGAAAGATGAATACTTATGCAAACACGGCTTACCCAAA
LG 5	131949	200.116	AATTCAGTAAATTGATATCAAATAGGTAGTATTTCCCAAATATTTATACACAAATTTAAGAGGGTCATTCGTACATTTGTCTTCTTTCTCTGTTTCTGTCAACTTTTTCTATTTTCTACATCATACAGTGGCCGGGTACC
LG 5	150245	201.019	AATTCTAATGTACTTTTCCTTATCTTAAATTGTCACTTTACCTCATGTTTCAGAGTTGCAAACGTCAGCTGGGCTGTTCTCGGGAGAAAGTTGAGCTCAGCCACATTTATCACATCTGCACAACATGGTTGCTGGTGCCT
LG 5	150915	202.973	AATTCATTGGTTTAACTTATAACGTGCAGAAATGCACAAACGAGGCAACTTTCACATCCTTTGCCAGTACTACGAGCTCGTGAAATTGATACATGGTCAAGAAGTCAAGAGTACAGAACTCTTCTAAAACGAGCAACACA
LG 5	1912	208.63	AATTCTATCCTACAGTTTGGACAAGGGAACATTCCAACTTTTTTGTGCCGCAGCATCGCGCGGCTGGGTTTTCTAGTTATAACTATACTAAAACTGAAACAGGAAAATGACAAGCAAAATGAATAGTGACTTGATGGTTT
LG 6	111715	0	AATTCCACTTCCAATTCGCTAAATTTCCAAACGATTTCCGCCTCACACCTAATCAAATTAAAGACTACCGAGTCAAATTCGGCAACTCCAGAACCTTCAACGTCACGCAAGATCGAAGCTGGTGGACCCTGAAAAGGAGC
LG 6	51182	7.969	AATTCTTGATAGGAGAGCAATTGACCGTGGAACTTCATGAAGAAAAGAAAACTCTTATGGCTTCACTGCAAGACCTGTTATCACCAGAAGAGGTATTTTGGAAACAACCAGCTAAGGTAATATGGTTGCAAGAAGGTGAC
LG 6	19628	8.741	AATTCCAATTTAATTTTGATTCAAGTCAATTCTGTATAACTTAGGCTGTTTTAGTGGAATTACTGCGGTGTTGTGTTGATGTGAAGAGCAAAATTGCGTTTTGTTGAAATTTCATGAACTTGATAGTGTGAATTGAGAAT
LG 6	291981	12.03	AATTCTCACCCATGAAATTTTAGCTCAATGCTTTATGAAGATAAATGCAAAAAGCTCTCAATAAGGCAACGATCAAATATTCTGATATTTCACGGACTCTCAACAACCCTAAGACAAACACACACACACACACATATGAA
LG 6	151881	12.03	AATTCTTCATTTGCATGTGGTTCTTGCAACAGTGGCCTACATGATGTCAAAGAAAGTTCAATTAAATTATTTTATTTTATTTTTTGAAAGGAAAAGGATACTCAATTTGAATCCTACGTTTCTAAGTTTCTAGTGCCATG
LG 6	151884	12.802	AATTCATCGAGTTTGACAAATTTTCTAACTATATTTAATTAGAGATGACAGAGAATTTAACTAAAACTCACTTTAAAATTCGAATTTGGGATTTAGCTTTACCTTGCTAAGACAGAACTTCAAAACTGGCTCGTTATAAT
LG 6	169365	12.803	AATTCAGATGTCGATCTTGAACTCGGTTTTGTAAACACTAGAATCCAGAAGCACAGCACCACAATCTACAATGCAACCCTAATTCTACGCTACAAGCCACAAAACAACACCACCACCAAATTGACCGCCAACACTCGGCT
LG 6	13593	12.803	AATTCCATATTGCAAGGCAGTGACAAACCAAACTGTTGTGTGTTTTGACAGATTTTCATGCTAAGCAACTGCTTCAAAGTTCACAAGCTAGATTCTTCTTTAACGAATAAACTCTAATCAGCATGAACCCAAAGCTAGAG
LG 6	171806	14.003	AATTCTTCGGTTTAGGCACTTGGAAAGGCTTGCCACATGGATTTTGAAGGTAATGCTTCTCAAATCTTGTTTCTAGTGGCAGACAGACTCTTCTGTTATAGATTTTTCCTGCATAATATGTAGCTTGTACGCATGGTTGT
LG 6	244139	15.049	AATTCATGTAGTTTTACTTGCTGCATTGTGGCTTTGGAAAGCTAGTGATTTACTAACTCACCAAGACATTCTTTGGTTCATTACAGTTTAAGTATTACTGATAGAATTTTGACAACAGATTCATGATGTGAACTGGATTC
LG 6	158569	15.049	AATTCCCAAGGTACAACAGCTATTGCAAGATCTCTTTAATGGTAAGGAGCTTTGCAAGAGCATCAATCCTGATGAAGCAGTTGCATATGGTGCTGCCGTACAAGCTGCAGTTTTGCGTGGTGGAGTTGAGAAAGTGCAGG
LG 6	133350	15.049	AATTCTCAACCTCCTTGGGTCGAAGAACAATGAAAATGGCATGTTGATATATACTTTCTTATATCAAATGTCAAATGTGATGGATTCTTCTTTAATGTACTTGAATATTGATGTGCTGCACAATGGTCTTATTGGCATCA
LG 6	268500	15.049	AATTCACTACGGCAGAAAATGAACAACTTACTTTTCAAAATGAGAGTAATTTGCATTTCGATTATATTTGTATTAATAAATACAAAATAAGTCATAAATATGAATTAATTCTGGATTACATACTCATTTCAAATAAATAA
LG 6	93984	19.224	AATTCGTTTTATTTATTGTTGTTTTAAAGGGTAATGTTATAGTGATCAAACAAATGACACAAAATTCATGTCGCTTTCAAGTTTCGTTATGATAATCCATTTTGATCAGGTCATCGAATTTAGATCATATTCAAATGATC
LG 6	155862	19.224	AATTCTTCCGAAATTTTTTTTTGTCAGTGTCTTATTACTTTACTCATCCATTGAGCTTCAGTCAATAGGTGAAGTGGTATTGCGTTTAGCGGTGTCTCTATCTGACTGCCCCGCTGGGTCGGGTCACTGTGAAAAATTGC
LG 6	34595	19.224	AATTCAAGTTTCACTAGTGAAAGTGGAAAGAGGAAAGTAAGCTGATCAAGCCCACATGAATCTGCACTACTCGATTACGAGGAAAGTTCAAGCGCTTTATTCATGTACTGCCTTGACCCTCGCTATCTTATATCAAATGG
LG 6	247073	19.931	AATTCACGAGACTGCAGTCCCTGATTCTTGAGTTGGCGTAGCATTGAACATAGGCCGCAACGGTGGCGTCCCATGTAACATTTGGTACACCAACTTGTAAACGAGCCGCGTTGTGAGCATCGACGTAGTCTTGTTGTGAA
LG 6	75426	19.931	AATTCCATAGTTATCAACTTATCAGACTTTTTCTTGGTTGGTCATTCATCTCAGGTATGATGGAGTGACGGACTGTGTAATAACAGTCCGGGCATTCCGTATAAGAAAGTAACTATAGCCATGCCAACCATGAAAGAAAA
LG 6	154304	21.26	AATTGAAGTTTGGAGATGGAATTGATCTGAGGACAATGCTCATGGTTGTTTATTGTACTCAAACTTGTGTCAGAAGCATAGCTTTTGATCCTGGCTCTGTATTTGAGTGTTTCTAATTTGTGTGATGATGTTGGTNNNNN
LG 6	1172	21.26	AATTCCTAATAATGAAACCAATAGAGGCCTTACCATTTTTAATAGCACCATCAAAATTGAGCTTAACAAAATTATTTTAAAGGAGGTTGCCATTTAATTTGGAAAAACTTGGAGATTTTAGGATTATATATCTAGAAGCA
LG 6	12410	21.616	AATTCCCTTCACTCTTTAAGAACTTCTCAAACCCCTGACCAGATCGCCTATGAATCTTTGTGAAAATCTGATCGTAATTACCGGGACACTTATCCACAAGGTGGGAGTGCAGGGAGGTGTGACAGTCAATGGCAGAAGCA
LG 6	109215	21.948	AATTCACAATGCTAGGGATTCTGGTTCATGAAACTGAAATAATTGGATGGCCGGAATAATTATTGACTTTATGGAAACACATACGAGGCATAAGAGCTTAACGACATTTTAAATGTTCCATCAAAAGTTAATAAGTGCAN
LG 6	223865	22.635	AATTCCGACCGCTTTTGTTCGCAAAGTTCCTCTCTTTAATTTGACGTTAGGAAGAAAAAACTCTGGTATATATCAACCCGTCAAATGCAATTCTAACCTTATTGATCACACCAAGTAACCAAGTAAGTAAACTATGGCAG
LG 6	146324	22.635	AATTCATTTGGAACCTCTTTAAGCAAACTACAGCTGCAGAGAGAAGGGACACACCGCGCATAAGCTTGTTCGTCGAAGATAGAGAAGGCATTGCAGTCTCCAGCAATGACATTATTCATGTTTCAGCCAAGTACATCGAG
LG 6	255543	23.318	AATTCCAACCGGAGGACTCTTTCTCCGGATGTCCACTTATATGGTACTAGATTGTATACAACATGTGTTTCTATAGTCAGAAAACAACTCTATAGTTAGTTCAATAGTAATCAATCTGCTCGGCTTTTGGGAGTCCATGG
LG 6	279407	23.318	AATTCCCTCTCTTGCTCTACCCGAATCCCCAACACCTTGCTTGAGATTGATACCAACAGTTGGTAAGATTCTTAAACTATCAAGTTCCCCTTTCTTTCTTCAATTTTTAGGCTCAATACGTTCAAAACAACTATTCTACA
LG 6	187211	23.318	AATTCTCCCTCTGAAGAGCAGTATCAGAGGAGGAATAGTAGCTCATGTCCTCAAAGAAAGTAACATCAGTACTTTCTGTTAGGTGGATGATAACACTTTTACCCTTCCTAATGTCCTCCATAACCAACAAACACATACTT
LG 6	199626	23.318	AATTCATTACAGCTAGCAAAATCCTCATCGGATCAGAAATTGGGGTTCTACTTATATTTACAATCAATTCAAGTGAATTTTTGTTTTTGAAATAAGTAGCTTTATTTATTTTGATTAAAGAAAAAACTGATTTCATAAAA
LG 6	187213	24.02	AATTCTATTTTGTTCTTTTGACGATATCATAAGGCTGGTAATTGTTTGGATTTTGCTTTGTACTTTGCAATTTTAGCATAAGGCTGATTGGCAGTTTAGATGACTTGGGAGCATTTGATATATTCTACAACCAAGCCATG
LG 6	278441	24.02	AATTCATCCAACCTTTACATATGTAAGTGAGAATCGAACCCATGACATTTACAATGTTGGAATTATAAATTACCAACGGATCACAGCTCACTGACAAAATTGAAAGCCTAAATAGCAGATAATGGAAGAGAGTTGCATTA
LG 6	205591	24.057	AATTCATCGGATGATCAAGATAATGAAGGAGGTGATACGAATGCTCATGAGGCACGAGAGGAACATTATAAGGGGGATGATGCTTCTAGTGCAGTGACCCATGATACCCAAGTTATAAGCACTGAAACTGAGAAAGAAAG
LG 6	150809	24.057	AATTCTATTAGGATGCTCACGTATTAAACCACACATAATATTTTATGTTTTTTGAGGTTCTAAAACAATGCTGACATCCACATCTAGTTTGGACTTTGGATCTAAATTATCTGCATGATCTTCTAATTCAACGATATCAC
LG 6	29293	24.057	AATTCAGTTGTTGTAACAGAGTGCACCAAAAACAGTAACAAATTGCTGTCACTTTTTGAAGTTATTTTTTAGGACATTTCGGTTTATTATTTCTGAGCATTGGCAGCAAATATTAAGATCAAAGAGGAATCAACGAATAC
LG 6	1181	24.755	AATTCTATAAGCTTCCTGTTATAATGTGCAATACTCAAAATGACAATGAAAATGCAAATTGAAATGTTGTACTCTGGGTTTATACAGCTCTTTTATTCTGCATCTCTGTGGTGTAATTGGTAGTTTTCTAGAAATAAGAA
LG 6	171279	24.755	AATTCCATGGGAACTTCTATAGTAAGTGGAATATACAAAATTGTGATCAATCAAATATTGCAAAGCCCTGGTATCTATACAAAATTTTTAGCAACTTGTTGTCTTCTCTTTATCATTCGTCATGGTTGGAGGTTATCATT
LG 6	148325	26.12	AATTCCGAGAACCCTTTTTCAGGAAATCGGAGAAATTGAGAGGTGGGTTTTGAAGGGGAGACGCAGCTGCATTATGGGTGTTTTGAGTTTCTGGGTTTTTGGGGGAGAGGAAGAGAGAGGAGTAGGTAGAGGAAGAGAGA
LG 6	201572	26.12	AATTCCTTTGGACAACCCATGCATCTCCTAAGTAGTAGTCCTTGTGCAATCAAGCATGAATTGGTCAATTATGATCAATTAATATTTGTAGTTACCTTTAAAAGGATTCCCTGTTTCTCTGAGCGTTTCCTTTCTTATTA
LG 6	143748	26.121	AATTCCCTCCTAAAACCCATCCTTTTGACAAGGTAGTTTATTTAAAATGAACTTGTCCTTGTGATTTAATTTCTGAATCCAAGTTTTGAAGTGTGATTTTCTCTGAGGCCCTGAGGGATCAGGATGGAAGAATAGGAATG
LG 6	166014	26.121	AATTCATAATAAAATTGAATAAAACCCTTTATCATGTAAAGTTGTAAACTATAGGTAAGTACGTATTACATTATTGGTGTGTCTTTTTGTTCACAATGTTTAAGACACTTTGTCATGGTTGGTGCGTAGCTGCTATATTA
LG 6	277203	27.515	AATTCCTTTTCTATTTGGATCCCTCCGACTCTCTCTTAATTGTTTTTGGCTTCCTCCTTATCTGTCTCAGTCAATCTCATAAAGTCTTAGTTAACCAGTCTCACCGGGTTTAACTATGAATGAAAATATGAACAATGAAG
LG 6	13652	28.178	AATTCCACCATACATCATATACGATGATTACTGCTGCTCGCCATCAGGAGTCTCCTCGCCAAGACCCCGTTGCACTAATCTATAATACAAAATACCCATAGTTGCCATGCATGCCCTGCAAAAAATTGTAATACATTGCA
LG 6	217179	28.865	AATTCTTTTCAAATTTTGAAACCCTAATTACAAATCCCATAAACTCTTCTCAGTCTGCTTCCCGCGTAAGATGCCTATGCCAAACAAAATTGAAATTGCCACCATGAGATTATCTACAAATATGAAGCTTCATGAAAATC
LG 6	118486	28.866	AATTCTGTGACAAGAATCATGATGGGTGGTGAAGCAGAGGAAATGAGAAGCAGAGTTAAAGAGCTTGGAGAGATAGCAAGCAAGGCTGTTGAAGAAGGTGGTACATCTTTCTCGGGTGTAACCGTGCTAATTGGAGAGCT
LG 6	26810	30.061	AATTCACTTACCTCATTATTTTCCACCAATGGATTTAAATTCAAAGACTGTTGAGCACAGCTAAGTAAGGAATTAACTAAGTATGAGAATGAGATTGTGGTTGATGTTATCACAATATCCTTCGGATTGATTCAGATGGT
LG 6	29278	30.061	AATTCACCATTTCATTCTTAGTGCCATATCAGCCTTTTACCTTCTAACTCATTCTCTCTTCTTCCTAGTGTTGCATTATTTGATAGAGAAAATATGGGTTCCAAGTTTGCAGAAGCACTTTTTGCAATACTTCTAATTGC
LG 6	234097	30.062	AATTCCTTGTTTGACTTGGTCTATAATTTGTTTTCTTGTGAATTAAGTAATCCTAAGTAGTATATGACTAGTAATCCTTGTTGTATATGGATTTCTAATGTGATATGGATTTGTAAAATGTATTTAAGTAGGAGTACGAT
LG 6	121238	31.259	AATTCCCAAAATGTGGAATTTCTAGAGTTCTTGATGAATTTTCAAATTCGGTTAACGAATTGATTCGACCGAACATTGGGTATTGCTCTACTGTGTCTTACGTTGATTCAAACGCATCATCTTCTCCAGACCATTGCCAA
LG 6	84636	31.94	AATTAGGTTTTCGATTCCATTCTTCTTCTTCCCAGCTCACAATGTGATGGTGAAACCCTTGGAGGAGCTATTAAATGATGAGAACCCTGCCAAATACAGGGAATACAACTGGGGAAAGTTTTTCGCTACNNNNNNNNNNN
LG 6	179424	31.94	AATTCTTTTCTGATGTTGGATTGTTTAAGAAGGATCCAGGTTCTGAATGACCTCTGTTTGTATTTGTATGATTCAACTCCACACTATACTGTAAAGTTAAGAAATATTAACAAACTAACAATGAAAACTTATAATTAAAT
LG 6	181813	31.94	AATTCTAAGCACTCTGATCAAGAAGGTGAAGAGGATCAGTTATATGAGGAAGTGGGGTTTGATCGATGTTTCTACATATATGGAGGTCCAGAACACTTGGAGGTTACCCTTTTTAACTCCGAGTTAAATTTCGTTTATCT
LG 6	202290	32.221	AATTCCTCGTAACTAGGAACAATGCAAAGTAAGACATCTCTCGCAATATTTGATATTCCTGCATTTCTTGTAATTACATCCATATTTGTAGTCTTTGCAAATAATTAATATCAAGACTCAGTTTCTTGTGTTAGTTTATG
LG 6	224653	32.621	AATTCAGAGAAGGAAAGGTTTTCTATCCCGTACTTCCTTGAGCCAGCACACTACACCATAATAAAGCCCTTGGAAGAGCTGATCAATGAACAAAATCCTGCAAAGTATAGGCCATACAGCTGGGGCAAGTTTACGACTCA
LG 6	62834	32.621	AATTCCAGGGTACTTCAAATCAATTTGAGGCTCTGGTAGCCCTTGGGTTATAGTAAGGTGCTGAGCGTAAATCGCAGTCACAGTAAACATGAAGTAACTGAGAGAGATAGGAATCGCAGAATCGAGCGCCATCCCTCCAC
LG 6	207219	33.385	AATTCTTATAATCAATGTTTGAGCTGATTAGTTTACCTTTTGGTTACTCTTATAATTTACATAATGAATCACAGCATCAAGCACAAACCACACTTGCATCGTGATAAATCCACGCATTCCACAAGCGCAACAATATAAAA
LG 6	123262	35.028	AATTCCCTTTGCTCCTTTAGTTAGTAAACCCTGACTGGATTTAATAGTTAAAGCAGACTGGTTGTATTCTTTCATTTGGGTTGGTTAAAGTTTCCTCATGAATGCAGAATCAAAGTTGCTTACAGTTGTGGTACAATAAT
LG 6	89870	35.582	AATTCAATTCCATGTAGCTATAGATTAACATCATGTTAGGTCTTATTGATTGTTTACATTAATTGCTCTACCATGATCGCCAACAGAATCAGAGAACTTGACAATTGTAGGAGTGGTTCTGCTAATAACGCTGGAATTAG
LG 6	57399	37.878	AATTCCTATTAACAAACTCTGAGCAAGAAATAGTTTGTGCTAAAACTTTGTAATCTCCCCGATATTGCATTAATTTCCTAGTTTACTGTCTATGGATGTAGTCCGTTTGAATTTGGGGTGAATTGCTTGACATTAGAGGA
LG 6	226307	37.878	AATTCAGAACAATGCTTCATGACAACAAATCTTCTAAAAATCTCACTGATCAGGTTTAACTTTTCAGGTTAAGCCTACAAAAGATTTTTCTGTTTATTTGATCGAGCTTGCGGTATAATCGATCCTTCCTATACTTCATG
LG 6	197757	39.93	AATTCTATGCTCTAATGCAAAACATAAGAGTGATCTGATATTTATGTTATCTTCGTTGTTGTATGCGTTAGTTGTTTATCTTTACTTTTCATGGTCCATTGGAATAGCCAATGCCCTTAAGGCTGCAAAAGGTTATTCCA
LG 6	1036	40.588	AATTCAAATAAGATACCCTAGAGCAAAAGATAAGAGTCATAACTCATAAGACAATATATAGCATCATCCAACGAACAATAATTATGTCCGGAAAATTCTAAAGTGCTAGGCTGTTTGCTATACAACTATTTTTTTGAATA
LG 6	1033	40.588	AATTCAGATGAAACTAACAAAGCATACACAGAAGCTCAAACAGAGAATATGAAGACAGTTCAAAGAATGTCATGGACTAATAATGTCACAGATCGCCTGATGCATTCATGAGTATAATAATCCCGTATATTTATACTGTA
LG 6	290213	40.588	AATTCACGATCCAGTACACCAGAAGAGAGAGAAGCTTTGACGACCAAATGTACAATCCCATATTCCTTTAAGGATGAATCTGGTGTATAAACAAAAGCAGCTTCTACATGCACCGCGGGAATAAGGTCTGCCCCACATAC
LG 6	94820	40.901	AATTCACACCCCAACTCGCCATTATAGCCCTTGGTATTGAGGCCTATTCGTGTCGGTAGAATGTTCCCTAGAAAAGACTTTGGTTCTCAAATAAATAATATATATTGATTAAATCTATTTAAAAGAATTTACCTTGGATC
LG 6	32401	41.883	AATTCTGGGCAGAAGCTATCAATACTGCAGTTTATTTGATGAACAGGCATCCAATAATAATAGTGCAAGGAATGACACCAATTGAAGCCTACAATGGAAGAAAATCAAGTGTTAATCACTTTAGGGTGTTTGGATCAATC
LG 6	264339	43.628	AATTCTGGAAATGAATTATGATTAAAGGCGTGCAAGTATACAATATGAAGCCCATGCGTATTTTGCTGCTACAAATATGCAAAATTCCAGTAGGTACCTTCGTATATTGCTCTCTAGCAATCTCTACTTGGTGTGGTGGG
LG 6	280855	43.628	AATTCTTTACTGGCAAGTCTTCCCTTCATCTCATCAATTATACTAATTAATATTGTTTTGATCCCTAAAGTAGATAATTCTGAAACAGTCTCACACTTTAGACCAATACGTTTATGCAATGTTAGACCAATAAATTACTT
LG 6	89878	44.246	AATTCATATTAGCTAGCTAGGAAGGCTCAATGATCAGGAATCAGCTCACCACCAGTAACGAAAACGAAGAATGAGCCTGCTAGTGGCAACACCAATTCACCGAGTCTTTGATATATTCAATGGAGAAAAACCACATAATT
LG 6	241017	45.063	AATTCACAGCTTGTGAGAATCAAAGTTCGTTATGTTTTGGATACTAAAAAGCTTAGGTATGTTTATGAGGAGGTTGATCTTCCATGGCTAAATAGACGTCCAAAGCCTAACTCTATTCCATCCAAAATTGCCAACCATGC
LG 6	240652	46.895	AATTCACAAGCAGCCATGGGGCTGACAATCAAAAACATCGCCACCAGCAGCTAACAATGAATGATCAAGTGTTCATTCAATAGAAGAACTGGAGCTACCACCTTACCATTTAAATGGGTTCTGCAATTACAATCCATAAT
LG 6	207707	46.895	AATTCTAGCACTTTCAGGATCTTCAAGATACTGGATTTTTTCATTATGGACAGTACGCTGCTGTGTATTGACAAAATCAGTTAAGAAAAAAAAACCAACTCCTTAAAACAATTGAATATACCTTAAATCTCTCCCTCAGT
LG 6	105393	46.895	AATTCTTTATTTGTTGTTGCTAAAAGATTGGCCACCTAAAATTCTTATTGCAGATGTTGTTGCACTTAGAGATAATCTTAAAATATTGTGGTTAGACTAAATGGGACTCAAATATCCTTATGTAAGACTTAATGTGGACT
LG 6	248332	48.866	AATTCACGTACCTAGTTGGTTGTGGTGCCCTAGATATATGGTGGTGAGGCCAAAGACAAGGGGCTTTTTTGTTTTTCTTTTTACTATCTTGCTTCAGATTTTGTTTCTAGATGGCTATGATTGTCAAGGATGAAAATAAC
LG 6	231200	49.73	AATTCTTTTAACATCATCTCAATATTGTGATCCTCTTTTATCCATAATTTCATAGATTAAGTTCATCATAGACAATTGAAAGGCAACCTAAGACCCGAAAACAAAGAAAAACAAGAACTAAATATGCTAAAGGACAGAAA
LG 6	70952	49.73	AATTCCCCCATTTGAAGCTAAGCACTTTTCATCATTGCCATTCTCCCATTGATTCTTATGAATATAGGAAACTACCAAAACGTATACCTCCCAAACTAAAAGAGTGATGACTACCGATATATCAAACCTATTGATCAACT
LG 6	251712	49.73	AATTCCATGACACGTTCTTATTAATTGGGTTTAATTTGAGTTTAATATAAAAATAAATCTTAGTTACTTCTTGTACTTTGCTCCCTAAAATAGTTCAATCTCTCACTTTCTAAGTTAAACAAAATACTCCTTGTTCTCTC
LG 6	242997	51.139	AATTCAACTAAAACCAATGAACGTCAAGCAAAATCCTCAAAAAGTATTAGACCATTAATATAAAATAGGAATGCATGTTAGTCTGTATTTACCAATGTAGAATACCACTCCCAGTTCAGAATGATGATAATGGTTTAGGA
LG 6	221533	51.768	AATTCCTCTTCACTGAAAACTGAACGCTCCACATAGTAATCTTCCATCATGTTTTTCCCTCTTGATTCCCTAAATCGCTCCTCATTCGGTGCACGCCCTAGTCGAGAACCCCCTCGTCGTGTTTGAGAGGAAGATTCAGC
LG 6	231037	53.206	AATTCTATAGTCCTTTAAGGACAAGGGCAGGGGTAACCCCAGATATGGTGAGTCACTCAGGTTATATGATTGTCTCTTCACATGGAGTAATGGTACTATGCTTGAGAGGTTGGATAAGGGCTTTATGAATAATGAAGTGA
LG 6	245345	53.95	AATTCAAGGGTAGAGAATAATGAGGGTCACACGTTGAATCTAAATCAAATGACAGTTGAGTACAATTGAATAAAAAACTAACGAAATATGTGGACAAGACTATGATTTCTTTTATTTAAAGAATCGGATTGCCTAGGCGA
LG 6	197731	54.661	AATTCATGGCAAAGATGAAGGATGACACGGCTAGGAACTTGATGGTGTGAAAGCCTGAAAACTCAAGAGCAAACAAGTGAGGAATCGAAATTATGGAGAATATGGTGCACCCCTTGACATTAGAAACATGTTTCTATATA
LG 6	201198	54.692	AATTCAGACAACAGTTATCTGTTATTTATAATGACTTACAATAACAGTTTTCTGTTGTTTGTTTCATATTCTAATAACAATTAACTGTTATTTAAAATACCAACACAAAACAATTATTTGGTGTTGTACATTCATTTAAG
LG 6	144696	54.692	AATTCTTAATCCATTTTACTTCGAGAGACCAAACACGATGTTTTCACCTGCATATCAAGCTTTGTGTTTTACAAAGATCACACGAAATAAACAACTACTTTGATATAACCATTGCTACTCCTTTATTATTCTGATGGATT
LG 6	229428	54.694	AATTCTAGTTAACATTTCTCATACATCAACTATTTTTACCCCTATAAGGACTCATGTTATTACTTTGAGGACTAATATTACTATTTTCAGGAATCATATGGTAAACTAAGAAAATTTACCACTTTAAGGACTCATGTTAT
LG 6	3795	56.211	AATTCAAGGCCTCTTGATGTGAATTAGTGACCATTGAATTGGCTTTAATTCACGTCAAGTGAGTTCCTACGGGCCTTAAACCGGAGTAGGAATACCATGAAAGGGAATTTTGACCCTTGAGCCTTGAAAAGCCTTTGGTA
LG 6	250530	56.833	AATTCCATAGTGGGGTTGTTTGATAAAAACAGTATTTGGAAGGAGGATGATCTTGGGTTGGAATAGATTGTATATGATTATTTTCAAGAGATGTTCACGACTTCCGAGGTGGATCTAGAAGCTCTGGAATAGACTTTGGC
LG 6	245341	56.833	AATTCAAGAAGAATTGAAGACGTTGATTTACGAGAGGTTTTCTGTTTTCGTTTTAGAATCGTAATTATTTGTTGAGTTGTTGTTTAAGGAATATAATTGTGTACAGGATGAGGTATCGGACCATCGCTGGACAAGAATCA
LG 6	785	57.604	AATTCCAGTTATCATCTGAAATATCAGATTCCTTAATCAGGCAGGAATCAACCCAAGCAATGTCTTCTGGAGAACCTACCTTGCCTTTCTGAGTAGACTCAAGGGAATCTTTAATGAGAGAAGGAATAGTGTTTTCCATA
LG 6	177186	57.604	AATTCTGAGACAATGATCTATAACTGAGATAATGATGTTTTTATTTGACACCCAAATACCTAATTAATAAAGTGAACTCTGATCATGCAGACAAGCAAAACTGGCTAGCTTTTAAATAAACTCACTGTCGAATAGCTACA
LG 6	26898	58.731	AATTATGTCTCATAATTGAACTGCACCAGATGCGAACCAACCTCCGTCACCCTATAATCTTTAAAATTTATGTCAGAATATTCATTTGGGATTATGTTTCGGCGGTGGTAAAGCACTATCTTTAGGATACTGNNNNNNNN
LG 6	51208	58.731	AATTCCTTGATTGGCAATGTCACTTGGGATAGAAGTTTGTTCAGAAATATTTGCACATTCAAATCATCAAATTAAGTCCTATCTCTAACAAAGGTAACTGCAAGAGAAGTTAGAGATTCACTCCATTTTTTATTTATTCA
LG 6	141474	59.496	AATTCTTCATGAGCTGTTCCTTGTTTAGCTCTTGAACGATTATCAAATCTCAAACTTTTTCTATCAAAGAACAAGGTTGCAGATTTGGAAGTAGCAAAGACGAGGAGACACTGCTGCCTACTAGATTGGTTCTAGTAGAT
LG 6	160943	60.633	AATTCTCAGACAAATTATTAACAAGGGAAATAATAACTTTTCCAACTGAATGTATTAGAGTTTGTGTTGAACTTGTATATCTGTGATAAGTTCTATGCTCGGGAAGAAACTTCGGATTCTAAGGTTTACACATTGGGTTA
LG 6	214124	60.634	AATTCCTTCTTTGAGTAGAATTGGGTTTCCTTGTTTAAGTAGAATTTCTAATTTTTGCGACTTAAGAGTTTGAATCCATGTCAGCTTCTGATTCTTACTCCAACTAGGATTCCTTTTCCTAGTCAAACTGGGAGAACTTC
LG 6	271567	61.522	AATTCATTGGCCTAAATGATTTGTCAAATATCAATTTGTGTCTTAATCGCATGAACTATTCTAAACCAAGACGTGATTGATAATTGAAGAGTCATAATCATTGAGGTCAAATCTTTACTTGGGAAATCTTGACTTTAAAA
LG 6	230920	64.734	AATTCTTCACAAGTCATACAACACATTATTTCTATATTGTTGTGTGGTTTAACATTGGACAACTGATACCTATTTGTTCTGTTGTGTGAGTACTAATGGGACAACAAAATTTTATAGGAGCCGTTGGGTGATCTTTAGTG
LG 6	63451	65.526	AATTCAGGTTCGGGATGTTATAGGTTAATTCTATCTAAATTCATTTCATTCATATATTTCTACTTGATTCTTCGTTTTGATGTGTCACATATGTATATAATTACTTAGTTGTTAGATTAGAAAATAAAATCTTAAATCCG
LG 6	227673	66.859	AATTCTTTCATAGTTTTTCAAAAACATATTTATAAATCCAACACTGTAAGTTGTACATTGAAGTTATTCTAATCTCTTGATCATATATCCCATTGTAGATTTATACAATATTGTATGATGTTCATTAGTATTTGTAAGTT
LG 6	145614	66.859	AATTCAATATGGTTTCACTAAGTGCCAACTTTTGAATTATCCTTTGAAGCTTTTGAATTGATAATACAATCCCCAAACCATTTTTTTGTTTGTTAATTTGAAAAGAAACAATAAGAATCTGGGTTAGATAATCTGAAAAA
LG 6	230279	66.859	AATTCAGTGAAAGGGTTCTTGATGTTTTGGAGGATATAGCTTTGTATCGACTAACCAGAGAGTTTGGAACACTAAGTATGGCTCAAGGAAGTACAATTGCATGGCCTATCAAGTACATCAAGTTGGTATAGCTAGTATTG
LG 6	230269	66.859	AATTCTTTTTTATCTTCCTCTTTGTACTGAGGAATATCTTTGACATGATAGATAGTATTCATATCATGTAATCTTAATTCACAGACCACTGGGACTTTTTCCCAAAATTTCTGAGGGTCGACATCTATATTCTGTTCGAG
LG 6	32471	67.574	AATTCAAATACAATCGTAATGACATTATGTCCACACCACATCTTGATGCAGGAACATGAGTGGGTTTTATGCCTCAGACTTCCCAGATTTTCCACCATATATGTATGACTTTGTGAATGAAAATTTGCCTGATAATACTG
LG 6	238	67.574	AATTCCATATCACCGGCTCTCTGTTCTAGCAAGTTATCAAACATTCCAGAAACATTTTTCTGCTTAATTAGCAAATTTATTTACGAAGTAATCGACAGCTTTTTAAGTGAAATATTACGTACCTCACCGATCTATTAGAA
LG 6	266004	68.767	AATTCAACCTTGAAAAGGACAGACGACCTTGAAAGAGACAAAGGACAAAGCCTATCTTGAAAAGATGAAGGCTGATGTCGGCTGGAGGTAACACCCTAAAAAATGGGGTTGTAAAACTATTCTCCTCTAATTAAGAGAAA
LG 6	182394	70.593	AATTCAATTGTGTACTCTGTATTCTGTTAATAAACTCCAATTATTCTGTAGACATAGATAATAACTGCCTCATTCTCCCCAATCCCCTCATTTGGATCCCTTGGTGGGAGGTGAATTGCAAGAGTCAAACAACTTGATCA
LG 6	49623	70.593	AATTCATTTTCTCTTAGTCTTTCCTTACTATTATTACTCACATACCATTATTTTGTTGCATTAATTACAAAAATTTTAACAATTTTCCTCATAACTTTTTTTTATGTTACTAAACTTGGGAATAAACAGCTCATAGAAAA
LG 6	24386	71.336	AATTCACGAACCTTCCGTTCCTCGGATAACTGGAGTCCTAATTTCCAACACAATGATCATTATTAACTCAATGAGCTAATACTAAAGTTTTGGCGATTCACATATGACATATCAGTCGACCCACTTTTACTGGTTTGACA
LG 6	290245	75.044	AATTCCACTTGAACTAGACCATGATCGACCAAGCACACAAGCTCATGTCACTATCGATTATGTTGGAGCTGTTTTGTAATTTCTCTCCAAAATGGGTTGAAAGAAAGGGTGCCCCGGGTTCTTGAAATAGTAAAAAGACC
LG 6	163510	75.044	AATTCTCCCTCTACCCAGGTGAGAATGAACCATATCTGGAGCTAGTTGATCTTGACAAACCTTTGACTGTCAATAATTCTCTGTTTCCAATGATTAGTCCACCTCATTCTTTTCTTGGATAGACACTTTATGAAGACTTG
LG 6	295851	75.044	AATTCACTCACCCCAAACTTCTTGGCTGTCAAAAAAGTGACAAGTCAGTACATCAACGTACTTTTAACATTCTATGAAGCAGAGTATTTCCTGAACATGAGTAGGCATTGTCTATACCTGCCTCAAATCGGTTGGAGTTC
LG 6	92050	75.044	AATTCAGAAGATACTTCGATTCAATGCAAACCGCCATATAGTTTTTGAATAGCAACTGGATCAATGCTTATTGAATACAAACTTTAGGAGATCTTGGAACTCTTTCAGTGTTCGGGTAAATTTATTTTCATTTCAATTCC
LG 6	197064	75.729	AATTCTCTTTGTTATATTATTATTCAAGAATCTGAGCCCCTATGCTCGGTCAAATTTTTGTTAAAGGTAAAATTAAAAAATGTGATAATATAAAAATAACCGTAGGATCGGTGGCTAACCGGTCACTACGTGATCAAATT
LG 6	36241	75.729	AATTCGAGATTGGCTTTATCGGCTGTGTTTGAAAGCACAGATGGAACACTAACCTATGATTATAATGATTATGAAAAACACGGGTTTCATGTCCTAGTCCGCATCAATGGTGCTTATATATATGATGTTCATGAGCATTT
LG 6	64161	75.729	AATTCTCCTCAAGTTGAATCTGGGTGAGGAGAATCTTCAATGGGCGGATGATTGAACCAATTTATGTGAGAAAGTAATTTTGATCATACCATTCAAGATGTAGACCATGGAGAAGATTGTTTATGGGACGAGAACTACAG
LG 6	179622	75.729	AATTCAAGTGCAAGTTATACCTGGTACAATAATGAATCAGTATTAGTAAATTCTGTTATTTAGTTGAGTCTTCTTATGAAAATATTTGAATGTCTCATGAACTTAGGTGGCTCCATTAGTTACCTATTTCTTTCAAAGTG
LG 6	13904	75.729	AATTCATGACCAGAAACGATGCATCATCATGAAAGGAATGAAGAAAAAAGCTGCCTTTATTTTCTAAACTACTTCTTTTGATACAAACTGAAGGAAAAGGGATGAGTAGAGAACAATCATGCAAATGTTCCCCCTTTTGT
LG 6	42137	75.729	AATTCAAGAACTACTTTGAGAAGTTTGGTAAAATTACAGATTGGGATGTAATGTTTGATAAGGAAAACCACAAACCTAGGGGGTTTGGATTCATCACTTTTGAGTCAGAGGAGGCTGTGCATGATGTGTTGCAGAAGAGG
LG 6	244743	75.95	AATTCCAGCTACAGTCCATGCCATCTTCCCACCTGAGATTGCTCAAAACGTACTATGCATCCCTCTTAGCCATAGACATTTGCTTGATAAACTTTGTTGCAACCTAGAATAGAGAGGCTTTTATATAGTTAAAACTGCAT
LG 6	223729	76.41	AATTCATTGACTTTTGGTTTCATATTTTCAATGTGTGCCTAATATTTATCTAAAAATATTTTCAAATTAATTTTTTAACAAATTACATATAAGTTATTAACAAAAGATGACTTAACAAATACATCCTTTAAAGATTGAAT
LG 6	114419	76.41	AATTCGGTGGTTGTGATTTTGTTTCAGGTTTCTTTAGGAAAAGAAGAGGAGAGGAAAATTTAAAGGGGGAGTAATTTGTGCTGAAACCTTTTGGGGTTTCATAGAGGAAAGAGATATGTGACAACTGACAAAGAAAGAAA
LG 6	114422	76.41	AATTCTAATGTGTGGGGGGATACTTCTCAACCATCATCCAATTTGGTGATGTTAATTATAAGCCGGTGGGAGGATTATCGAGATAACCATTCTTCTGGCACAAGATACCCCGCTTATATATTTTATGTAGCGCCTATGAC
LG 6	104402	77.782	AATTCCATTCACATCTTGGTTTGGTTACTGTATACTATAGCATCTTTCCAAAGAATGGGTTATAGTTTTCAGCATATGAACTTTTGTGTTCTGTGTCTTGGTTGTTGACTTTTTCTTTCCCACAGATGAAATCATAGAGG
LG 6	29444	77.782	AATTCCCAAATATACTTGTTCTCCAATCCCAAATCCGGTAAATTCCCGCTGCGGTCCGAGAGAGTCAGGCCAACTTGGATCAGATTCAACCAGTCATATAAGTTATCGGCATATACCGAGCGGATTCGAATTTCTGAAGA
LG 6	80675	77.782	AATTCGATCCGATAAAAAGCTTTAGAAAATCTTTCAAGCAGACGTCTAATAAGTTTTTTGTTTTTGGTTTGAAGCCAAGTTTAAGTTTACGGAAAAAAAAGAAGAAGTTCAAGCTTGAGCCATGCTTGAGCAGATAAAAA
LG 6	213925	77.782	AATTCCAAATTGTTAAGTTCGGCAGTCAAGGAGGTTCTCATCAAAGCTGTGGCACAAACCATGCCTTTGTATGCCATGAATTGTTATTTATTACCAAAAGCATTATGTGATGACATACACCAGCTCTGTGCAGGCTTCTT
LG 6	259636	78.482	AATTCAATAGAAATACAATTGAAAAATTCAAAATACCTAAAAACATACCTCAAATTGTTAGATTTACAAATCAAACTTCATTTTTGAGTATGAATTTCATATTCGTTGCCTCGATACATCTCGATCTCAATATGAATCTA
LG 6	152814	78.844	AATTCTTCTTTGGGAATTGAACTGTTTGAATGATAATATCCGAAAAGGTCATTGCTTCCACTGCTGGTGAAGATCAAAGACTTCGAAAGAAACTTCTCAGTTGCTGCTGCACCCATTTTGGCCATGAGATTGTTCTTGAC
LG 6	68211	79.118	AATTCTCAACGACCAGGCAGTGCTAGTGAGCGCTTTCAATGTTAGTAACCTAATCATCTATTAAAACAAAAAAGACTGACATTTCACTGTTGTTGGCTTATCACCATTAGCTTTCCATTCCCCTATTTGCAGTTTATGTG
LG 6	230754	79.838	AATTCTAGGCCCAAAACACTTACTCCCTAAGTGTTGCGGGTGTAGGGTTCGTTGGGGAGGTGGCGCTGTGGTAATTTGGTCTCCGAGTCGCTACATCGATGAAGAGTAGAAGGCAAGTGTGGGGGAGGCTTGAAGAATAA
LG 6	20267	81.341	AATTCTTGTAGACGAACTAGCATCCTTCATCTTTGGATCTTCAGTCTTGTTTGGGTGTTCCCATCTAGTCTCAACAATGTTCCACATATTTTCATCTTGAGAATAGAGAAATTTCCTCATCATGATCTTCCATTGCGAGT
LG 6	38246	82.66	AATTCCACAACTAGCTGTAATTGGATTCTCCGAGAGTGTCTCAAACTTGTACACATCCGAGATGAGGTGCAGATGGCTAGCAGAGCTTCTTGGAGGCACATTCAAGGTACCAAGCATAAAAGACATGGAGAAAGATGTGA
LG 6	179299	82.66	AATTCTCTCTCCCTCTTCTATTATTACTACTATCATGAATATGCATACCTATATTCTTTTTGTTTTCACTTCATATCATAATGAATCTCAAATCTGATCTAGTGGTATGAGCAAAGGACGAACAATTATGGAGTCGGGTC
LG 6	107754	84.787	AATTCGATTCGAACCAGAGATTGGACGAGGCAGAGAGAGAGAGCTATTACAAAAGATTTGAAGACCAAATCAGGTGATGAATCCGCAACAGGTTTATGTTGTATTTTGTGTATTATTATTAAGTCTATATGGTATCATGA
LG 6	161026	84.787	AATTCGATCTTGAAGCTCTGCCATCCAGATACCTGCACAACACTTTTGCACATTTCAAAATACTTCAACCAGATAAGTCTTCTGTTATTTCATTATCTCCGGTTAAGTAAAAGCTATATACACTTCGTTGTCTGCTTATG
LG 6	253110	84.787	AATTCTCTTTATCATAAGGATATGCTAGTAACTGATGCAGTAATAAATAAGCTAAGATCAACTCAAACAGTTTCCCTATAATTTCTCTATTATAGGGAAGCAAAAATTAAAGTCTCCAAAAAAAATTCTGCTCCAACTCC
LG 6	233353	86.154	AATTCAACTAAATTTGACTCGAGACTAAATATCAAAAATTTCTGGAACACGAGATTCAAGAAATAGAATCTAGAATAAAGTTCACACAGTAATTTATCGAAATGGTTCTGCACACCCAGCTCCGTCCGCTATTGTCCCTT
LG 6	290068	86.154	AATTCTTTTGCATTTAGGAGTTGTACTCCTTTCTTTTTTCTAATGATGCTCATTATTTTAGCCTCTCTTGCTACCAAGTGTTTTGTTTTTTCATATTTGATGCTAGTCAAACTAGTTGTAGGTTCTGGAAAAATCATATT
LG 6	142808	87.273	AATTCGTACCAAAATTTAGCATTGTGGGGTTGACATGTTAAATGTAACTACAGATTTTCATGACAAAATAATTTGGGTGAAGGACTGATCGTCCTTCTTTTTCGTTTACAGCTGAACCAAGCAGAAAGTGTCGGTTGTGT
LG 6	193712	87.275	AATTCCATGTACAACCATATGGTATCACTTGGGTGAGACCATTTGAATTTATTTCTTTGTAATTGTCAACATAGTTCACGCTTTTAACAACTCTATGGACTTTTAACAGATTCCTTCAGAAGGACTCAAGCATAGAGTCT
LG 6	134270	87.275	AATTCTAATTTTGGTTTAAGGCTTTAAGCTAAGATCTCATTTGTTTTACGGATTTTAAGCTCGGGAAATGAAAAGTGCTTACTTTCCTGTGTTTGGTAAGTGCATGGTTAGGAAAAGAGTAGTGCTACATACACAAAAAA
LG 6	46632	88.443	AATTCAGTCTCTAAGCAGAGTAATTATGAACAATGGAAACAGAAAATTAAGCAGAAGAATAGTACTTCATCATTTAATATATCATCAGTCATTGATCTAATTTTGATCCACTATAGAATAATGGGGTCTCCTACTCCCCC
LG 6	273279	89.842	AATTCTATGAAATTTTGATGGTTATATTCTAAACCCAAATAGTTGAGGCTAAAATAGTTATTTGTTGTTAAATTGTGTATGTGAGAACAAAAATTTGTTGTTAGAGTAAGTGAGATAATTTCGGTTGATTTTGGTGCTTT
LG 6	210615	89.842	AATTCTTTATCCTTATCTTCTAGAATTTAAAACCCAAATCACAGCTAGTGAATGATGATGAAACTCACAACAGTGATCTGAAACAGGGAGCTGACGTGCAAGGCTAAGAGAGGACGAGGGCAGGTGTCGATCAGCCACCG
LG 6	17515	89.842	AATTCTCAATCTTCAGAAAGTAGCAGATTCTATGCCTGATGCATTTTCTGATATCGCCAAAGTGACAAGATCACATATACCTGCTGCAAACGTGTCTGCAAGGATTGATGTCCCTAAAACCACTAATAGTGATGGAAATG
LG 6	288655	92.734	AATTCCTAGCCTTAAGGGCACACTGCAAAACCATCATGGGAAAAAAGGAGGGAAGGTTGGGAAATGTTGCCAGATTGCTGGTGGTGCTGTTCGTGTTATCGTCTCTGCCATCCTCGGAGATCCTACTGCTCTAATAGGCG
LG 6	54188	93.476	AATTCAAACAAACATGTGAACGAGCGGCGACAAAAAACAGTACTCCAGCACGTTTATATGATAAACGCAGCAATGAGTAGTTGTCCACAAGATCTTCCCGCACATCATCAGTCAGAGCAATTTTATGTGGAACTATTCTA
LG 6	241537	93.476	AATTCTTTCCAAAATTAAGAGAGAAGCCCCTTTCAGATATCAGTAAGAGCAGAGAAGTGAGAGTAGGATTACGACCTTACAGTAAGTCCTGAATCCTGATATCTCTTAGAACCTTTTGAAAGTGAACAATAGCAATTTCA
LG 6	284846	95.733	AATTCTTAAAACGTGTTTGAACTTAAAGATCACAAAACACCGAAATATTAAAAGAAGTTATTGGAGTATTTTTACTACAAGGGAAAACTCTTTTAAAGATCGCAAAACACCGAAATATTAAAAGAAGTTATTGGACTATT
LG 6	126981	95.735	AATTCTTAAAGAAAAGAGATCGAGAAGAAACAGATATGAGATAGAGATACGACCTTCAGATTCAATAGATGGATACAACGGCTAACAACTTCCTTGGTCATAATAAACACTTGACACAGCTTCTTACCGATCGAATATGT
LG 6	268101	96.625	AATTCTTGGAAATGACTATTGCATTCGGCCGAACAGCTGTCTGTTAACGTGTAGGTAAAGTTGAAGTTGTGTGATGATGTGATGGTCCATCTTGGCCTAACTTTGACAGTTTGACATTGTGATGAGTCCGAATCTTCACT
LG 6	264133	96.625	AATTCAAAACCAATGAGCCTTTACAAAATAAGGTTAAATAAACAAATTGGATCACATCACTTTAATACACTAGCAAGTCTATCCCCTCTAAACTACCCAGATTACAAAACCAAATGAAGAACACAACTAAGTTTGGCTAG
LG 6	263686	99.433	AATTCATCTTTCCTCTTATCCTTTACATATGAGTCTTTCCTAATATCTTGAAAATCAATTGAGTCTTTTCAAGAGAGAGTTCATACACAATCTAAGTTTGCTGTTCTTGAGGTTTGTAGTGCTACTACCACAAGAAGAAG
LG 6	18038	100.347	AATTCCTTATTAATCATTTGTATGTTTTCTTGTTTCAATATAATCTTGTTTCTTCAAAGAAAAATATTTGTCTTTGTTTTTGTGTTTTAGGTATGTTGCTACTGCATAGTAAGTTTTTCTTATTCCCTTCAGTTAATGCA
LG 6	193346	100.347	AATTCTAAAGAGGTATGCCTACAATCTTATAGAAAAGCTCCATTGCGTTACTAACCCCTACAGAATTTTCTTCAGAATCAGAAAAGGTAACCATGATTTGTTGTATGGCTAAAGATCACATGTTTAGTCAATTACCAATA
LG 6	263667	100.888	AATTCAAAGCAAGTGTAGTAGTTAGTGGCTCAGCGTCTCAGATCAACCTCATAACCCCATGTAAAGAAATGTCATCTGACTATTTATGACAAATCTGTTAATCAGTCCGTCCCTAGAGTATAAACCCAGGTTTTTTGTTG
LG 6	193340	100.888	AATTCAGCAAAGGTTTTTAGCCACAAAGAAATTAAAGCAGCCACCAACAATTTCAAGCAACTTTTAGGCCGTGGAAGTTTTGGTTCAGTTTACCTTGGAAAACTTCCCAATGGAAGAATGGTGGCTGTGAAAGTGCGATT
LG 6	116188	101.866	AATTCAAAACCTTCTGTCTCGCAGCAGGATATTTTTTGCATTAGAAGACTGGATGTTCAGGGATGGTTAAGAACGAAAAGTTTTAGTTATTATGTCGACTGACGTTTTCCCTCTTCACTCTTTAGGCACAAGTTTATCCT
LG 6	259438	102.487	AATTCAAAAGCATAACCACATCTCAACAACCCTGTGATTGTGCTAAACCAACTAAGGACTCGGTCTAATTAAAACAAACTCGACTAACTCTCTGACTCTCCTGAAACATAGGAGTTTATTTGACTTAACAAAAACAGACC
LG 6	160723	103.987	AATTCATGAATTTTTGCGTTGACCAGAATCCTAAACAAAAGTTAAGCACTAATCTCCTGGTACCAATTTTATGCCTACCATAATTTATGTATAACTAAGATTTTATGTTCGAATTTATATGTACAACATATCCAAACACA
LG 6	160724	103.988	AATTCTATTCAGTCAAACGTATAGTTAGTGCATTAAATGTTATGGTTCTTAATTAATGTGAAGAGTAGCTATTTTACATGAAATTTCGTGTCGTTAAGTTCATTTTTATAAATTATTTGACGATTCCAAAATCTTGTTTT
LG 6	164484	103.988	AATTCGGGGACGCGGTAATTCATTTTTTCTCTTAATATGTCATTTGTGAAAACCTACAAGAATAAGAACACGGCCAAACCGCGCCGGATGTCGATTCAAATCCTTCAACCTGCCAGTAATTACCATATATATGTGCAAAG
LG 6	121865	105.381	AATTCAAGTTCAAAAATTTGCAGAGGGTAGAAGTACAGAGAGAGAGGGAGTTGAGTAGAATAATAGAGTGGAAAGATTCTCGAGGGAGACTGACATGAAATCGAGAAAGGGGCCCACTGCACGGGTGAGAGGAAAGAGCC
LG 6	42584	105.381	AATTCAAAAAAAAGTTTAGTGAGCAAATTTTTGTATTTAGAAGCACGAAGGAGGTGTAGAGAGTATGAGAAGTCAAATGAACAAATTTAGAAGTCTCAATAGAGACTCTAAAAAATTAATGGGCTAAATACTGGTTACTA
LG 6	94742	105.381	AATTCTATGTCCAACGATGAAAAACATCCCACAGTTTGTAATATTTTGTATATTTTCGATTGTGGCCTTTGTGCTCACCCTTTAGAAATCATGACTAGCTACAAGACCAATCAAATTGAAAAAAAATTTAGTATTGGAAA
LG 6	16164	105.381	AATTCACTCTTGACAGTTTTAAGAGGTATGCAGATGATTTCAAGCATCAGTATTTCTGCAAAAGTGACGTCATAGGTAATCAAGAGCAGTGGGAGCCGTCAGTGGAGAATATTGAAGCTGAATATAAACGTATCATTGAA
LG 6	94743	105.381	AATTCAAATGAACAGGCGGCAAATTCAAAGGCCAGAATCATTAACCAATCAGAATTTCATTTTCACTATTTTTTTCCCACGAACCGAAAGAAAAGAAAAAGCCTTAAAAGCGGCAGCCAATTGATTCCTGAAGTTTTGTA
LG 6	16159	105.381	AATTCATCCTCTGTGACTTCAAAGAGGTGCAAAAATATTTCCTTCGAATCTCTTCAGACTTGAGACGCAACTGAAAAAAATTGAAAGTATTGATTATCAGCAACCAGGTTAAAAGATGCATAACAGAGTCTCACTAAGTG
LG 6	40087	106.064	AATTCTGTTTCTAGGATTAATGACCCATAAAGAATGTTGTTTATCTTTGTTAAAGCTAAATTTTGATTTTGGCCTTTATAATCATGGCAAGTATTTATCTAACAAAGACATAAGTATAATTGAAAATGTTCAGAAAAGTT
LG 6	40083	106.064	AATTCCATTGGCAGTTGGGACAATAGTTTTTTGGTGTTTCTAAATGTACCCAGCAAATTTCTAAATACACCCAGCAAATTTATTTATTTTTAAACATATCTAATTAAACCACATAATTTCCCAAACTAACCTTACCTTGT
LG 6	40060	106.064	AATTCAGAAGAAGAAAACTCTTCTTTGGAAAAAGAAATAAACAAGCTGCTAAATTTGCTCAAAAGCACCCGGAAGAAGCTTGTGCTGTGAAGGAAGAAGAATTGCAGTTGAAATATAGCATGAAGGAAATTGAATCTGAG
LG 6	159355	106.75	AATTCCAAAAGGTGATGGAGAATATCCTAGTTTCCCTGTGTGTCTCAGCTTTCCATCAAGATACACATAAGCAACACTAGCTTGGAATAGTCCAGCAAGAGCATTTGGTTTGTTATGTACAACTGCAAGGTGATGCCACC
LG 6	89502	106.75	AATTCTCAAATGATCCATTATTTGAACCAGCATCATCGAAAGGAATTGATTCAAGCAAAGCAAGGAAACTGGCAAAGCCATTTATGCATTGATCTCTACCATTTTCAGCATCAATTCCGAGGTGCATGCAAAAGTTCTGG
LG 6	83865	107.447	AATTCCATGCTAATTTGGATCATGAGTCGAGGATTTTAAGTTTGCCCTAAGGAAGACATATGGCACACATGTGGCTTTGCATGGCCGGTTCATGCATGTGTCTCAAACTCTCGGGGTGCAATAGCGTCTAGATCGATTAT
LG 6	118785	108.133	AATTCTCTTCTTAGATTGTCTGGTTGGCTTCCAGGTGGGTTATTCATCGCCTACTCAGTCTGCCATCACGGAAGATCTCAATTTATCAGTGTCGGAGGTATGCAAATGATTAGAGCACTTATTTTTCAGTATGTATATAT
LG 6	89660	109.522	AATTCAGAAAAAATCAATTGAAGGAGGTAAACAGGGTGCTTCAATCAAAAAGCAAAAAAAGGACAAGGCTGTTAGTGCAACAGTGAAAAGTGCACGCCCCGAGGCAACCACTGTACCTACAGCACCACGAGTCAAACCAG
LG 6	204980	109.522	AATTCAGAATTGCTGTCCTTAATTGGTTTTGCTTCTCTTCCAAAGTTTCCATACCAAGATATGATTTTTAGTCCTTACCGTACAAGGTCTACGGACTCCCTTGTCCCTCTATAAATACCTCGATCACTCCACAAGCAATG
LG 6	224145	109.522	AATTCCTATTTTGAAGTGGTATAATTAGTATACGTATACATTACTGTGCTGTCAGTGGATTTTAGTCTTTCAGTTGCATTCTTTAGCTAACACCACTGGAATCTTACAAAATATTTCCTTTATTTATGCAGATGATGGTG
LG 6	278871	110.24	AATTCCATATGCAAGATGAGGAAGCAAGCAGACCATACAGGAAGTTTCTGTGAGTACGGAGACAATGCTTCACAATAACTGTGGGACTAGTCATAGAAAATTATCTACGGGACCACAGATTCTACGTTCATCAAACATAA
LG 6	3653	110.24	AATTCCAGGTTATTGCTAATTATGCCCAATACTTAACTTAAAATTACAGGTTGCTTGGATTGATAATTCACTTGCAGCAGAGGTGTAGGATTTTTTTAATTTTTTTAGTTAGAAAGAATGAGAAAATTGGAATTAAGAGT
LG 6	71599	110.24	AATTCGATGTGTCCAGCACTTTCTCCCACTCATGATCTCAAGAATCACAATGCCGAAGCTGTAAACATCGCTCTTCTCTGTAAGCTGTCCATAGAGAGCATATTCAGGTGCCAAATAACCATAAGTGCCAGCAACTCTTN
LG 6	214448	110.24	AATTCCAGAAAGGCAAAGTGGCCTCGATCACGGGCAATGCAAAACTCTAGCTAGGTTAATTATTGGTAATTAAATTTAACAAGACATGCATTATTTCTGTGTGGAACTTGTATGGCCTCAACTTGACCTTGTTGGGTTGG
LG 6	262493	110.24	AATTCAGAGTTTGGTAAAGACTTTCATAAAAGATTGGAGACATTTTGTTTTACTTACCAATGGTTCCTTGGATGCGGTTTTGTTTCGTTCTTCATCAGTACAACATGAATGCATCCCACAAGCTATTCTGGGAATGGATG
LG 6	90087	110.24	AATTCAACTTTTATAATATTAATGGTGTCGTATGTCGAACACGTACATTGATTTTGACTGCAGCTTTATGCATATATACGGGGTGATAGTTTCCGTGCCACAAAGAATATATGCATCCACATATCACAGGTGTCTGACTA
LG 6	45838	110.24	AATTCAGGGTTACTGTACGCTCGTACATTCCAGGAAGAGAAGCCATAGAAATGTGATCCATTTCAAAAGCCAACTTATCATAAACTTCATCAGTGAACACCAGTACATCATTTTCAATGCAGAGAGATGCAATAGCATCA
LG 6	173680	110.24	AATTCCTCTACAACAAAGGCCGACCAAGAGATAAGCCTTACTATCCCTTTCTGTGATACTCACGTGCCTATGCAGAGACATGACTAACAATTTAAGGCCACACATAAATTATAGTTTTTTGCGCACATATGCAAGACACG
LG 6	70219	110.92	AATTCGAAGCAGTTAAAAGAATTGAATACAATTCACATTAAAGGACAAACATGGTTTCTGATAATGTGGAGGACGTGAACAATGTTCTCTCTCATGTCCTCTTAACTATAAATGGAATCAAGAACGAGAAAAAGTTAAGG
LG 6	175853	110.92	AATTCCCCTGACCCTTGGCGGGAAATTTTGGACAGTCTTTTCACTGCAATTTCTTGTCCTTCTACTAGGAGCTTACCCTGTTTTCATAATGTAAAAAACATTTTGGAGGTTAAGAAGATATTCACAGTGCCAAATAAATT
LG 6	271963	110.92	AATTCTGTGAAAACTTCTTTCACGAAAATCATGTGGAAATTTGACATCAAAACGCACTCGGGTCTATGAAATCGAAGTTGTTTTGAGACGTTTGGGTTGAACTATATCATTGTTACACATCCCTTCTTAATTTTTATGTT
LG 6	185149	110.92	AATTCCATCTTTTCTAGTTAAATTATCATATACTTAAACTTACCATTTGCACCTGTTATGACTCGGTCTTTCCCTTTATCTCATATCAAAACCTTGTTATGGCTTATTCATACTCAAATTTCATTCATATCAGAACCTGA
LG 6	142026	111.607	AATTCTTAAATTTGGGCCTAGATAACTTGTATCTAATATGGCTGGCATCAAGAAATTGAAATGTTGGAAAATTTGAGCGACTATTGCAAAATATATACCCAGTAAAAGCTGGAACCTATCATCTTCAATGCTAATTCCTA
LG 6	214400	112.293	AATTCATGTGGTTTTACTTGCTGCATTGTGGCTTTGGAAAGCTGGTGATTTACTAACTCACCAAGACATTCTTTGGTTCATTACAGTTTAAGTATTACTGACAGAATTTTGAGAACAGATTTGTGATGTGTGTTTGGCTC
LG 6	245284	112.293	AATTCTTTAGTGTGTCTAGCTAATTTTCTTATAGCTAGAGGCGATTTCAAAGCCCCAAACATGTTTAATTGATGACAGTTCCATTTTTAGTTTTCTACTATTTATTTTGCCGTGTCTACAAGATAAATCATTGCTTGTTT
LG 6	286419	112.293	AATTCAAAAGGATCAACTAAAGCAGAAAGATGATGAGAAGAGAGAGGTAATAAGACAGTTGAGTATGGCTGTGGATGTTTACAAACAGGAGAATGTGAAGCTGAAGAAGTATCTTGCCCGAGAATCAGCAGATAATTCGA
LG 6	129947	112.293	AATTCATTAGTTCACCATTTTTCGCAATCCTACTTTGAGAAATTCTCGTTCTTCAAGCCTATGTCATTTGTCACACAGCTGCATTTTACGCAAGGTTCCTGCCCCTTTCAGTATAAAGGGGCCTCGTTTTGCAGATTTAT
LG 6	202409	112.975	AATTCGACTCACGAACACACAATTATTGAGACCATTTGATGGAGTTACATAAGTCTATACACAAACAAACAATTTCTGGAGTAATCAAAGGCATCATTTGATGCAATCATATAGGAAGGAATCTAACAAAAAATCAAGAT
LG 6	61519	112.975	AATTCCAAAGTGCCAAACTAATGGAAGCATTGCACCTTGAGTGCTGACCAAACAACTTTATGGCTTCATCCAATTGATTGAAATTTGAATACATATCAATCAGTGCTGACAAAGTAAATCTATCAGACTCAAAACCGGAC
LG 6	136289	113.659	AATTCACAATGTAGAATGATAGTTGTTGTATCTTGATATAGTTTTTACATTGATTGAAAATCTCGCTTTTATGTGTTTGTTAATTGAGTCTATGGTCCTTTAAATACAAAGCTTTTACAGTGAAGTTCGACATTTTGTTT
LG 6	154655	113.659	AATTCTCCTTTAGTACTACTCCAGAAGATTAGCTAGGACACCTAGATAAGACCTTTAGGTTGCACAAAACAAACTGCATAGTCCCCCTAAAAGAATAGGAAATTATTGAAAGTAAACAAACTAAAACTATCTAAAATCAT
LG 6	26647	113.659	AATTCTTGTGGTTTGGAAACTTCCAATGCAGGCTGCTCTTAAGACTATAGGTGAGGAAGACAAACATTTCTCTAGAGTATCCTTAAGGTTTGATATTTTACTAGCCATTTTCTTATCAGTCATTTCACTTGAGATTTCAT
LG 6	26671	113.659	AATTCTGGCCCAAGCCAAGATGGTAATAGGCAGATTCAAATAACCAAATAGACCAATACCTACTTGGTTTGATTTCTACGAAGGCCCAACATTTCTTGTATGGGCCATCTGCTTCTTTCCTTCTTGGGCTCATTTGCAAT
LG 6	22965	113.659	AATTCTGGTCTCTATGTCCCTTAAAGCTTTGAGATTTGATTGTGAGGGTGGAGTTACTAATATGCCATTGTCTGCAAAAGTGAATTTTTTCAATGAGTTTGGAATTATATTTTAGATGGGAGGCTTATATGGGCATTTTA
LG 6	154377	113.659	AATTCATTACGCGGCAAATGTGCCTGCTTTGCACTCAGTCCTGGTTTTTGTCTCCATCAAATCATTACCGATAAGCAAGGTTCCGTTGGAGGAGCGTTTTCTTTTCCGCAGAGTGGAGCCTAGAGNNNNNNNNNNNNNNN
LG 6	95768	113.659	AATTCCCAATCAACTATTAGGAGCTCTGGGAGGCCTACAAATAATGATGGTAACTTCATAAGTTTATTATCATGTATCATTCACCTTATCCACATCTGGTCTTTCCTCCCGATCCACCTGCGTTAATAATATGTTAGAAA
LG 6	95778	113.659	AATTCCTCGTCTGGAATCAAGGCAAAAGCGTCCTTTTGATAAGAAAGTTGTTAGAAAGGAGAAGAAGGGAAACTCGGAAATAATGCTGGTGAGAATCTGAAGAAGAACTCGTAGTATACTCGAACATAACGGGAAGAGCA
LG 6	58464	114.344	AATTCCTAACTATTAAACAACCCCTCCCTCCCCTATCAGCAACAAGGAGAAATATTAGAATCACCTCTTCCCGTCTTGGAATCCAGTTGTTGGCCCGCATATCAAGAACATTGCGGACCATGAACCTCAACCGTGGTGCA
LG 6	216309	115.029	AATTCTCTCCTATAAGCTTTAATCCGTTATTAGGCCATACCAAATGGGCAAATGTGTTGTCATCTGTCACATATTCTGTATTGAACTCTGCCCACAGGTTGCTGTTGCTGTCCTTGTTTCATGGATGATATTCCGAAACC
LG 6	118521	115.029	AATTCTGACCATCCAAATGGTGACTCTCATCCTGTATAGCTGCACTCCATCGTTTCTTCGCTTTACACTTCCCAATTTTTGTACCAATACAGATGCCCATCTTCATAGCTGTAAATAGGCCCAATGCAATCAGAATTGGC
LG 6	156341	115.029	AATTCTAATTAATGATTCTAAACAGGTCCTTACAAATGGCATAGAAGTAAAGCTTCAGAGGAATGCCCTTAGTGTAATTGAAGCTCCTACTGGTAATGAGGATGATGATGACCTTGATTTTGAGACTGTCCAGTGGAATG
LG 6	48623	115.029	AATTCGAATCAATAGAGGAGGCCTATTACTTTTACAATGAGATATATGCAAAGATTGTTGGTTTTAGTGTGAGAATGGGTTCAACTAAGAGAAGAAAGATCACTGGAGAGATTACTTGGAAACAATTTTTATGTTCCAAG
LG 6	275195	115.029	AATTCTGAGGAAGATAGATATAAAGCTGCATCACTCTTATCAGACACTTAGAGACTCCTTGATAGCCATGTTTGCCAAATGTAAGTGCTTATACTTCGCTCCTAACATTCCGAAAGAGGCTTAATTTTTGGACCTTAAGT
LG 6	173679	115.029	AATTCAGTTCAAATCAGAGAGATTCAGTGTGGCCGAAGAAGAAGATCAGCGGATGATTTGGAGTCAGCGGAGGACTGCCAGCGAGTGAAGACTTGGTTCTCAACTGAGATGGAGTCAGCGAAGACGCTGGATGGCAGGCC
LG 6	15976	115.029	AATTCAGAAATGAAGGTAGAAACAGTACTCAGGCAACCCAAAAAACCAAATTGTACTCCGGTTACAATGATATTGCAAGTCTTGGTATTCACCTACAGAACAGAAACAGAGTCAATGGGCTCTATAGCAATTAGGAGGAA
LG 6	289578	115.029	AATTCTGTTACATATTTTGATATTGAACAGTTTGATCTTTGACCAAGTTTAGCTTACCACGAAGTTATAGCTACCTTGAAGGCAATGGAGACACTCCAGAGGTATCTATGTCATGATTTCTGCATCTATTTGATCCCAAC
LG 6	185977	115.029	AATTCGAGCCTATTGGGACACGGTCATTACCTTTAGGAAAGAAAGACAGCTCTTTGTCCAATTGTGAAGGCTGATCAGTACACTTGCTCCCTTCTTGAGCACCAACATCTTTGACTTTCTGTGCAGGATTGCTTTCACTG
LG 6	296417	115.029	AATTCATATTTTCCTGCAGTGCTTGAACGCATAGAAAAGAAAAGGCAGCCAATGCCCCACATGGACGCAATATACTTTATCCGGCCTTCCAAAAAGAAGTAATTCCTTTCGTACTCTTTGGGTTAATTTTCGATTCAATG
LG 6	13513	115.029	AATTCGAAAAGGGCAGACTCAGCAATCCTGTAATACCAATGTGGATAGTAATTGGTACTCAGCTTCCAAATTTTCCAACTCACGTACATTTTCAACCAAATTCACAACTTTTCGTAACCACGAAACCGAAAACAGTAGAA
LG 6	81474	115.029	AATTCACTCGCACATACTTTTTTCTTTGATCCAAATAAACTCACTTAGAAATGTCTACTCAGTGATAATGTTCTGTGATAAAGCTGAGCTAATCTGAACAACAATCTCACATAAAAATGAAACTTCCTTCCATTGGCTAA
LG 6	10670	115.029	AATTCAACTTATCGGGGTAATCTTCGTTGTTACACTAAATGTTGTGGTGACAAGCCTCGTATGCCTTTTGGTGCAACTCATTGTGCCTCTGAGAATGTCTGAAGAGGATATGGAGATTGGTGATGAAGCAGCTCATGGTG
LG 6	61520	115.029	AATTCCATGATTTCTGGATATGTCATTAATGAACATAATTGTGCAGCTCTGGGTTTAGTTTCAAAAGTCCATTGCTCAGGTGCACAGATGGATTCTTACACTTACAGTGGTGCTTTAAAGGCCTGCATCAACTTGCTTAA
LG 6	6784	115.029	AATTCATGTGAATTGAGCTCCAGAAGGCTTTGAATACCATCATTACCCAATTCTGATAATAACTTGGCCAAATACATATAGGGTTGGGCAGGCAATTTTTCAATGCATATGGCAATGACACCATTGGACCTTTCAATTTC
LG 6	204979	115.029	AATTCGGACAAATTACATAGAGGTAAAAGTTTACCTCCCATAATGAGGCTGCAAAGGATGGCAATGCAGAGGAATTTCATTGTAGCTGCCATTAGAAACGATATAGAATTAGATGTTGTTTTTACTTTTTCTTGCCTCGA
LG 6	230013	115.692	AATTCGCAGAAGTCTGAATGGAAACTGCACCGTCTCGAATGTGAAGCTTTCTCGAAGCTTCCCATTGAGTTCCGTCATCAAATTACACCTCCTATTCGTCTCACGATCAGACTCCACTGCCGTTCAAAATTACAATCTCA
LG 6	163630	116.806	AATTCACGATTGCTGATCCAATGTCTGAATTAACCATCAAACGAGGGATGAAGAAGACTCTGGAAATTATAATTTATGAGGTTAGATTGCTTTTTCTTTGTTTTTCTATTATTATTTGATATATACTATCTAATTGCAAT
LG 6	162524	117.808	AATTCTACTTAGACATGCACTCGATCGATATTCAAGCTGACCAACCAGCAATAGAAAATAGAGACAGAGATGGCGGAATCTACTTACGGCAACGGTAATAGGTGCACAGCAAGACTGACGTGAGGGCCGTAGTAGGCTAG
LG 6	171467	117.808	AATTCGTTCCTGGAGCTCAATTTGTCGAGACCCCTGCTTCGGGCTTGCGAGAAATTGGGCTATGTTAAGCCCACGCCAATTCAGGTTTCGGAGCCTTACCACTAACATTTCATTTCTTGTTCCTATTTGTGCTTTTCACT
[truncated: 215 more rows]

## Sheet: Table S5
Table S5 Distribution of RSDs on each LG
LG*	Start Pos. (cM)	End Pos. (cM)	Start Pos. (bp)	End Pos. (bp)	Length (cM)	Marker No.	Within centromeres**
LG1	0	32.9	chr03_2010829	chr03_19522564	32.9	35	No
LG1	33.5	42	chr03_19530486	chr03_28870566	8.5	21	No
LG1	42.7	44.4	chr03_29145268	chr03_29328628	1.7	8	No
LG1	44.6	47.8	chr03_30696331	chr03_32363818	3.2	17	No
LG1	48.3	61.4	chr03_32354969	chr03_46302871	13.1	99	Yes
LG2	7	67.763	chr07_67129173	chr07_2320784	60.763	130	Yes
LG3	4.6	85.791	chr02_1841746	chr02_87965652	81.191	162	Yes
LG4	63.2	83.612	chr06_21172573	chr06_18855370	20.412	15	No
LG5	0	18.2	chr05_12645543	chr05_13604963	18.2	7	No
LG6.1	17	37	chr04_7495959	chr04_852459	20	14	No
LG6.2	0	6.6	chr04_66079956	chr04_62414005	6.6	49	No
*based on the Version 1.0 map
**precise location of the biological centromeres on the rose pseudomolecules were according to Raymond et al. (ref. 10)

## Sheet: Table S6
Table S6 Comparison of genetic map markers and OB 6K contigs
OB Marker	LG	Location(cM)	Contig
140414	LG1	121.26	71914
140415	LG1	121.94	71914
34314	LG3	148.64	29739
245215	LG3	151.04	29739
257149	LG5	153.37	347170
257150	LG5	153.37	347170
174963	LG5	206.29	39052
174962	LG5	206.29	39052
29903	LG5	207.66	313828
29902	LG5	209.71	313828
272724	LG7	33.77	318571
272725	LG7	33.77	318571
138753	LG7	82.6	288585
138754	LG7	83.28	288585

## Sheet: Table S7
Table S7 Anchored contigs to the rose genetic map of the Hibrand Saint-Oyant’s genome
LG	Marker	Location(cM)	Genome Chr.	Genome Pos. Start	Genome Pos. End	E value	Length	Mismatch	Gap
LG1	147209	61.536	Chr00	29120827	29120958	8.86e-60	132	0	2
LG1	27479	84.681	Chr00	28987868	28987729	4.06e-68	140	0	0
LG1	25275	116.238	Chr00	25570668	25570535	8.79e-65	134	0	0
LG2	152518	72.503	Chr00	26307664	26307526	3.16e-64	139	2	0
LG2	225657	144.036	Chr00	33025590	33025451	4.09e-63	140	3	0
LG2	90839	161.304	Chr00	28359657	28359519	1.47e-62	139	3	0
LG2	73421	176.381	Chr00	29981871	29981733	1.47e-62	140	2	1
LG3	191207	19.004	Chr00	14036737	14036598	4.06e-68	140	0	0
LG3	249286	92.361	Chr00	19024549	19024410	4.09e-63	140	3	0
LG3	63767	97.149	Chr00	26154768	26154907	4.09e-63	140	3	0
LG4.1	176725	57.758	Chr00	5033803	5033942	4.06e-68	140	0	0
LG4.1	47262	65.234	Chr00	9553371	9553510	4.06e-68	140	0	0
LG4.1	217438	66.623	Chr00	10421580	10421441	4.06e-68	140	0	0
LG4.1	33219	68.071	Chr00	10572640	10572779	4.09e-63	140	3	0
LG4.2	41558	4.557	Chr00	7012906	7012767	4.06e-68	140	0	0
LG4.2	279877	5.165	Chr00	13246317	13246456	4.06e-68	140	0	0
LG5	138926	85.578	Chr00	21477729	21477868	4.06e-68	140	0	0
LG5	225821	128.365	Chr00	2876882	2877021	4.06e-68	140	0	0
LG5	192483	132.574	Chr00	4849477	4849338	6.8e-66	140	0	1
LG5	98252	133.256	Chr00	4051176	4051037	4.06e-68	140	0	0
LG5	270707	133.266	Chr00	2950612	2950473	4.06e-68	140	0	0
LG5	270708	133.939	Chr00	2950609	2950748	4.06e-68	140	0	0
LG5	97310	133.939	Chr00	2543605	2543466	4.06e-68	140	0	0
LG5	15811	134.622	Chr00	2511298	2511437	4.06e-68	140	0	0
LG5	217902	134.622	Chr00	2691760	2691621	4.06e-68	140	0	0
LG5	98262	135.303	Chr00	4065204	4065343	4.06e-68	140	0	0
LG5	223134	135.303	Chr00	20762976	20762837	4.06e-68	140	0	0
LG5	220108	135.303	Chr00	3067653	3067514	4.06e-68	140	0	0
LG5	10785	135.303	Chr00	3272937	3272798	4.06e-68	140	0	0
LG5	18310	135.303	Chr00	20738681	20738542	4.06e-68	140	0	0
LG5	265684	135.303	Chr00	20854949	20855088	4.06e-68	140	0	0
LG5	18291	135.303	Chr00	3570969	3570830	4.06e-68	140	0	0
LG5	270715	135.984	Chr00	2957671	2957532	4.06e-68	140	0	0
LG5	201928	135.984	Chr00	2742555	2742694	4.06e-68	140	0	0
LG5	223136	136.632	Chr00	20757941	20757802	4.06e-68	140	0	0
LG5	220119	137.321	Chr00	3074784	3074645	4.06e-68	140	0	0
LG5	61602	139.458	Chr00	18023720	18023859	4.06e-68	140	0	0
LG5	30328	139.458	Chr00	15934483	15934344	4.06e-68	140	0	0
LG5	156258	140.139	Chr00	31647179	31647040	5.29e-62	140	0	1
LG5	141134	140.139	Chr00	11140935	11140796	4.06e-68	140	0	0
LG5	267530	140.139	Chr00	11267693	11267554	4.06e-68	140	0	0
LG5	257150	140.819	Chr00	16134881	16134742	4.06e-68	140	0	0
LG5	257154	140.819	Chr00	16137897	16137758	4.06e-68	140	0	0
LG5	31746	140.819	Chr00	10976989	10977128	4.06e-68	140	0	0
LG5	268692	140.819	Chr00	18329332	18329193	4.06e-68	140	0	0
LG5	79428	140.819	Chr00	12062813	12062952	4.06e-68	140	0	0
LG5	204746	140.819	Chr00	21142809	21142670	4.06e-68	140	0	0
LG5	257149	140.819	Chr00	16134878	16135017	4.06e-68	140	0	0
LG5	192262	140.819	Chr00	16583838	16583699	4.06e-68	140	0	0
LG5	169472	140.819	Chr00	31751670	31751531	4.06e-68	140	0	0
LG5	190550	140.819	Chr00	17822776	17822915	4.06e-68	140	0	0
LG5	257153	140.819	Chr00	16137894	16138033	4.06e-68	140	0	0
LG5	122699	142.192	Chr00	10711031	10710892	4.06e-68	140	0	0
LG5	254147	142.192	Chr00	15968867	15969006	4.06e-68	140	0	0
LG5	14828	142.192	Chr00	11938356	11938217	4.06e-68	140	0	0
LG5	147190	142.192	Chr00	16507365	16507504	4.06e-68	140	0	0
LG5	280024	145.615	Chr00	17959342	17959203	4.06e-68	140	0	0
LG5	264878	145.615	Chr00	10859020	10858881	4.06e-68	140	0	0
LG5	267516	145.615	Chr00	11231263	11231402	4.06e-68	140	0	0
LG5	246074	146.298	Chr00	10823021	10822882	4.06e-68	140	0	0
LG5	257147	146.298	Chr00	16111888	16112027	4.06e-68	140	0	0
LG5	278524	146.298	Chr00	16202095	16202234	4.06e-68	140	0	0
LG5	113847	147.682	Chr00	31067338	31067199	4.06e-68	140	0	0
LG5	257156	154.514	Chr00	16144094	16143955	4.06e-68	140	0	0
LG5	151315	155.182	Chr00	16083412	16083551	4.06e-68	140	0	0
LG5	190553	155.182	Chr00	17803717	17803856	4.06e-68	140	0	0
LG5	222914	155.182	Chr00	37979558	37979419	4.06e-68	140	0	0
LG5	151316	155.872	Chr00	16083415	16083276	4.06e-68	140	0	0
LG5	81668	157.27	Chr00	18281517	18281656	4.06e-68	140	0	0
LG5	222913	157.27	Chr00	37979555	37979694	4.06e-68	140	0	0
LG5	122698	157.947	Chr00	10711028	10711167	4.06e-68	140	0	0
LG5	173227	160.772	Chr00	31132509	31132370	4.06e-68	140	0	0
LG5	126737	161.452	Chr00	25629653	25629514	4.06e-68	140	0	0
LG5	88827	164.746	Chr00	24142516	24142655	4.06e-68	140	0	0
LG5	74685	164.746	Chr00	752730	752591	4.06e-68	140	0	0
LG5	66603	165.266	Chr00	1801256	1801117	4.06e-68	140	0	0
LG5	264840	165.953	Chr00	24324074	24324213	4.06e-68	140	0	0
LG5	241123	165.953	Chr00	31339842	31339703	4.06e-68	140	0	0
LG5	184702	168.298	Chr00	1375582	1375721	4.06e-68	140	0	0
LG5	149394	169.711	Chr00	2168572	2168433	4.06e-68	140	0	0
LG5	110903	169.711	Chr00	23973504	23973365	4.06e-68	140	0	0
LG5	247371	169.711	Chr00	185467	185606	4.06e-68	140	0	0
LG5	54138	169.711	Chr00	768244	768383	4.06e-68	140	0	0
LG5	88815	169.711	Chr00	262250	262389	4.06e-68	140	0	0
LG5	149497	170.391	Chr00	397107	397246	4.06e-68	140	0	0
LG5	175420	171.071	Chr00	962460	962599	4.06e-68	140	0	0
LG5	262394	171.071	Chr00	537284	537423	4.06e-68	140	0	0
LG5	148741	171.751	Chr00	700917	701056	4.06e-68	140	0	0
LG5	160378	171.751	Chr00	1016960	1017099	4.06e-68	140	0	0
LG5	114912	171.751	Chr00	2226243	2226104	4.06e-68	140	0	0
LG5	209054	171.751	Chr00	31358862	31359001	4.06e-68	140	0	0
LG5	114918	173.136	Chr00	2236088	2235949	4.06e-68	140	0	0
LG5	108456	173.82	Chr00	24315105	24314966	4.06e-68	140	0	0
LG5	108933	173.82	Chr00	1119861	1120000	4.06e-68	140	0	0
LG5	243292	174.5	Chr00	1671316	1671455	4.06e-68	140	0	0
LG5	193285	174.5	Chr00	2054764	2054625	4.06e-68	140	0	0
LG5	149404	175.148	Chr00	2178690	2178551	4.06e-68	140	0	0
LG5	114899	180.688	Chr00	2208370	2208509	4.06e-68	140	0	0
LG5	31565	188.263	Chr00	22954120	22954259	4.06e-68	140	0	0
LG5	31579	188.263	Chr00	22967400	22967539	4.06e-68	140	0	0
LG5	200183	189.587	Chr00	22793753	22793892	4.06e-68	140	0	0
LG7	186580	6.859	Chr00	22041188	22041327	4.06e-68	140	0	0
LG7	117895	27.877	Chr00	19520746	19520885	4.06e-68	140	0	0

## Sheet: Table S8
Table S8 Sequence analysis of unassigned contigs from Raymond’s genome: genes, transposable elements, centromeric repeats, chloroplast and mitochondria
Contig name	Accession number	Contig length	Gene count (gene density/Mb)	% CDS	% transposable element	% LTR retrotransposon	% centromeric repeats	% mitochondria	% chloroplastic	Anchored in Table 3
# Centromeric contigs:
RcHm_v2.0_Chr0c43	.	135162	0 (0.00)	0.000	39.22	34.71	46.678	0.000	0.000	No
RcHm_v2.0_Chr0c24	NW_020126837.1	192079	1 (5.21)	0.000	61.82	65.07	25.794	0.000	0.000	No
RcHm_v2.0_Chr0c31	NW_020126842.1	165374	15 (90.70)	2.690	53.98	60.20	15.188	0.000	0.000	No
# Probably centromeric contigs:
RcHm_v2.0_Chr0c08	NW_020126822.1	335376	0 (0.00)	0.000	83.00	84.87	6.070	0.000	0.000	No
RcHm_v2.0_Chr0c02	NW_020126816.1	643086	3 (4.67)	0.000	80.42	74.47	5.113	0.000	0.000	No
RcHm_v2.0_Chr0c18	NW_020126831.1	215694	0 (0.00)	0.000	81.47	80.25	4.163	0.000	0.000	No
RcHm_v2.0_Chr0c12	NW_020126826.1	273162	3 (10.98)	0.555	72.29	67.10	3.847	0.000	0.000	No
RcHm_v2.0_Chr0c14	.	251379	0 (0.00)	0.000	89.11	91.33	3.332	0.000	0.000	No
RcHm_v2.0_Chr0c46	.	69833	0 (0.00)	0.000	85.67	110.44	3.299	0.000	0.000	No
RcHm_v2.0_Chr0c42	.	145205	0 (0.00)	0.000	83.16	78.22	3.134	0.000	0.000	No
RcHm_v2.0_Chr0c25	NW_020126838.1	187256	0 (0.00)	0.000	92.39	96.11	3.086	0.000	0.000	No
# Other contigs:
RcHm_v2.0_Chr0c03	NW_020126817.1	575400	4 (6.95)	0.000	90.39	95.59	2.964	0.000	0.000	No
RcHm_v2.0_Chr0c15	NW_020126828.1	250830	1 (3.99)	0.000	88.68	110.22	2.794	0.000	0.000	Anchored
RcHm_v2.0_Chr0c01	NW_020126815.1	663754	10 (15.07)	0.000	82.99	86.01	2.550	0.000	0.000	No
RcHm_v2.0_Chr0c04	NW_020126818.1	565289	6 (10.61)	0.000	86.88	105.00	2.593	0.000	0.000	No
RcHm_v2.0_Chr0c05	NW_020126819.1	549484	3 (5.46)	0.000	92.51	98.83	2.811	0.000	0.000	No
RcHm_v2.0_Chr0c06	NW_020126820.1	397359	3 (7.55)	0.000	88.32	102.63	2.469	0.000	0.000	No
RcHm_v2.0_Chr0c07	NW_020126821.1	382187	0 (0.00)	0.000	84.01	81.85	2.669	0.000	0.000	No
RcHm_v2.0_Chr0c09	NW_020126823.1	318657	3 (9.41)	0.000	82.98	92.94	2.337	0.000	0.000	No
RcHm_v2.0_Chr0c10	NW_020126824.1	302564	0 (0.00)	0.000	80.00	98.53	2.657	0.000	0.000	No
RcHm_v2.0_Chr0c35	.	150328	0 (0.00)	0.000	90.62	111.90	2.553	0.000	0.000	No
RcHm_v2.0_Chr0c27	.	177852	0 (0.00)	0.000	94.32	115.33	2.516	0.000	0.000	No
RcHm_v2.0_Chr0c33	.	151710	0 (0.00)	0.000	90.29	111.72	2.305	0.000	0.000	No
RcHm_v2.0_Chr0c26	.	183342	0 (0.00)	0.000	97.25	85.21	2.213	0.000	0.000	No
RcHm_v2.0_Chr0c41	NW_020126850.1	147160	1 (6.80)	0.000	86.39	102.91	2.143	0.000	0.000	No
RcHm_v2.0_Chr0c13	NW_020126827.1	253797	2 (7.88)	0.067	90.03	99.96	2.140	0.000	0.000	No
RcHm_v2.0_Chr0c34	NW_020126844.1	150460	1 (6.65)	0.000	88.19	69.02	2.024	0.000	0.000	No
RcHm_v2.0_Chr0c17	NW_020126830.1	218128	1 (4.58)	0.146	87.59	98.90	1.706	0.000	0.000	No
RcHm_v2.0_Chr0c21	NW_020126834.1	199370	4 (20.06)	1.481	70.05	70.46	0.416	0.000	0.000	Anchored
RcHm_v2.0_Chr0c32	NW_020126843.1	165018	12 (72.72)	3.878	55.20	41.59	0.121	0.000	0.000	No
RcHm_v2.0_Chr0c36	NW_020126845.1	150193	3 (19.97)	0.252	72.00	50.79	0.094	0.000	0.000	No
RcHm_v2.0_Chr0c19	NW_020126832.1	210984	15 (71.10)	3.135	56.96	37.94	0.067	0.000	0.000	No
RcHm_v2.0_Chr0c22	NW_020126835.1	193117	28 (144.99)	7.351	41.20	31.50	0.059	0.000	0.000	No
RcHm_v2.0_Chr0c37	NW_020126846.1	150093	2 (13.33)	0.786	77.97	74.47	0.000	0.000	0.000	Anchored
RcHm_v2.0_Chr0c23	NW_020126836.1	192495	7 (36.36)	1.200	75.96	61.38	0.000	0.000	0.000	No
RcHm_v2.0_Chr0c30	NW_020126841.1	167437	6 (35.83)	1.346	70.04	61.48	0.000	0.000	0.000	No
RcHm_v2.0_Chr0c45	NW_020126852.1	94193	7 (74.32)	3.268	66.44	15.26	0.000	0.000	0.000	Anchored
RcHm_v2.0_Chr0c29	NW_020126840.1	174138	7 (40.20)	2.493	59.32	23.88	0.000	0.000	0.000	No
RcHm_v2.0_Chr0c16	NW_020126829.1	223542	21 (93.94)	10.944	57.97	46.65	0.000	0.000	0.000	Anchored
RcHm_v2.0_Chr0c38	NW_020126847.1	149626	12 (80.20)	4.427	57.20	26.42	0.000	0.000	0.000	No
RcHm_v2.0_Chr0c40	NW_020126849.1	149066	7 (46.96)	3.230	53.57	40.39	0.000	0.000	0.000	No
RcHm_v2.0_Chr0c39	NW_020126848.1	149608	19 (127.00)	8.142	51.82	33.01	0.000	0.000	0.000	No
RcHm_v2.0_Chr0c44	NW_020126851.1	116799	14 (119.86)	4.712	49.94	13.50	0.000	0.000	0.000	No
RcHm_v2.0_Chr0c20	NW_020126833.1	199463	14 (70.19)	6.535	48.99	35.16	0.000	0.000	0.000	No
RcHm_v2.0_Chr0c28	NW_020126839.1	175596	7 (39.86)	2.306	48.21	35.46	0.000	0.000	0.000	No
RcHm_v2.0_Chr0c11	NW_020126825.1	293406	25 (85.21)	5.166	36.89	19.35	0.000	0.000	0.000	Anchored
Average of all anchored contigs	.	504379622	41028 (81.34)	7.710	51.56	33.40	0.101	0.088	0.049
											250830
											199370
											150093
											94193
											223542
											293406
										sum	1211434

## Sheet: Table S9
Table S9 Sequence analysis of unassigned contigs from Hibrand Saint-Oyant’s genome: gene, transposable elements, centromeric repeats, chloroplast and mitochondria.
Contig name	Contig length	Gene count (gene density/Mb)	% CDS	% transposable element	% LTR retrotransposon	% centromeric repeats	% mitochondria	% chloroplastic	Anchored in Table S7
# Mitochondrial contigs:
Chr00.50034944-50066139	31196	7 (224.39)	9.992	11.77	10.53	0.000	98.904	0.000	No
Chr00.48838026-48872827	34802	2 (57.47)	7.913	8.62	2.35	0.000	98.914	0.000	No
Chr00.48747920-48783156	35237	8 (227.03)	17.411	3.95	3.66	0.000	99.997	0.000	No
Chr00.46322752-46365832	43081	9 (208.91)	3.865	7.43	6.21	0.000	89.875	0.000	No
Chr00.44699582-44748558	48977	14 (285.85)	14.848	4.61	0.58	0.000	98.755	3.030	No
Chr00.44640445-44689581	49137	21 (427.38)	17.272	5.20	1.67	0.000	100.000	0.000	No
Chr00.44093495-44145744	52250	15 (287.08)	11.374	8.38	6.29	0.000	100.000	0.000	No
Chr00.43713890-43767828	53939	10 (185.39)	11.680	7.19	3.04	0.000	99.996	0.000	No
# Chloroplastic contigs:
Chr00.32145160-32317159	172000	133 (773.26)	45.504	2.83	0.11	0.000	1.569	99.998	No
# Centromeric contigs:
Chr00.41979231-42039005	59775	0 (0.00)	0.000	15.16	15.16	83.829	0.000	0.000	No
Chr00.49016637-49051053	34417	0 (0.00)	0.000	40.35	38.82	61.121	0.000	0.000	No
Chr00.41620096-41682793	62698	0 (0.00)	0.000	55.27	48.30	46.571	0.000	0.000	No
Chr00.50551403-50579821	28419	0 (0.00)	0.000	61.82	104.38	39.600	0.000	0.000	No
Chr00.48520653-48556232	35580	0 (0.00)	0.000	48.09	44.06	39.452	0.000	0.000	No
Chr00.49533466-49565772	32307	0 (0.00)	0.000	70.19	61.96	35.438	0.000	0.000	No
Chr00.49406016-49438675	32660	0 (0.00)	0.000	72.71	66.70	28.653	0.000	0.000	No
Chr00.48793157-48828025	34869	0 (0.00)	0.000	75.55	71.32	26.700	0.000	0.000	No
Chr00.44581064-44630444	49381	0 (0.00)	0.000	84.79	70.66	21.591	0.000	0.000	No
Chr00.40878259-40943818	65560	0 (0.00)	0.000	81.62	82.81	19.365	0.000	0.000	No
Chr00.45563193-45608629	45437	0 (0.00)	0.000	94.38	94.85	15.507	0.000	0.000	No
Chr00.48657225-48692649	35425	0 (0.00)	0.000	88.15	91.64	14.306	0.000	0.000	No
Chr00.34147990-34268881	120892	1 (8.27)	0.000	95.00	85.68	13.475	0.000	0.000	No
Chr00.36324113-36425655	101543	0 (0.00)	0.000	88.29	88.80	13.233	0.000	0.000	No
Chr00.51630295-51653183	22889	0 (0.00)	0.000	90.96	90.12	11.364	0.000	0.000	No
Chr00.49827490-49859110	31621	0 (0.00)	0.000	85.66	49.99	9.756	0.000	0.000	No
Chr00.42527958-42585552	57595	1 (17.36)	0.000	94.92	105.21	7.867	0.000	0.000	No
Chr00.42392257-42450113	57857	0 (0.00)	0.000	94.84	124.63	7.392	0.000	0.000	No
Chr00.31959296-32135159	175864	1 (5.69)	0.000	91.21	104.76	7.235	0.000	0.000	No
Chr00.38594482-38678479	83998	0 (0.00)	0.000	93.96	106.58	7.231	0.000	0.000	No
Chr00.36982547-37079281	96735	1 (10.34)	0.000	94.86	102.56	6.591	0.000	0.000	No
Chr00.39417885-39494620	76736	0 (0.00)	0.000	94.96	109.51	6.187	0.000	0.000	No
Chr00.44934856-44983200	48345	0 (0.00)	0.000	90.33	92.29	5.601	0.000	0.000	No
Chr00.34785353-34900291	114939	0 (0.00)	0.000	94.04	104.29	5.523	0.000	0.000	No
Chr00.51531523-51554459	22937	0 (0.00)	0.000	93.87	0.13	5.280	0.000	0.000	No
Chr00.32653240-32805256	152017	2 (13.16)	0.000	96.45	128.24	5.207	0.000	0.000	No
Chr00.47657208-47697494	40287	0 (0.00)	0.000	98.61	72.14	5.148	0.000	0.000	No
Chr00.51498123-51521522	23400	0 (0.00)	0.000	98.87	91.24	4.833	0.000	0.000	No
Chr00.47202713-47243365	40653	0 (0.00)	0.000	94.26	101.20	4.809	0.000	0.000	No
Chr00.50704448-50732434	27987	0 (0.00)	0.000	99.68	87.25	4.545	0.000	0.000	No
Chr00.43455344-43510086	54743	0 (0.00)	0.000	96.13	82.48	4.322	0.000	0.000	No
Chr00.50817748-50845340	27593	0 (0.00)	0.000	97.08	104.57	4.269	0.000	0.000	No
Chr00.51113718-51139901	26184	0 (0.00)	0.000	99.96	34.78	4.216	0.000	0.000	No
Chr00.29419688-29656500	236813	1 (4.22)	0.000	96.87	113.47	4.125	0.000	0.000	No
Chr00.50317791-50347026	29236	0 (0.00)	0.000	97.22	114.56	4.026	0.000	0.000	No
Chr00.50117253-50148094	30842	0 (0.00)	0.000	98.43	107.97	4.017	0.000	0.000	No
Chr00.48611791-48647224	35434	0 (0.00)	0.000	98.48	97.67	3.906	0.000	0.000	No
Chr00.42188135-42246358	58224	2 (34.35)	0.793	88.23	44.14	3.791	0.000	0.000	No
Chr00.37816483-37906713	90231	1 (11.08)	0.625	88.04	91.89	3.783	0.000	0.000	No
Chr00.51430779-51454582	23804	0 (0.00)	0.000	99.96	97.25	3.747	0.000	0.000	No
Chr00.51221770-51247360	25591	0 (0.00)	0.000	99.93	125.69	3.747	0.000	0.000	No
Chr00.51760483-51782450	21968	0 (0.00)	0.000	100.00	148.49	3.742	0.000	0.000	No
Chr00.46586621-46628792	42172	0 (0.00)	0.000	99.91	117.10	3.718	0.000	0.000	No
Chr00.42324340-42382256	57917	0 (0.00)	0.000	97.13	154.08	3.581	0.000	0.000	No
Chr00.50892584-50919814	27231	0 (0.00)	0.000	99.99	141.94	3.525	0.000	0.000	No
Chr00.39504621-39580819	76199	0 (0.00)	0.000	98.41	72.81	3.513	0.000	0.000	No
Chr00.45783913-45828792	44880	0 (0.00)	0.000	88.86	89.20	3.474	0.000	0.000	No
Chr00.50474465-50502966	28502	0 (0.00)	0.000	97.92	97.03	3.417	0.000	0.000	No
Chr00.38874971-38957656	82686	0 (0.00)	0.000	96.75	123.49	3.409	0.000	0.000	No
Chr00.34533603-34649584	115982	0 (0.00)	0.000	97.36	96.26	3.360	0.000	0.000	No
Chr00.36766684-36864635	97952	0 (0.00)	0.000	97.66	123.75	3.302	0.000	0.000	No
Chr00.36212488-36314112	101625	0 (0.00)	0.000	99.79	152.64	3.301	0.000	0.000	No
Chr00.48882828-48917590	34763	0 (0.00)	0.000	98.85	140.99	3.285	0.000	0.000	No
Chr00.51663184-51686042	22859	0 (0.00)	0.000	99.44	86.74	3.272	0.000	0.000	No
Chr00.47556549-47596890	40342	0 (0.00)	0.000	98.38	108.74	3.260	0.000	0.000	No
Chr00.40725847-40792320	66474	0 (0.00)	0.000	99.97	102.35	3.254	0.000	0.000	No
Chr00.48382884-48419159	36276	0 (0.00)	0.000	99.99	145.20	3.231	0.000	0.000	No
Chr00.34659585-34775352	115768	0 (0.00)	0.000	98.00	80.14	3.182	0.000	0.000	No
Chr00.50158095-50188484	30390	0 (0.00)	0.000	95.88	62.13	3.175	0.000	0.000	No
Chr00.46534279-46576620	42342	0 (0.00)	0.000	99.93	100.26	3.155	0.000	0.000	No
Chr00.49448676-49481087	32412	0 (0.00)	0.000	99.00	86.71	3.147	0.000	0.000	No
Chr00.40802321-40868258	65938	0 (0.00)	0.000	99.99	101.77	3.118	0.000	0.000	No
Chr00.49234516-49267643	33128	0 (0.00)	0.000	99.94	97.55	3.112	0.000	0.000	No
Chr00.35638180-35744744	106565	0 (0.00)	0.000	99.93	136.37	3.100	0.000	0.000	No
Chr00.52274126-52285959	11834	0 (0.00)	0.000	96.85	96.85	3.076	0.000	0.000	No
Chr00.51327430-51352223	24794	0 (0.00)	0.000	99.72	92.75	3.057	0.000	0.000	No
Chr00.40334030-40403389	69360	0 (0.00)	0.000	99.83	130.79	3.003	0.000	0.000	No
Chr00.34014806-34137989	123184	0 (0.00)	0.000	97.30	93.37	3.003	0.000	0.000	No
Chr00.49320459-49353242	32784	0 (0.00)	0.000	99.82	117.20	2.992	0.000	0.000	No
Chr00.49910723-49942247	31525	0 (0.00)	0.000	99.61	117.21	2.988	0.000	0.000	No
Chr00.49191270-49224515	33246	0 (0.00)	0.000	100.00	103.25	2.981	0.000	0.000	No
Chr00.32490431-32643239	152809	2 (13.09)	0.991	95.80	90.61	2.974	0.000	0.000	No
Chr00.39060034-39142399	82366	0 (0.00)	0.000	97.13	94.88	2.966	0.000	0.000	No
Chr00.41179210-41244053	64844	0 (0.00)	0.000	99.87	93.13	2.955	0.000	0.000	No
Chr00.46845360-46886678	41319	0 (0.00)	0.000	99.25	103.17	2.945	0.000	0.000	No
Chr00.44817452-44866340	48889	0 (0.00)	0.000	94.21	99.97	2.945	0.000	0.000	No
Chr00.35754745-35860058	105314	0 (0.00)	0.000	99.18	107.74	2.923	0.000	0.000	No
Chr00.47050021-47091089	41069	0 (0.00)	0.000	99.96	92.94	2.922	0.000	0.000	No
Chr00.43905065-43958365	53301	0 (0.00)	0.000	99.98	83.35	2.921	0.000	0.000	No
Chr00.41474448-41537341	62894	0 (0.00)	0.000	98.21	79.00	2.908	0.000	0.000	No
Chr00.47906202-47945276	39075	0 (0.00)	0.000	99.94	78.62	2.892	0.000	0.000	No
Chr00.44217738-44269186	51449	0 (0.00)	0.000	99.56	125.94	2.886	0.000	0.000	No
Chr00.43194123-43249697	55575	0 (0.00)	0.000	98.64	130.09	2.875	0.000	0.000	No
Chr00.52386855-52391774	4920	0 (0.00)	0.000	99.98	99.98	2.866	0.000	0.000	No
Chr00.47606891-47647207	40317	0 (0.00)	0.000	99.98	105.07	2.862	0.000	0.000	No
Chr00.41692794-41755063	62270	0 (0.00)	0.000	99.99	106.65	2.850	0.000	0.000	No
Chr00.39152400-39232086	79687	0 (0.00)	0.000	98.61	84.89	2.844	0.000	0.000	No
Chr00.40649223-40715846	66624	0 (0.00)	0.000	96.40	93.35	2.840	0.000	0.000	No
Chr00.46000895-46044634	43740	0 (0.00)	0.000	99.94	111.93	2.835	0.000	0.000	No
Chr00.42118656-42178134	59479	0 (0.00)	0.000	98.97	78.09	2.833	0.000	0.000	No
Chr00.51362224-51386570	24347	0 (0.00)	0.000	100.00	113.16	2.826	0.000	0.000	No
Chr00.47506183-47546548	40366	0 (0.00)	0.000	99.89	109.36	2.822	0.000	0.000	No
Chr00.44993201-45041463	48263	0 (0.00)	0.000	100.00	165.90	2.818	0.000	0.000	No
Chr00.50357027-50386243	29217	0 (0.00)	0.000	99.99	77.63	2.817	0.000	0.000	No
Chr00.41029245-41094254	65010	0 (0.00)	0.000	99.92	126.71	2.810	0.000	0.000	No
Chr00.43128355-43184122	55768	0 (0.00)	0.000	94.13	84.81	2.781	0.000	0.000	No
Chr00.43841541-43895064	53524	0 (0.00)	0.000	99.04	108.23	2.771	0.000	0.000	No
Chr00.47151991-47192712	40722	0 (0.00)	0.000	84.16	68.67	2.770	0.000	0.000	No
Chr00.51885965-51906493	20529	0 (0.00)	0.000	94.66	62.32	2.767	0.000	0.000	No
Chr00.50666410-50694447	28038	0 (0.00)	0.000	92.33	125.61	2.757	0.000	0.000	No
Chr00.42595553-42653137	57585	1 (17.37)	0.000	95.82	81.91	2.746	0.000	0.000	No
Chr00.43777829-43831540	53712	1 (18.62)	0.391	96.75	90.12	2.741	0.000	0.000	No
Chr00.51728304-51750482	22179	0 (0.00)	0.000	92.75	67.03	2.737	0.000	0.000	No
Chr00.44758559-44807451	48893	0 (0.00)	0.000	99.42	144.99	2.728	0.000	0.000	No
Chr00.50238725-50268337	29613	0 (0.00)	0.000	90.61	98.44	2.688	0.000	0.000	No
Chr00.38688480-38772218	83739	0 (0.00)	0.000	99.31	117.41	2.686	0.000	0.000	No
Chr00.48429160-48465032	35873	0 (0.00)	0.000	99.77	116.71	2.676	0.000	0.000	No
Chr00.33433806-33574572	140767	0 (0.00)	0.000	98.39	86.17	2.675	0.000	0.000	No
Chr00.49869111-49900722	31612	0 (0.00)	0.000	99.71	174.08	2.664	0.000	0.000	No
Chr00.35157992-35271137	113146	0 (0.00)	0.000	93.65	118.44	2.664	0.000	0.000	No
Chr00.44279187-44330059	50873	0 (0.00)	0.000	99.52	109.07	2.662	0.000	0.000	No
Chr00.49617955-49650123	32169	0 (0.00)	0.000	89.05	101.91	2.658	0.000	0.000	No
Chr00.47101090-47141990	40901	0 (0.00)	0.000	100.00	105.49	2.653	0.000	0.000	No
Chr00.41547342-41610095	62754	0 (0.00)	0.000	99.69	119.17	2.648	0.000	0.000	No
Chr00.43520087-43574745	54659	0 (0.00)	0.000	98.52	80.84	2.647	0.000	0.000	No
Chr00.48148876-48185783	36908	0 (0.00)	0.000	99.79	112.02	2.631	0.000	0.000	No
Chr00.33282740-33423805	141066	0 (0.00)	0.000	98.22	108.34	2.625	0.000	0.000	No
Chr00.48004212-48042919	38708	0 (0.00)	0.000	99.76	68.92	2.614	0.000	0.000	No
Chr00.45338540-45385137	46598	0 (0.00)	0.000	94.45	88.88	2.584	0.000	0.000	No
Chr00.41104255-41169209	64955	0 (0.00)	0.000	97.95	96.69	2.583	0.000	0.000	No
Chr00.35985243-36089896	104654	0 (0.00)	0.000	97.65	127.48	2.579	0.000	0.000	No
Chr00.40413390-40482283	68894	1 (14.52)	0.000	99.02	126.09	2.569	0.000	0.000	No
Chr00.42663138-42720346	57209	0 (0.00)	0.000	99.79	172.64	2.568	0.000	0.000	No
Chr00.47405251-47445782	40532	0 (0.00)	0.000	90.83	78.65	2.566	0.000	0.000	No
Chr00.36435656-36536557	100902	0 (0.00)	0.000	97.59	84.20	2.559	0.000	0.000	No
Chr00.49491088-49523465	32378	0 (0.00)	0.000	99.98	118.54	2.554	0.000	0.000	No
Chr00.35521266-35628179	106914	2 (18.71)	0.000	99.92	123.52	2.548	0.000	0.000	No
Chr00.39760933-39834656	73724	0 (0.00)	0.000	100.00	115.87	2.546	0.000	0.000	No
Chr00.45109417-45156882	47466	2 (42.14)	0.000	99.95	122.14	2.545	0.000	0.000	No
Chr00.39330252-39407884	77633	2 (25.76)	0.000	98.87	93.20	2.545	0.000	0.000	No
Chr00.38113327-38200780	87454	0 (0.00)	0.000	97.76	131.70	2.538	0.000	0.000	No
Chr00.42256359-42314339	57981	0 (0.00)	0.000	97.91	124.06	2.530	0.000	0.000	No
Chr00.45395138-45441444	46307	0 (0.00)	0.000	99.63	94.72	2.518	0.000	0.000	No
Chr00.47304013-47344636	40624	0 (0.00)	0.000	99.65	84.15	2.511	0.000	0.000	No
Chr00.45947090-45990894	43805	0 (0.00)	0.000	84.91	79.50	2.511	0.000	0.000	No
Chr00.38307670-38393745	86076	0 (0.00)	0.000	98.81	119.59	2.511	0.000	0.000	No
Chr00.37406298-37500521	94224	1 (10.61)	0.000	92.24	93.58	2.501	0.000	0.000	No
Chr00.40492284-40560799	68516	1 (14.60)	0.000	100.00	111.92	2.491	0.000	0.000	No
Chr00.46428828-46471697	42870	0 (0.00)	0.000	100.00	138.65	2.475	0.000	0.000	No
Chr00.45674050-45719024	44975	0 (0.00)	0.000	99.99	124.65	2.475	0.000	0.000	No
Chr00.41765064-41827249	62186	0 (0.00)	0.000	99.30	136.88	2.438	0.000	0.000	No
Chr00.46375833-46418827	42995	0 (0.00)	0.000	91.43	120.70	2.428	0.000	0.000	No
Chr00.43968366-44021000	52635	0 (0.00)	0.000	99.97	104.15	2.420	0.000	0.000	No
Chr00.50589822-50618145	28324	0 (0.00)	0.000	97.71	83.00	2.415	0.000	0.000	No
Chr00.45507713-45553192	45480	0 (0.00)	0.000	97.26	86.00	2.410	0.000	0.000	No
Chr00.41908443-41969230	60788	0 (0.00)	0.000	100.00	89.63	2.398	0.000	0.000	No
Chr00.46742415-46783887	41473	0 (0.00)	0.000	100.00	123.68	2.394	0.000	0.000	No
Chr00.45051464-45099416	47953	0 (0.00)	0.000	99.91	104.27	2.381	0.000	0.000	No
Chr00.46215629-46259211	43583	1 (22.94)	0.000	99.82	99.73	2.370	0.000	0.000	No
Chr00.46947816-46988926	41111	0 (0.00)	0.000	99.84	126.10	2.367	0.000	0.000	No
Chr00.34278882-34397277	118396	0 (0.00)	0.000	98.35	93.33	2.367	0.000	0.000	No
Chr00.52176658-52192965	16308	0 (0.00)	0.000	92.18	31.92	2.355	0.000	0.000	No
Chr00.47857052-47896201	39150	0 (0.00)	0.000	100.00	169.49	2.350	0.000	0.000	No
Chr00.48195784-48232685	36902	0 (0.00)	0.000	98.39	111.74	2.330	0.000	0.000	No
Chr00.46896679-46937815	41137	0 (0.00)	0.000	99.95	128.66	2.326	0.000	0.000	No
Chr00.50396244-50425358	29115	0 (0.00)	0.000	96.14	95.71	2.325	0.000	0.000	No
Chr00.35034273-35147991	113719	0 (0.00)	0.000	100.00	140.47	2.299	0.000	0.000	No
Chr00.43390358-43445343	54986	1 (18.19)	0.000	99.89	130.13	2.286	0.000	0.000	No
Chr00.47354637-47395250	40614	0 (0.00)	0.000	93.93	109.29	2.248	0.000	0.000	No
Chr00.46269212-46312751	43540	1 (22.97)	0.000	99.99	113.78	2.244	0.000	0.000	No
Chr00.49363243-49396015	32773	0 (0.00)	0.000	95.68	86.02	2.230	0.000	0.000	No
Chr00.36546558-36647273	100716	1 (9.93)	0.158	92.63	94.17	2.207	0.000	0.000	No
Chr00.39676376-39750932	74557	0 (0.00)	0.000	98.61	97.91	2.204	0.000	0.000	No
Chr00.50512967-50541402	28436	0 (0.00)	0.000	94.59	94.59	2.198	0.000	0.000	No
Chr00.51185945-51211769	25825	0 (0.00)	0.000	98.34	92.11	2.172	0.000	0.000	No
Chr00.35401695-35511265	109571	1 (9.13)	0.000	99.98	124.47	2.158	0.000	0.000	No
Chr00.40009655-40081839	72185	0 (0.00)	0.000	94.97	85.09	2.154	0.000	0.000	No
Chr00.43062430-43118354	55925	0 (0.00)	0.000	94.83	132.13	2.153	0.000	0.000	No
Chr00.52007284-52026937	19654	0 (0.00)	0.000	100.00	84.88	2.137	0.000	0.000	No
Chr00.41328499-41391483	62985	1 (15.88)	0.000	96.39	93.32	2.137	0.000	0.000	No
Chr00.50780112-50807747	27636	0 (0.00)	0.000	98.99	103.76	2.131	0.000	0.000	No
Chr00.51149902-51175944	26043	0 (0.00)	0.000	99.47	92.99	2.104	0.000	0.000	No
Chr00.40173314-40244147	70834	0 (0.00)	0.000	99.70	124.84	2.092	0.000	0.000	No
Chr00.47707495-47747603	40109	0 (0.00)	0.000	99.97	77.79	2.089	0.000	0.000	No
Chr00.51916494-51936998	20505	0 (0.00)	0.000	99.92	99.92	2.068	0.000	0.000	No
Chr00.46108331-46151983	43653	0 (0.00)	0.000	99.95	103.56	2.062	0.000	0.000	No
Chr00.46998927-47040020	41094	0 (0.00)	0.000	100.00	94.04	2.061	0.000	0.000	No
Chr00.37301923-37396297	94375	1 (10.60)	0.000	99.39	101.04	2.047	0.000	0.000	No
Chr00.48927591-48962216	34626	0 (0.00)	0.000	94.82	95.02	2.039	0.000	0.000	No
Chr00.51040656-51067206	26551	0 (0.00)	0.000	99.94	99.02	2.034	0.000	0.000	No
Chr00.41401484-41464447	62964	0 (0.00)	0.000	99.87	131.72	2.033	0.000	0.000	No
Chr00.51824240-51845318	21079	0 (0.00)	0.000	99.99	99.99	2.026	0.000	0.000	No
Chr00.38499194-38584481	85288	1 (11.72)	0.000	99.97	109.45	2.008	0.000	0.000	No
Chr00.38967657-39050033	82377	0 (0.00)	0.000	99.28	78.47	1.996	0.000	0.000	No
Chr00.41254054-41318498	64445	0 (0.00)	0.000	90.83	92.46	1.977	0.000	0.000	No
Chr00.37714683-37806482	91800	0 (0.00)	0.000	97.79	106.35	1.976	0.000	0.000	No
Chr00.51946999-51967208	20210	0 (0.00)	0.000	92.79	94.47	1.930	0.000	0.000	No
Chr00.43649318-43703889	54572	1 (18.32)	0.000	97.54	97.44	1.891	0.000	0.000	No
Chr00.47807363-47847051	39689	0 (0.00)	0.000	99.99	130.01	1.882	0.000	0.000	No
Chr00.44155745-44207737	51993	1 (19.23)	0.000	99.70	98.26	1.881	0.000	0.000	No
Chr00.46793888-46835359	41472	0 (0.00)	0.000	99.77	106.06	1.874	0.000	0.000	No
Chr00.51597384-51620294	22911	0 (0.00)	0.000	100.00	135.24	1.868	0.000	0.000	No
Chr00.50198485-50228724	30240	0 (0.00)	0.000	99.93	99.93	1.855	0.000	0.000	No
Chr00.42863473-42919847	56375	1 (17.74)	0.000	99.99	149.80	1.816	0.000	0.000	No
Chr00.51696043-51718303	22261	0 (0.00)	0.000	99.98	100.45	1.810	0.000	0.000	No
Chr00.42460114-42517957	57844	0 (0.00)	0.000	99.91	83.55	1.800	0.000	0.000	No
Chr00.45729025-45773912	44888	0 (0.00)	0.000	97.08	98.43	1.789	0.000	0.000	No
Chr00.49702108-49734082	31975	0 (0.00)	0.000	78.35	77.24	1.783	0.000	0.000	No
Chr00.49993716-50024943	31228	0 (0.00)	0.000	99.65	99.65	1.780	0.000	0.000	No
Chr00.47455783-47496182	40400	0 (0.00)	0.000	94.26	94.47	1.748	0.000	0.000	No
Chr00.44031001-44083494	52494	0 (0.00)	0.000	98.83	95.31	1.747	0.000	0.000	No
Chr00.43584746-43639317	54572	1 (18.32)	0.000	99.97	83.68	1.739	0.000	0.000	No
Chr00.51464583-51488122	23540	0 (0.00)	0.000	100.00	100.00	1.733	0.000	0.000	No
Chr00.35870059-35975242	105184	1 (9.51)	0.000	95.48	103.78	1.732	0.000	0.000	No
Chr00.28593540-28867911	274372	7 (25.51)	2.062	80.40	78.58	1.732	0.000	0.000	No
Chr00.39844657-39917193	72537	0 (0.00)	0.000	92.70	79.18	1.730	0.000	0.000	No
Chr00.51292592-51317429	24838	0 (0.00)	0.000	99.72	132.77	1.691	0.000	0.000	No
Chr00.48702650-48737919	35270	0 (0.00)	0.000	99.98	109.25	1.627	0.000	0.000	No
Chr00.39927194-39999654	72461	0 (0.00)	0.000	99.73	106.91	1.617	0.000	0.000	No
Chr00.51003995-51030655	26661	0 (0.00)	0.000	98.44	98.89	1.609	0.000	0.000	No
Chr00.51077207-51103717	26511	0 (0.00)	0.000	100.00	99.68	1.599	0.000	0.000	No
Chr00.33131294-33272739	141446	1 (7.07)	0.000	99.48	111.13	1.592	0.000	0.000	No
Chr00.48289497-48326256	36760	1 (27.20)	0.000	99.96	140.35	1.583	0.000	0.000	No
Chr00.46161984-46205628	43645	0 (0.00)	0.000	81.93	77.59	1.576	0.000	0.000	No
Chr00.49061054-49094596	33543	0 (0.00)	0.000	99.97	100.83	1.544	0.000	0.000	No
Chr00.50966968-50993994	27027	0 (0.00)	0.000	96.89	96.89	1.532	0.000	0.000	No
Chr00.22991673-23445302	453630	6 (13.23)	1.419	77.25	76.08	1.515	0.000	0.000	No
Chr00.50742435-50770111	27677	0 (0.00)	0.000	100.00	101.72	1.489	0.000	0.000	No
Chr00.45451445-45497712	46268	1 (21.61)	0.000	97.75	114.65	1.476	0.000	0.000	No
Chr00.36874636-36972546	97911	0 (0.00)	0.000	95.35	116.33	1.464	0.000	0.000	No
Chr00.42996196-43052429	56234	0 (0.00)	0.000	99.58	96.08	1.453	0.000	0.000	No
Chr00.50435359-50464464	29106	0 (0.00)	0.000	97.59	79.76	1.443	0.000	0.000	No
Chr00.44876341-44924855	48515	0 (0.00)	0.000	100.00	168.77	1.428	0.000	0.000	No
Chr00.40953819-41019244	65426	0 (0.00)	0.000	98.56	156.00	1.373	0.000	0.000	No
Chr00.51792451-51814239	21789	0 (0.00)	0.000	99.36	99.36	1.322	0.000	0.000	No
Chr00.49660124-49692107	31984	0 (0.00)	0.000	99.98	100.87	1.273	0.000	0.000	No
Chr00.45838793-45883193	44401	0 (0.00)	0.000	89.16	89.83	1.270	0.000	0.000	No
Chr00.48242686-48279496	36811	0 (0.00)	0.000	99.29	99.20	1.260	0.000	0.000	No
Chr00.51564460-51587383	22924	0 (0.00)	0.000	100.00	154.57	1.239	0.000	0.000	No
Chr00.50855341-50882583	27243	0 (0.00)	0.000	100.00	100.00	0.998	0.000	0.000	No
Chr00.47955277-47994211	38935	0 (0.00)	0.000	99.97	44.52	0.909	0.000	0.000	No
# Other contigs:
Chr00.16731270-17751951	1020682	42 (41.15)	3.525	72.59	63.36	0.832	0.000	0.000	No
Chr00.27034058-27357350	323293	12 (37.12)	3.589	70.43	54.12	0.827	0.000	0.000	No
Chr00.52251712-52264125	12414	1 (80.55)	5.534	69.41	39.69	0.822	0.000	0.000	No
Chr00.42797007-42853472	56466	2 (35.42)	0.000	95.81	98.45	0.687	0.000	0.000	No
Chr00.50628146-50656409	28264	0 (0.00)	0.000	84.71	0.00	0.485	0.000	0.000	No
Chr00.48052920-48090948	38029	0 (0.00)	0.000	36.25	32.15	0.373	0.000	0.000	No
Chr00.49744083-49775826	31744	4 (126.01)	5.944	51.99	46.45	0.359	0.000	0.000	No
Chr00.31007489-31189915	182427	14 (76.74)	8.453	54.34	42.04	0.232	0.000	0.000	Anchored
Chr00.30393033-30590818	197786	10 (50.56)	1.682	61.19	45.78	0.215	0.000	0.000	No
Chr00.42929848-42986195	56348	8 (141.97)	8.774	38.37	33.33	0.202	0.000	0.000	No
Chr00.41837250-41898442	61193	8 (130.73)	9.016	42.35	16.03	0.186	0.000	0.000	No
Chr00.38782219-38864970	82752	12 (145.01)	12.591	45.16	34.94	0.135	0.000	0.000	No
Chr00.25971236-26323478	352243	18 (51.10)	4.737	57.82	45.91	0.118	0.000	0.000	Anchored
Chr00.28877912-29150195	272284	25 (91.82)	10.663	53.54	26.72	0.099	0.000	0.000	Anchored
Chr00.12120841-13414727	1293887	70 (54.10)	4.526	65.16	44.93	0.081	0.000	0.000	Anchored
Chr00.15673380-16721269	1047890	63 (60.12)	4.774	55.80	32.69	0.079	0.240	0.000	Anchored
Chr00.30804870-30997488	192619	10 (51.92)	2.933	48.93	23.96	0.075	0.000	0.000	No
Chr00.19978794-20632627	653834	26 (39.77)	3.552	62.75	48.32	0.061	0.654	0.000	No
Chr00.6847275-8727037	1879763	93 (49.47)	4.354	59.69	40.74	0.059	0.000	0.000	Anchored
Chr00.22500092-22981672	481581	61 (126.67)	13.700	41.06	25.75	0.059	0.000	0.000	Anchored
Chr00.28301772-28583539	281768	21 (74.53)	8.391	43.70	19.01	0.050	0.503	0.000	Anchored
Chr00.1-2453505	2453505	248 (101.08)	9.624	44.25	27.27	0.047	0.000	0.000	Anchored
Chr00.27683650-27988226	304577	4 (13.13)	0.940	75.97	53.16	0.045	0.000	0.000	No
Chr00.26333479-26684288	350810	12 (34.21)	2.411	70.24	60.37	0.039	0.000	0.000	No
Chr00.17761952-18495797	733846	57 (77.67)	7.597	45.22	30.67	0.038	0.000	0.000	Anchored
Chr00.10610121-12110840	1500720	127 (84.63)	7.857	46.94	23.47	0.038	0.000	0.000	Anchored
Chr00.25217562-25598608	381047	16 (41.99)	2.634	64.07	59.73	0.037	0.000	0.000	Anchored
Chr00.8737038-10600120	1863083	121 (64.95)	5.394	55.77	35.65	0.036	0.000	0.000	Anchored
Chr00.24788373-25207561	419189	26 (62.02)	5.592	64.34	40.34	0.034	0.000	0.000	No
Chr00.4896865-6837274	1940410	127 (65.45)	4.882	57.68	42.17	0.028	0.000	0.000	Anchored
Chr00.20642628-21281517	638890	49 (76.70)	9.811	52.05	29.17	0.022	0.000	0.000	Anchored
Chr00.13424728-14587457	1162730	96 (82.56)	7.655	51.24	34.45	0.022	0.099	0.000	Anchored
Chr00.2463506-4886864	2423359	162 (66.85)	5.470	57.15	32.92	0.012	0.000	0.000	Anchored
Chr00.52401775-52404850	3076	0 (0.00)	0.000	100.00	100.00	0.000	0.000	0.000	No
Chr00.52369334-52376854	7521	0 (0.00)	0.000	100.00	100.43	0.000	0.000	0.000	No
Chr00.52351684-52359333	7650	0 (0.00)	0.000	94.97	92.92	0.000	0.000	0.000	No
Chr00.52333673-52341683	8011	0 (0.00)	0.000	88.23	0.00	0.000	0.000	0.000	No
Chr00.52315650-52323672	8023	0 (0.00)	0.000	99.96	100.49	0.000	0.000	0.000	No
Chr00.52295960-52305649	9690	0 (0.00)	0.000	100.00	100.00	0.000	0.000	0.000	No
Chr00.52228409-52241711	13303	1 (75.17)	10.441	73.81	73.81	0.000	0.000	0.000	No
Chr00.52202966-52218408	15443	1 (64.75)	2.681	36.23	11.64	0.000	0.000	0.000	No
Chr00.52149879-52166657	16779	0 (0.00)	0.000	91.11	85.29	0.000	0.000	0.000	No
Chr00.52122515-52139878	17364	2 (115.18)	4.872	62.64	63.25	0.000	0.000	0.000	No
Chr00.52095037-52112514	17478	2 (114.43)	0.000	99.80	99.80	0.000	0.000	0.000	No
Chr00.52066537-52085036	18500	3 (162.16)	21.957	29.11	2.70	0.000	0.000	0.000	No
Chr00.52036938-52056536	19599	0 (0.00)	0.000	89.28	75.71	0.000	0.000	0.000	No
Chr00.51977209-51997283	20075	0 (0.00)	0.000	95.80	96.02	0.000	0.000	0.000	No
Chr00.51855319-51875964	20646	2 (96.87)	4.446	70.77	2.56	0.000	0.000	0.000	No
Chr00.51396571-51420778	24208	0 (0.00)	0.000	96.47	87.08	0.000	0.000	0.000	No
Chr00.51257361-51282591	25231	2 (79.27)	8.299	28.56	0.00	0.000	0.000	0.000	No
Chr00.50929815-50956967	27153	5 (184.14)	8.099	51.54	35.66	0.000	0.000	0.000	No
Chr00.50278338-50307790	29453	0 (0.00)	0.000	97.54	80.61	0.000	0.000	0.000	No
Chr00.50076140-50107252	31113	0 (0.00)	0.000	53.28	43.05	0.000	0.000	0.000	No
Chr00.43259698-43315175	55478	14 (252.35)	4.413	9.62	8.04	0.000	100.000	0.999	No
Chr00.37195699-37291922	96224	31 (322.16)	13.244	6.53	4.75	0.000	100.000	0.000	No
Chr00.32815257-32964593	149337	46 (308.03)	13.839	6.47	3.13	0.000	100.000	1.048	No
Chr00.49952248-49983715	31468	0 (0.00)	0.000	96.18	21.91	0.000	0.000	0.000	No
Chr00.49785827-49817489	31663	0 (0.00)	0.000	100.00	100.00	0.000	0.000	0.000	No
Chr00.49575773-49607954	32182	4 (124.29)	15.158	38.85	24.31	0.000	0.000	0.000	No
Chr00.49277644-49310458	32815	4 (121.90)	7.497	39.63	43.05	0.000	0.000	0.000	No
Chr00.49147975-49181269	33295	4 (120.14)	0.000	9.98	8.95	0.000	0.000	0.000	No
Chr00.49104597-49137974	33378	2 (59.92)	3.694	41.19	15.28	0.000	0.000	0.000	No
Chr00.48972217-49006636	34420	0 (0.00)	0.000	100.00	0.00	0.000	0.000	0.000	No
Chr00.48566233-48601790	35558	1 (28.12)	0.658	60.27	15.22	0.000	0.000	0.000	No
Chr00.48475033-48510652	35620	0 (0.00)	0.000	99.22	133.98	0.000	0.000	0.000	No
Chr00.48336257-48372883	36627	1 (27.30)	1.597	62.09	45.43	0.000	0.000	0.000	No
Chr00.48100949-48138875	37927	6 (158.20)	0.000	3.16	0.86	0.000	0.000	0.000	No
Chr00.47757604-47797362	39759	4 (100.61)	7.636	19.51	10.12	0.000	0.000	0.000	No
Chr00.47253366-47294012	40647	6 (147.61)	9.078	43.28	78.22	0.000	0.000	0.000	No
Chr00.46690909-46732414	41506	6 (144.56)	12.844	33.19	4.38	0.000	0.000	0.000	No
Chr00.46638793-46680908	42116	2 (47.49)	0.905	53.67	22.78	0.000	0.000	0.000	No
Chr00.46481698-46524278	42581	14 (328.79)	0.000	44.99	38.79	0.000	0.000	0.000	No
Chr00.46054635-46098330	43696	1 (22.89)	10.367	60.44	70.87	0.000	0.000	0.000	No
Chr00.45893194-45937089	43896	1 (22.78)	0.847	88.14	30.95	0.000	0.000	0.000	No
Chr00.45618630-45664049	45420	0 (0.00)	0.000	94.04	25.52	0.000	0.000	0.000	No
Chr00.45281423-45328539	47117	5 (106.12)	6.112	49.85	29.36	0.000	0.000	0.000	No
Chr00.45224165-45271422	47258	1 (21.16)	0.774	58.58	13.62	0.000	0.000	0.000	No
Chr00.45166883-45214164	47282	3 (63.45)	3.985	46.33	10.70	0.000	0.000	0.000	No
Chr00.44521179-44571063	49885	0 (0.00)	0.000	88.14	89.86	0.000	0.000	0.000	No
Chr00.44460987-44511178	50192	6 (119.54)	6.748	36.96	14.51	0.000	0.000	0.000	No
Chr00.44400702-44450986	50285	3 (59.66)	5.542	70.48	44.66	0.000	0.000	0.000	No
Chr00.44340060-44390701	50642	1 (19.75)	0.000	67.98	51.30	0.000	0.000	0.000	No
Chr00.43325176-43380357	55182	3 (54.37)	3.039	62.16	20.10	0.000	0.000	0.000	No
Chr00.42730347-42787006	56660	0 (0.00)	0.000	92.26	92.34	0.000	0.000	0.000	No
Chr00.42049006-42108655	59650	7 (117.35)	4.612	42.02	18.99	0.000	0.000	0.000	No
Chr00.40570800-40639222	68423	8 (116.92)	6.051	42.65	22.56	0.000	0.000	0.000	No
Chr00.40254148-40324029	69882	3 (42.93)	0.558	52.40	22.56	0.000	0.000	0.000	No
Chr00.40091840-40163313	71474	2 (27.98)	0.558	59.71	36.44	0.000	0.000	0.000	No
Chr00.39590820-39666375	75556	10 (132.35)	7.949	39.73	20.59	0.000	0.000	0.000	No
Chr00.39242087-39320251	78165	17 (217.49)	20.783	28.70	20.44	0.000	0.000	0.000	No
Chr00.38403746-38489193	85448	1 (11.70)	0.808	77.39	58.68	0.000	0.000	0.000	No
Chr00.38210781-38297669	86889	15 (172.63)	0.000	3.08	3.08	0.000	0.000	0.000	No
Chr00.38015604-38103326	87723	10 (114.00)	8.249	28.79	10.02	0.000	0.000	0.000	No
Chr00.37916714-38005603	88890	0 (0.00)	0.000	68.18	60.14	0.000	0.000	0.000	Anchored
Chr00.37612755-37704682	91928	4 (43.51)	1.080	84.27	86.55	0.000	0.000	0.000	No
Chr00.37510522-37602754	92233	6 (65.05)	3.415	71.35	15.43	0.000	0.000	0.000	No
Chr00.37089282-37185698	96417	10 (103.72)	14.472	36.89	11.08	0.000	0.000	0.000	No
Chr00.36657274-36756683	99410	14 (140.83)	10.514	38.42	16.40	0.000	0.000	0.000	No
Chr00.36099897-36202487	102591	2 (19.49)	0.205	73.92	54.73	0.000	0.000	0.000	No
Chr00.35281138-35391694	110557	1 (9.05)	0.486	54.02	23.82	0.000	0.000	0.000	No
Chr00.34910292-35024272	113981	3 (26.32)	1.758	69.17	18.15	0.000	0.000	0.000	No
Chr00.34407278-34523602	116325	10 (85.97)	6.780	61.75	40.15	0.000	0.000	0.000	No
Chr00.33876960-34004805	127846	5 (39.11)	1.131	71.20	64.63	0.000	0.000	0.000	No
Chr00.33730886-33866959	136074	5 (36.74)	1.755	65.67	41.87	0.000	0.000	0.000	No
Chr00.33584573-33720885	136313	4 (29.34)	0.812	67.40	41.30	0.000	0.000	0.000	No
Chr00.32974594-33121293	146700	13 (88.62)	7.401	50.91	31.51	0.000	1.713	0.000	Anchored
Chr00.32327160-32480430	153271	9 (58.72)	2.752	60.60	34.53	0.000	0.000	0.000	No
Chr00.31771512-31949295	177784	8 (45.00)	3.896	67.88	63.58	0.000	0.000	0.000	No
Chr00.31582459-31761511	179053	12 (67.02)	4.164	55.02	41.34	0.000	0.000	0.000	Anchored
Chr00.31391231-31572458	181228	5 (27.59)	2.857	73.25	76.38	0.000	0.000	0.000	No
Chr00.31199916-31381230	181315	11 (60.67)	7.487	46.24	29.06	0.000	0.000	0.000	Anchored
Chr00.30600819-30794869	194051	9 (46.38)	1.875	69.07	53.39	0.000	0.000	0.000	No
Chr00.30152781-30383032	230252	13 (56.46)	2.358	53.32	24.20	0.000	0.000	0.000	No
Chr00.29910949-30142780	231832	15 (64.70)	3.213	70.29	42.91	0.000	0.000	0.000	Anchored
Chr00.29666501-29900948	234448	11 (46.92)	4.235	47.95	25.88	0.000	0.000	0.000	No
Chr00.29160196-29409687	249492	6 (24.05)	0.803	67.84	56.78	0.000	0.000	0.000	No
Chr00.27998227-28291771	293545	16 (54.51)	3.651	50.18	19.09	0.000	0.000	0.000	No
Chr00.27367351-27673649	306299	15 (48.97)	2.536	66.46	35.89	0.000	0.000	0.000	No
Chr00.26694289-27024057	329769	21 (63.68)	6.527	59.02	40.88	0.000	0.000	0.000	No
Chr00.25608609-25961235	352627	25 (70.90)	7.483	54.80	40.53	0.000	0.000	0.000	Anchored
Chr00.24356554-24778372	421819	21 (49.78)	3.223	64.56	63.38	0.000	0.000	0.000	No
Chr00.23915692-24346553	430862	43 (99.80)	10.449	38.19	12.92	0.000	0.000	0.000	Anchored
Chr00.23455303-23905691	450389	20 (44.41)	2.711	65.42	52.07	0.000	0.000	0.000	No
Chr00.21935301-22490091	554791	25 (45.06)	4.125	64.19	43.83	0.000	0.000	0.000	Anchored
Chr00.21291518-21925300	633783	32 (50.49)	3.133	66.74	46.76	0.000	0.000	0.000	Anchored
Chr00.19244265-19968793	724529	40 (55.21)	5.122	62.27	44.25	0.000	0.000	0.000	Anchored
Chr00.18505798-19234264	728467	45 (61.77)	3.823	57.17	36.44	0.000	0.000	0.000	Anchored
Chr00.14597458-15663379	1065922	43 (40.34)	3.494	60.55	42.31	0.000	0.000	0.000	No
Average of all anchored contigs	464221103	36508 (78.64)	7.660	51.24	32.42	0.048	0.046	0.020
											182427
											352243
											272284
											1293887
											1047890
											1879763
											481581
											281768
											2453505
											733846
											1500720
											381047
											1863083
											1940410
											638890
											1162730
											2423359
											88890
											146700
											179053
											181315
											231832
											352627
											430862
											554791
											633783
											724529
											728467
										sum	23142282

## Sheet: Table S10
Table S10 Relationship of Rosa LGs and F. vesca Chromosomes
OB' × 'BT' Version 2.0 genetic map	‘Old Blush’ Chromosomes	F. vesca Chromosomes
LG1	Chr3	chr1+chr6
LG2	Chr7	chr5
LG3	Chr5	chr3
LG4	Chr2	chr4
LG5	Chr2	chr1+chr6
LG6	Chr6	chr2
LG7	Chr1	chr7
